# Supplementary material for: Modelling of growth reaction pathways of zincone ALD/MLD hybrid thin films: a DFT study of precursor screening and the diethyl zinc pulse
Source: RSC Adv. 2025 May 15;15(21):16299–311. doi: 10.1039/d5ra00686d (PMC12080462; doi:10.1039/d5ra00686d)
Supplement: RA-015-D5RA00686D-s001 [file RA-015-D5RA00686D-s001.zip]

Archive with 30 entries (29 files):
- RSCAdv_supplementary/
- RSCAdv_supplementary/AZO_neb.xyz
- RSCAdv_supplementary/2A14BDC_neb.xyz
- RSCAdv_supplementary/4MP_neb.xyz
- RSCAdv_supplementary/case2_APO_adsorbed_rmEt.xyz
- RSCAdv_supplementary/case1_APO_rmEt_p2_dzd_z40a_2DEZ.xyz
- RSCAdv_supplementary/DEZ_for_abs.xyz
- RSCAdv_supplementary/4MP_OH_neb.xyz
- RSCAdv_supplementary/case2_APN_adsorbed_rmEt.xyz
- RSCAdv_supplementary/BD_neb.xyz
- RSCAdv_supplementary/4AP_neb.xyz
- RSCAdv_supplementary/HD_neb.xyz
- RSCAdv_supplementary/case1_APO_rmEt_p2_dzd_z40a_rmEt.xyz
- RSCAdv_supplementary/case2_APO_rmEt_dzd_p2_z40a_neb.xyz
- RSCAdv_supplementary/case1_APN_adsorbed_rmEt.xyz
- RSCAdv_supplementary/FHQ_neb.xyz
- RSCAdv_supplementary/case1_APO_adsorbed_rmEt.xyz
- RSCAdv_supplementary/PPDA_neb.xyz
- RSCAdv_supplementary/readme.txt
- RSCAdv_supplementary/case2_APO_rmEt_dzd_p2_z40a_rmEt.xyz
- RSCAdv_supplementary/BDC_neb.xyz
- RSCAdv_supplementary/4AP_NH2_neb.xyz
- RSCAdv_supplementary/HQ_neb.xyz
- RSCAdv_supplementary/4AB_neb.xyz
- RSCAdv_supplementary/BDT_neb.xyz
- RSCAdv_supplementary/case2_APO_rmEt_dzd_p2_z40a_2DEZ.xyz
- RSCAdv_supplementary/case1_APN_rmEt_dzd_p2_z40a_neb.xyz
- RSCAdv_supplementary/EG_neb.xyz
- RSCAdv_supplementary/case2_APN_rmEt_dzd_p2_z40a_neb.xyz
- RSCAdv_supplementary/case1_APO_rmEt_dzd_p2_z40a_neb.xyz
