# Supplementary material for: Modelling of growth reaction pathways of zincone ALD/MLD hybrid thin films: a DFT study of precursor screening and the diethyl zinc pulse
Source: RSC Adv. 2025 May 15;15(21):16299–311. doi: 10.1039/d5ra00686d (PMC12080462; doi:10.1039/d5ra00686d)
Supplement: RA-015-D5RA00686D-s001 [file RA-015-D5RA00686D-s001.zip › RSCAdv_supplementary/AZO_neb.xyz]

45
Lattice="24.32055757447322 0.0 0.0 0.0 35.25358805963421 0.0 0.0 0.0 20.69041643287466" Properties=species:S:1:pos:R:3:forces:R:3 energy=-280.98864773662785 pbc="F F F"
C       12.84477103      21.59537739      10.44156438      -0.01486591      -0.01543077       0.00483007
C       13.51157802      20.88357995      11.45058103       0.00123532      -0.00587280       0.00445118
C       13.48124735      19.49664310      11.44588861      -0.00892775       0.00216555      -0.00276273
C       12.73792333      18.81505838      10.46809417      -0.00565098       0.00406312      -0.00591494
C       12.08103601      19.52560447       9.44694806      -0.02106795       0.00984180       0.00693216
C       12.15019272      20.90828174       9.43047215      -0.00563463      -0.00134664       0.00234445
H       14.05459136      21.42193188      12.22544707       0.00037206       0.00290887      -0.00952045
H       14.01377812      18.91345986      12.19750907      -0.01266046       0.00509040      -0.00011874
N       12.76956362      17.41474415      10.54544105       0.00878833       0.00540694      -0.02153028
H       11.54133402      18.97049063       8.68107528      -0.01182341       0.00303638      -0.00158267
H       11.66201476      21.48722412       8.64731052      -0.00857239       0.00476968      -0.00167660
C       11.99462823      15.40125057       9.93864441      -0.01254643       0.00446200      -0.00452661
C       13.22454363      14.75671719      10.17727150      -0.01364903       0.00508300      -0.00206536
C       13.30161892      13.37696313      10.10100098      -0.00864961       0.00698650      -0.00500246
C       12.15979936      12.61498022       9.79592704      -0.00527794       0.00170180      -0.00139057
C       10.93743900      13.25842677       9.54871191      -0.00735970      -0.00125064       0.00121030
C       10.86114793      14.64619348       9.60515680      -0.01113893      -0.00077796       0.00307187
N       11.82953297      16.80756050       9.95900563      -0.00309652      -0.00166924      -0.00978001
H       14.10010509      15.36064371      10.40945410      -0.01346044       0.00735609      -0.00266849
H       14.24431172      12.85621332      10.26865147      -0.00604204       0.00938947      -0.00402535
H       10.05447687      12.67038232       9.30354709      -0.00637780      -0.00407305      -0.00219472
H        9.92714428      15.17076738       9.40469978      -0.01436217      -0.00625945       0.00067147
O       13.34172783      23.62900473      11.54042690       0.03377385       0.00886662       0.01296671
C       12.82846393      23.07460837      10.42067184      -0.01640441       0.00617666      -0.01542335
O       12.37584537      23.73950585       9.49270272       0.01989425      -0.00195317       0.00419191
H       13.14057884      24.59319482      11.49647545       0.00430362       0.00957516      -0.02543483
O       11.14267978      10.47889361       9.52531919      -0.00071448      -0.00061352      -0.00001766
C       12.31874472      11.13694221       9.73743922       0.00148113      -0.00078463      -0.00190764
O       13.37771275      10.54944083       9.86609839      -0.00375302       0.00635712      -0.00583465
H       11.37793331       9.53030405       9.49766904       0.00344236      -0.00038995      -0.00045596
Zn      12.44194940      26.24021984       9.55574710      -0.00183804       0.00628028      -0.00065827
C       11.51957430      26.35593211      11.30240136       0.00181734       0.01302446       0.00677453
C       11.16272512      27.80600993      11.67175042      -0.00404694       0.00712606       0.00898650
H       10.60573018      25.74530899      11.19799261       0.00129174       0.01224371      -0.00600803
H       12.05176605      25.90821594      12.16297260       0.01100857       0.00816504       0.00600069
H       12.06387152      28.40286589      11.87326690      -0.00230514       0.00617499      -0.00033784
H       10.52626805      27.87087636      12.56983520       0.00131271       0.00260501       0.01473055
H       10.62300640      28.31446327      10.85944813      -0.01902318       0.00700927       0.00809745
C       13.28816347      26.59557941       7.82975968       0.00239305      -0.00384154      -0.00088436
H       12.47778996      26.73323685       7.09372283       0.00090933      -0.00562343       0.00056626
H       13.81303356      24.56050911       7.19147836      -0.00262118      -0.00886592       0.00665033
C       14.28565183      25.54388710       7.32112425      -0.00116704      -0.00951273       0.00055174
H       15.12322554      25.39944266       8.01994469      -0.00056347      -0.00743199      -0.00159662
H       13.78003299      27.58008414       7.90336330       0.00265916      -0.00245064      -0.00652471
H       14.72375366      25.82882507       6.34999426      -0.00393739      -0.01438630      -0.00041946
45
Lattice="24.32055757447322 0.0 0.0 0.0 35.25358805963421 0.0 0.0 0.0 20.69041643287466" Properties=species:S:1:pos:R:3:forces:R:3 energy=-280.9834576272369 pbc="F F F"
C       12.96189036      21.56909453      10.54955765      -0.00719396       0.00574883      -0.00516397
C       13.56023209      20.84758346      11.59362819      -0.00055759       0.00644920      -0.00707546
C       13.56646958      19.46093117      11.54895217      -0.00040636       0.00542942      -0.00528003
C       12.91945873      18.79091009      10.49726207      -0.00170201       0.00263545      -0.00208441
C       12.32825024      19.51273669       9.44513159      -0.00511614       0.00203550      -0.00111565
C       12.37050802      20.89578050       9.46695386      -0.00958117       0.00288249      -0.00120565
H       14.02543568      21.37595628      12.42450806       0.00323572       0.00606522      -0.00882529
H       14.04132324      18.86963485      12.33181912       0.00110951       0.00698938      -0.00474041
N       12.95455932      17.38960024      10.54460369      -0.00099147       0.00233434      -0.00084818
H       11.86204745      18.96900864       8.62474256      -0.00634339       0.00191848       0.00047008
H       11.93611592      21.48737253       8.66149291      -0.01576044      -0.00019170      -0.00079659
C       12.12140399      15.39342888       9.94660987      -0.00002412       0.00127740      -0.00018360
C       13.32249035      14.71294320      10.22382281       0.00033340       0.00168478       0.00021380
C       13.35371145      13.33019954      10.16951064       0.00134661       0.00155203      -0.00024878
C       12.19727596      12.59980311       9.84182214       0.00118992       0.00110914      -0.00065841
C       11.00105066      13.27894222       9.56303384       0.00061772       0.00060500      -0.00026560
C       10.96854023      14.67017821       9.60662092       0.00012436       0.00052510      -0.00023775
N       11.99730284      16.80553641       9.95913956      -0.00081965       0.00124803      -0.00054878
H       14.21457174      15.28842069      10.46695098       0.00049023       0.00183808       0.00088317
H       14.27146627      12.77809541      10.37287579       0.00215723       0.00212989      -0.00022786
H       10.10416502      12.71773475       9.30378779       0.00064262      -0.00019916      -0.00015784
H       10.05417142      15.22227255       9.38924802      -0.00046398       0.00014715       0.00089447
O       13.20557635      23.60870504      11.73010786       0.00912268       0.00009223      -0.00479088
C       12.90562364      23.04460113      10.54488907      -0.01055046       0.00461942      -0.00108279
O       12.58285656      23.69686949       9.55357066      -0.02961721       0.01047478       0.00527892
H       13.01183482      24.57381979      11.64075786       0.01216134       0.00028972       0.00347371
O       11.13809516      10.48878243       9.53097898       0.00032395       0.00154361      -0.00018066
C       12.32158340      11.11746127       9.78583571       0.00115675       0.00053758       0.00046774
O       13.36219207      10.50501460       9.94584241      -0.00007463       0.00045118       0.00188408
H       11.34881989       9.53462108       9.50503939      -0.00220795       0.00080157      -0.00074917
Zn      12.48323372      26.08992838       9.52928393       0.00274859       0.01736170       0.00157860
C       11.52987843      26.32589933      11.25441929       0.01077052       0.01615546       0.00415173
C       11.20389462      27.80949980      11.49863388      -0.00748609       0.01252411       0.01023232
H       10.60037260      25.73502389      11.17586610       0.01403503       0.00973314       0.01459706
H       12.02312118      25.93985403      12.16727331       0.02346878       0.01835462       0.00055098
H       12.11925155      28.40211280      11.63724760      -0.01434921       0.02149921       0.01052460
H       10.57993837      27.96231818      12.39359239      -0.00325022       0.00320336       0.01540782
H       10.66594590      28.25381909      10.64801851      -0.01801761       0.01233774       0.01651909
C       13.29015038      26.42121961       7.77750591       0.00973088       0.00358263       0.00088086
H       12.45657506      26.59546604       7.07498741       0.01274863       0.00313468      -0.00320525
H       13.70657263      24.36862415       7.11684024       0.00040265       0.00218294       0.00261425
C       14.22133132      25.33426447       7.22099895       0.00663488      -0.00175359       0.00387157
H       15.08837267      25.16154246       7.87542497       0.00263388      -0.00791284       0.00715388
H       13.82435282      27.38420054       7.83619510       0.01259047       0.00237841      -0.00360286
H       14.61931280      25.59927622       6.22733335       0.01126072      -0.00404244       0.00414815
45
Lattice="24.32055757447322 0.0 0.0 0.0 35.25358805963421 0.0 0.0 0.0 20.69041643287466" Properties=species:S:1:pos:R:3:forces:R:3 energy=-280.9419852076821 pbc="F F F"
C       12.98321831      21.55355488      10.56315546      -0.00079456       0.00239597      -0.00096883
C       13.54318040      20.83126329      11.62649455      -0.00116999       0.00219100      -0.00094963
C       13.55085952      19.44511595      11.57799637      -0.00331647       0.00273306      -0.00023537
C       12.92724195      18.78258524      10.50783080      -0.00148584       0.00201082      -0.00113012
C       12.36331921      19.50469288       9.44235105      -0.00140170       0.00230357      -0.00061851
C       12.41836172      20.88652689       9.46287564      -0.00169036       0.00242934       0.00001045
H       13.98044159      21.36115776      12.47129775      -0.00124054       0.00218757      -0.00164847
H       14.00506964      18.84892339      12.36987393      -0.00309441       0.00374648      -0.00060396
N       12.95503006      17.38318481      10.54951719      -0.00067579       0.00142097      -0.00056290
H       11.90754180      18.95893719       8.61733732      -0.00163655       0.00310045      -0.00077615
H       12.01609083      21.48288980       8.64481960      -0.00275614       0.00226670       0.00060168
C       12.12108830      15.39166102       9.94558401      -0.00029206       0.00046034      -0.00010488
C       13.32226499      14.71245259      10.22495388      -0.00042913      -0.00002141      -0.00055224
C       13.35471525      13.32994340      10.17128861      -0.00034744      -0.00010226      -0.00072282
C       12.19861147      12.59964779       9.84214965      -0.00027455      -0.00052157      -0.00058241
C       11.00227893      13.27788003       9.56179066       0.00002099      -0.00025432      -0.00051892
C       10.96864214      14.66895185       9.60442707      -0.00006380      -0.00012230      -0.00040328
N       11.99814823      16.80373303       9.95972360      -0.00043860       0.00080208      -0.00023928
H       14.21284747      15.28942364      10.47005993      -0.00001558      -0.00059346      -0.00051733
H       14.27245719      12.77860469      10.37726851      -0.00017620      -0.00002941      -0.00081863
H       10.10608739      12.71577802       9.30250861      -0.00028917      -0.00016772      -0.00039807
H       10.05420911      15.22072882       9.38639180      -0.00038856      -0.00065779      -0.00041529
O       13.15572116      23.60229978      11.74362991       0.01156330      -0.00120994       0.00436556
C       12.94620821      23.02719936      10.54934616      -0.00471307       0.00278915       0.00084331
O       12.71446776      23.67149886       9.52563024      -0.01998184       0.00548957       0.00630389
H       12.93471100      24.56448594      11.63366295       0.01766491      -0.00147058       0.01044762
O       11.13781278      10.49093851       9.53042099       0.00022658      -0.00108159       0.00063120
C       12.32211300      11.11752252       9.78636293       0.00047540      -0.00102215      -0.00021065
O       13.36201819      10.50409909       9.94701707      -0.00007924      -0.00030152      -0.00051794
H       11.34609899       9.53628691       9.50416299       0.00033320      -0.00130226       0.00058767
Zn      12.50410290      25.98288282       9.52865079      -0.00225700       0.03327013      -0.00461796
C       11.53386566      26.26020056      11.24487911       0.00437222       0.02905243      -0.00664268
C       11.33214272      27.77073936      11.45348768      -0.01681211       0.02409399       0.01631908
H       10.56163263      25.75357812      11.10812598       0.00750049       0.02280343      -0.00563454
H       11.92126462      25.83974762      12.19181936       0.01800361       0.01907457      -0.01512721
H       12.29078720      28.28398191      11.61923430      -0.02416203       0.03654822       0.02469068
H       10.68638243      27.99855822      12.31655405      -0.02108241       0.00255134       0.02000718
H       10.87304847      28.23966059      10.57060249      -0.02164053       0.03538014       0.02530250
C       13.23900937      26.40162096       7.76435638      -0.00429718       0.00535245      -0.01064976
H       12.37337479      26.58872868       7.10552980      -0.00343189      -0.00290698      -0.01621749
H       13.67499363      24.38257214       7.01443695      -0.00259642       0.00274028       0.00446241
C       14.16765725      25.35897384       7.12532727      -0.00225781       0.00176974      -0.00212100
H       15.07081888      25.18542719       7.72979042      -0.00070299       0.00234977      -0.00328194
H       13.75292365      27.37354761       7.84520875      -0.00453081       0.00660550      -0.02429030
H       14.50744245      25.67171536       6.12346121      -0.00589279      -0.00431914      -0.00516636
45
Lattice="24.32055757447322 0.0 0.0 0.0 35.25358805963421 0.0 0.0 0.0 20.69041643287466" Properties=species:S:1:pos:R:3:forces:R:3 energy=-280.88366229047483 pbc="F F F"
C       12.96101989      21.55371192      10.55493925      -0.00117751      -0.00534021      -0.00532933
C       13.50342155      20.84172453      11.63329050      -0.00094748      -0.00547573      -0.00501986
C       13.51656150      19.45557949      11.59163989      -0.00607714      -0.00413280      -0.00152996
C       12.91492017      18.78694150      10.51325892      -0.00745274      -0.00319120      -0.00119332
C       12.35997940      19.50020531       9.43743453      -0.00535240      -0.00409757      -0.00333784
C       12.41130096      20.88122656       9.45128484      -0.00424846      -0.00381676      -0.00495692
H       13.92250160      21.37906875      12.48233079       0.00116713      -0.00389144      -0.00781410
H       13.95990218      18.86496531      12.39285437      -0.00953863      -0.00455364       0.00098339
N       12.95147149      17.38769500      10.55362688      -0.00204938      -0.00265775      -0.00241159
H       11.91494624      18.94847820       8.61057498      -0.00364969      -0.00575917      -0.00341477
H       12.01950327      21.47486537       8.62645337      -0.00491701      -0.00305687      -0.00459354
C       12.12262776      15.39663356       9.94552193      -0.00120046      -0.00309296      -0.00079344
C       13.32441794      14.71975268      10.22714210      -0.00140826      -0.00268131       0.00024327
C       13.35825956      13.33739364      10.17360332      -0.00118108      -0.00249113      -0.00078826
C       12.20201246      12.60786569       9.84430936      -0.00092102      -0.00248593      -0.00204488
C       11.00456085      13.28388725       9.56375874      -0.00058615      -0.00270026      -0.00282872
C       10.97004438      14.67440467       9.60507082      -0.00105082      -0.00278505      -0.00157370
N       11.99787720      16.80735472       9.95963392      -0.00253712      -0.00390536      -0.00046106
H       14.21277805      15.29911051      10.47553250      -0.00150570      -0.00281151       0.00104414
H       14.27546700      12.78573424      10.38090485      -0.00124218      -0.00256930      -0.00053041
H       10.10937867      12.71985693       9.30566069      -0.00081701      -0.00229946      -0.00335110
H       10.05598737      15.22692221       9.38737968      -0.00061620      -0.00220177      -0.00200672
O       13.10045646      23.62198076      11.70467415       0.03497390      -0.02677965       0.01630533
C       12.93054620      23.02409981      10.52288944       0.01155321      -0.00519814       0.00030556
O       12.73080142      23.64459573       9.47264762       0.00953175       0.01455839       0.01615802
H       12.84107663      24.58395892      11.57065808       0.07125143      -0.03260143       0.03883794
O       11.13458557      10.50614271       9.53591313      -0.00040690      -0.00233204       0.00070231
C       12.32197637      11.12640148       9.78970933       0.00029153      -0.00275257      -0.00120518
O       13.35964959      10.50879566       9.94846027      -0.00025057      -0.00191875      -0.00188309
H       11.33829458       9.55049171       9.50751906      -0.00089996      -0.00245108       0.00081018
Zn      12.52830629      25.87076780       9.55427450      -0.00647146       0.05321671      -0.00932913
C       11.55408932      26.16160149      11.27976749       0.00263347       0.04843552      -0.02270711
C       11.45105890      27.68874088      11.42242884      -0.01996558       0.04655024       0.01547282
H       10.55875484      25.71601100      11.10029182       0.00062595       0.04327717       0.00015356
H       11.85162923      25.75076738      12.26283757       0.04638945       0.02681347      -0.04275154
H       12.43795022      28.13370263      11.61333966      -0.02599764       0.05769712       0.02806376
H       10.78538305      27.99977016      12.24210527      -0.02492173       0.01767277       0.02272152
H       11.07358432      28.14734982      10.49673960      -0.02655497       0.06648639       0.02681313
C       13.22103975      26.40517000       7.80570909      -0.00035457       0.01067172      -0.02076989
H       12.33742675      26.60213869       7.17391653       0.00031405      -0.00097407      -0.02444752
H       13.68123042      24.42822957       6.96470911      -0.00016438      -0.00095266      -0.00095980
C       14.15662178      25.40921914       7.10603430       0.00094930      -0.00146628      -0.00474547
H       15.07518164      25.23137365       7.68502455      -0.00336509       0.00131791       0.00252442
H       13.71772329      27.38153172       7.92155422      -0.00090653       0.01368043      -0.03595324
H       14.46992263      25.76647272       6.11092521       0.01229099      -0.00686833      -0.00559658
45
Lattice="24.32055757447322 0.0 0.0 0.0 35.25358805963421 0.0 0.0 0.0 20.69041643287466" Properties=species:S:1:pos:R:3:forces:R:3 energy=-280.7553285618774 pbc="F F F"
C       12.93706188      21.56915679      10.55738329      -0.00932887      -0.01313001      -0.01426820
C       13.48482329      20.86319704      11.63654769      -0.00850642      -0.00359281      -0.00802027
C       13.51071577      19.47521844      11.59468748      -0.01236991      -0.00167051      -0.00136168
C       12.91343915      18.79770922      10.51792431      -0.00607296      -0.00397057      -0.00277728
C       12.35502445      19.50675409       9.44161426      -0.00187572      -0.01148591      -0.01017366
C       12.39861510      20.88736179       9.45380505      -0.00448247      -0.01277796      -0.01487329
H       13.90060706      21.40375163      12.48563487      -0.00668808      -0.00246699      -0.01080600
H       13.96182463      18.88843776      12.39489774      -0.01618285       0.00264500       0.00279485
N       12.95096587      17.39720582      10.55961581      -0.00076530      -0.00294402      -0.00144600
H       11.91175586      18.95361995       8.61505219       0.00215106      -0.01604042      -0.00871909
H       12.00680235      21.47749720       8.62705788      -0.00482285      -0.01082093      -0.01353040
C       12.12537304      15.40380977       9.94724082      -0.00089260      -0.00230004      -0.00076939
C       13.32650206      14.72531062      10.22882064      -0.00073195      -0.00151314       0.00055692
C       13.35960703      13.34257953      10.17458157      -0.00133146      -0.00125041      -0.00060275
C       12.20293913      12.61376237       9.84578870      -0.00163649      -0.00041182      -0.00173021
C       11.00585210      13.29106786       9.56648903      -0.00146941      -0.00093123      -0.00302870
C       10.97253297      14.68164529       9.60670794      -0.00102655      -0.00083407      -0.00284973
N       12.00119158      16.81498122       9.96005746      -0.00281062      -0.00349525       0.00323499
H       14.21533475      15.30413889      10.47723919      -0.00099390      -0.00201952       0.00254614
H       14.27655783      12.79043133      10.38146816      -0.00178221      -0.00184466      -0.00068430
H       10.11030860      12.72722606       9.30895193      -0.00120575      -0.00096252      -0.00346246
H       10.05867816      15.23414499       9.38816844      -0.00036644       0.00009272      -0.00287013
O       13.00109360      23.68441087      11.65606942      -0.00955896      -0.05720378       0.02549170
C       12.88302066      23.04103008      10.50743782      -0.01367453      -0.02862735      -0.04035978
O       12.69623357      23.62045388       9.42212480      -0.00968591       0.00611032       0.00594542
H       12.67608329      24.66393944      11.47428524       0.17789018      -0.28349323       0.11413854
O       11.13462096      10.51198960       9.53262825      -0.00179740      -0.00009861      -0.00016593
C       12.32146218      11.13234246       9.79018864      -0.00215215      -0.00095411      -0.00211141
O       13.35839936      10.51374866       9.95054831      -0.00079607      -0.00025001      -0.00353540
H       11.33998189       9.55657450       9.50366957      -0.00339666      -0.00046519       0.00064091
Zn      12.54477383      25.76914736       9.56516983      -0.04638284       0.13283372       0.03592222
C       11.55956593      26.05951211      11.33056315      -0.02162616       0.09388891      -0.07882291
C       11.52010947      27.59254053      11.39503416      -0.04604316       0.07961034       0.02793143
H       10.56666543      25.63920197      11.08891759      -0.04245621       0.08491128       0.00471514
H       11.74878562      25.68878719      12.35697799       0.10704780       0.01058735      -0.11929273
H       12.51976953      28.00211630      11.59846158      -0.03820452       0.05267813       0.04775398
H       10.84190330      27.96990731      12.17491566      -0.04450410       0.05507990       0.04023858
H       11.19494146      28.01598273      10.43422093      -0.02071823       0.11295884       0.03504840
C       13.20679305      26.42230404       7.84386834      -0.00440975       0.00424204      -0.00587982
H       12.31793765      26.63483899       7.22517574       0.00020829       0.01671546      -0.01082961
H       13.67903054      24.47254114       6.94783728      -0.00139397       0.01118093      -0.01383715
C       14.14495531      25.45526260       7.10648191      -0.00284895       0.01281804      -0.00490816
H       15.07237791      25.27406482       7.66974929      -0.00494129       0.01504793       0.00304530
H       13.69560674      27.39609463       8.00096201      -0.00389182       0.00666480      -0.01085663
H       14.44395033      25.83757174       6.11619953       0.00305662       0.01548925      -0.00376955
45
Lattice="24.32055757447322 0.0 0.0 0.0 35.25358805963421 0.0 0.0 0.0 20.69041643287466" Properties=species:S:1:pos:R:3:forces:R:3 energy=-280.54207429863175 pbc="F F F"
C       12.93029860      21.58283815      10.56106661      -0.01553652       0.00326418      -0.00869389
C       13.48318677      20.87191374      11.63474459      -0.01144310       0.00818702      -0.00769676
C       13.51356283      19.48279744      11.59217781      -0.01310603       0.00846856      -0.00273076
C       12.91438856      18.80261831      10.51789287      -0.00572728       0.00243002      -0.00277370
C       12.35394209      19.51406976       9.44442993      -0.00303122      -0.00186710      -0.00717523
C       12.39496163      20.89624446       9.45802433      -0.01015703      -0.00112520      -0.00834135
H       13.89832500      21.41354918      12.48379903      -0.00771383       0.01199830      -0.01188646
H       13.96574745      18.89641866      12.39256400      -0.01161433       0.01433639       0.00018871
N       12.95050969      17.40116696      10.56128513      -0.00132478       0.00237705      -0.00000100
H       11.91176025      18.96091737       8.61706698       0.00160507      -0.00610521      -0.00741106
H       12.00438039      21.48254705       8.62834922      -0.00960385      -0.00417671      -0.01082906
C       12.12615376      15.40612102       9.94771829       0.00006096       0.00070969      -0.00009775
C       13.32676207      14.72656592      10.22904691      -0.00062262      -0.00015678       0.00071355
C       13.35979975      13.34359707      10.17483596      -0.00087599      -0.00023864      -0.00029733
C       12.20346163      12.61442731       9.84599355      -0.00123342       0.00023818      -0.00153590
C       11.00662695      13.29257395       9.56692082      -0.00047736       0.00074660      -0.00245365
C       10.97352308      14.68318971       9.60725590       0.00005516       0.00082648      -0.00205704
N       12.00323749      16.81805485       9.95771720      -0.00051299       0.00068550       0.00038934
H       14.21575424      15.30532367      10.47721410      -0.00058432      -0.00078805       0.00258948
H       14.27683456      12.79156633      10.38174038      -0.00128645      -0.00079144      -0.00038805
H       10.11094635      12.72883676       9.30930888      -0.00073112       0.00083313      -0.00315849
H       10.05951501      15.23528994       9.38813628       0.00041779       0.00131532      -0.00263383
O       13.00541259      23.73067771      11.62811780      -0.00433681       0.00440517      -0.01394101
C       12.87596706      23.06719180      10.53132640      -0.02129563       0.00177168      -0.01170932
O       12.66603828      23.62186038       9.41121160      -0.02856243       0.00414186      -0.00544813
H       12.53208638      24.89264471      11.38263853       0.00694032      -0.01326907      -0.00210305
O       11.13435408      10.51259089       9.53254252      -0.00222389       0.00058029      -0.00048281
C       12.32154427      11.13358977       9.79013345      -0.00129935      -0.00020629      -0.00216648
O       13.35796799      10.51355707       9.95027099      -0.00234638       0.00000052      -0.00392727
H       11.34068174       9.55740759       9.50381609      -0.00251473       0.00023811       0.00052664
Zn      12.57426878      25.66863430       9.53137005      -0.01225936       0.00792211      -0.00530982
C       11.57950200      25.98977884      11.39439103       0.00050082       0.00667634      -0.00508668
C       11.56754623      27.53396602      11.38130075       0.00911792       0.00775893       0.00462322
H       10.60091290      25.58483689      11.08181623      -0.00284629       0.01368500      -0.00677885
H       11.66109773      25.67692612      12.45101190      -0.00342815      -0.00294718      -0.00680762
H       12.56030057      27.95566597      11.58893889       0.00920097      -0.00066073       0.02697728
H       10.87808491      27.93072028      12.14268094      -0.00650363       0.00680651      -0.00924154
H       11.24433781      27.93724481      10.41075063       0.02809463       0.01226073       0.00015550
C       13.20559674      26.43075737       7.84486156      -0.00486746       0.01432367      -0.00336306
H       12.31178056      26.64029264       7.23477785      -0.00204830       0.02086756      -0.00536674
H       13.67907510      24.48223734       6.94377894      -0.00099755       0.02093294      -0.02201762
C       14.14472314      25.46439351       7.10478172      -0.00342190       0.01869507      -0.01281051
H       15.07218080      25.28238711       7.66737512      -0.00834350       0.01635566      -0.01086817
H       13.69015064      27.40200538       8.01721591      -0.00139302       0.01162110       0.00485537
H       14.44037365      25.85153863       6.11603427       0.00278660       0.02610386      -0.00584843
45
Lattice="24.32055757447322 0.0 0.0 0.0 35.25358805963421 0.0 0.0 0.0 20.69041643287466" Properties=species:S:1:pos:R:3:forces:R:3 energy=-281.1170718560071 pbc="F F F"
C       12.92751671      21.55784543      10.56398911      -0.01572961      -0.03536912      -0.00374344
C       13.48456008      20.84825219      11.63424363      -0.00859048      -0.02958681      -0.00715735
C       13.51323687      19.46303368      11.59258927      -0.00873799      -0.02292597      -0.00409557
C       12.91216436      18.79044426      10.51555634      -0.00898478      -0.01461427      -0.00734323
C       12.34952134      19.50097559       9.44238264      -0.01139909      -0.01863835      -0.00802498
C       12.38770545      20.88312531       9.46017077      -0.02281722      -0.01903500      -0.00423118
H       13.89720963      21.40265452      12.47638564      -0.00656857      -0.00560655      -0.02273567
H       13.96650813      18.87644424      12.39161672      -0.00553889      -0.01960282      -0.00539935
N       12.94857397      17.39255061      10.55883972      -0.00533575      -0.00947389      -0.00460131
H       11.91140125      18.94760621       8.61312705       0.00013191      -0.02183990      -0.00984306
H       12.00088160      21.47526418       8.63262968      -0.01470421      -0.01397865      -0.00436900
C       12.12427853      15.40138781       9.94650301      -0.00322428      -0.00687956      -0.00168182
C       13.32566336      14.72370939      10.22779554      -0.00239611      -0.00472261      -0.00129554
C       13.35919352      13.34105258      10.17483537      -0.00238313      -0.00438328      -0.00041180
C       12.20301776      12.61124552       9.84633098      -0.00164133      -0.00538956      -0.00092339
C       11.00543415      13.28846575       9.56725744      -0.00258560      -0.00623704      -0.00199971
C       10.97190128      14.67844838       9.60753714      -0.00256250      -0.00691929      -0.00159843
N       12.00017547      16.81180043       9.95531525      -0.00574050      -0.00876560      -0.00377650
H       14.21377640      15.30402911      10.47571775      -0.00372142      -0.00305267      -0.00006030
H       14.27662495      12.78967385      10.38180606      -0.00209019      -0.00413890      -0.00016064
H       10.10989627      12.72489512       9.30934218      -0.00218089      -0.00615066      -0.00321058
H       10.05865968      15.23203472       9.38872961      -0.00111794      -0.00434938      -0.00218496
O       13.18260145      23.65373701      11.64559488       0.27786753      -0.11761386       0.01418296
C       12.92024616      23.04283142      10.59488755       0.05349038      -0.03514797       0.08950934
O       12.61977238      23.61165682       9.45945450      -0.11825713      -0.01518625       0.07093276
H       12.41829720      25.30077345      11.30555738      -0.17610553       0.64079264      -0.11868057
O       11.13386318      10.51061838       9.53254492      -0.00238379      -0.00327299      -0.00052950
C       12.32162532      11.13199500       9.79000006      -0.00297423      -0.00183053      -0.00200629
O       13.35765125      10.51047611       9.94923896      -0.00027084      -0.00643511      -0.00346399
H       11.34124115       9.55585571       9.50365297      -0.00110549      -0.00265976       0.00040750
Zn      12.63569180      25.52213529       9.40381257       0.08752831      -0.22417332      -0.20529329
C       11.53123686      25.99389619      11.51484616      -0.07482244       0.01340101       0.18817008
C       11.57550325      27.52209673      11.39115177       0.02079674      -0.01120656       0.02056454
H       10.61682114      25.56017819      11.08218658       0.02526761      -0.02454745      -0.00512922
H       11.52725440      25.70273782      12.57401260      -0.21527434       0.04122926       0.19033320
H       12.57247679      27.93345934      11.59469380       0.02750458      -0.03438121       0.03419960
H       10.88355881      27.95907205      12.12453841       0.00765698       0.05214380      -0.03136582
H       11.26306780      27.89087093      10.40356722       0.05537711      -0.06319952      -0.01181939
C       13.21419845      26.46140030       7.81455168       0.00800226       0.06474621      -0.04520314
H       12.31341136      26.66463849       7.21715556       0.00085034       0.06414962      -0.02838795
H       13.68094747      24.49873165       6.92944489       0.00436545       0.04983786      -0.04268894
C       14.15166798      25.48044079       7.08661535       0.01040656       0.04812930      -0.03544758
H       15.07315709      25.29349060       7.65683194      -0.00255690       0.03229691      -0.02038694
H       13.69655719      27.42311880       8.02021697       0.01097240       0.04575033       0.01046681
H       14.45111334      25.86056866       6.09781792       0.01885029       0.04653541      -0.03041942
45
Lattice="24.32055757447322 0.0 0.0 0.0 35.25358805963421 0.0 0.0 0.0 20.69041643287466" Properties=species:S:1:pos:R:3:forces:R:3 energy=-281.5278527194012 pbc="F F F"
C       12.95905802      21.52168540      10.60145858       0.00060021      -0.01158351       0.00172618
C       13.54518312      20.79623868      11.64508191       0.00380144      -0.00897117       0.00324252
C       13.54824231      19.40976716      11.59997090       0.00241319      -0.00854188       0.00082954
C       12.91994942      18.74990617      10.53136912       0.00163811      -0.00990689       0.00103927
C       12.34216009      19.47393462       9.47576633      -0.01209823      -0.00785460       0.00738185
C       12.37768854      20.85547615       9.50976372      -0.01914050      -0.00977830       0.01303575
H       14.00213559      21.34377192      12.46930589       0.01952793      -0.01481305      -0.00452907
H       14.00637716      18.81187133      12.38838173       0.00741620      -0.01501224      -0.00574083
N       12.95125902      17.35099930      10.56205416       0.00303810      -0.01200994       0.00000104
H       11.89843400      18.93068757       8.64289702      -0.00868232      -0.00456235       0.00222166
H       11.96658701      21.44822249       8.69441914      -0.02423910      -0.01003649       0.01801214
C       12.11843710      15.37254533       9.93870278      -0.00257382      -0.00683432      -0.00346094
C       13.32129903      14.69633264      10.21706470      -0.00199751      -0.00631388      -0.00312281
C       13.35533305      13.31404300      10.16892910      -0.00258960      -0.00782870      -0.00197582
C       12.20000923      12.58223186       9.84117494       0.00008403      -0.00992700      -0.00211743
C       11.00304729      13.25967988       9.55863675      -0.00067081      -0.00867765      -0.00366267
C       10.96740709      14.64956558       9.59831933      -0.00059974      -0.00794144      -0.00337905
N       11.99519087      16.78291439       9.96048120       0.00019665      -0.00786773      -0.00082444
H       14.20859176      15.27852217      10.46277979      -0.00333257      -0.00670698      -0.00229659
H       14.27394494      12.76571899      10.37856197      -0.00081593      -0.00672490      -0.00094414
H       10.10706534      12.69670757       9.30169610      -0.00146299      -0.00973333      -0.00382416
H       10.05195618      15.20067132       9.38286151      -0.00347877      -0.00988391      -0.00206052
O       13.59394660      23.65033502      11.49581223       0.06547075       0.01442572      -0.06062389
C       13.00114542      23.01081889      10.62108741       0.00097055      -0.00602172      -0.01363471
O       12.36057111      23.55030465       9.60097737      -0.09936534      -0.01904243       0.01342969
H       12.37986433      25.57836968      11.33803934      -0.00905045       0.06795800       0.01738787
O       11.13287535      10.47916052       9.52965218      -0.00036394      -0.00572568      -0.00028095
C       12.32022548      11.10192050       9.78778777      -0.01856821       0.00303711      -0.00363329
O       13.35615426      10.48092136       9.94953833       0.01532126      -0.02050176       0.00320828
H       11.33975451       9.52456508       9.50378868      -0.00535969      -0.00810252       0.00143740
Zn      12.69608115      25.32702216       9.20794015       0.00642323      -0.05140055      -0.05335834
C       11.45216135      26.09233770      11.65712120      -0.01564028       0.03145507       0.04367644
C       11.49343954      27.60331545      11.44069311      -0.01336401       0.02623041       0.01518346
H       10.59582871      25.60757767      11.16552507      -0.00689448       0.02266202       0.03277516
H       11.40492077      25.82137246      12.72063395      -0.02824234       0.04422216       0.04804047
H       12.49053117      28.00471218      11.66462706      -0.02001892       0.02660848       0.03995074
H       10.77494392      28.11895276      12.08968185      -0.03455205       0.04394269      -0.02089571
H       11.25582422      27.88423914      10.40454495       0.02475832       0.00019457      -0.00266880
C       13.25774491      26.46728902       7.76384313       0.01203137       0.00705325      -0.00632573
H       12.36679986      26.73016641       7.17425023       0.01362619       0.02274258      -0.00304939
H       13.74788120      24.57109677       6.76066945       0.02225102       0.03743431      -0.07225261
C       14.20929814      25.54839962       6.97115628       0.01606557       0.03400958      -0.03392423
H       15.13374795      25.34433991       7.52969106       0.01914888       0.02117126      -0.04298255
H       13.73503480      27.40293445       8.07466874       0.00928731      -0.00395731       0.03716504
H       14.50061485      25.98019302       6.00239765       0.00714447       0.06236350      -0.02063585
45
Lattice="24.32055757447322 0.0 0.0 0.0 35.25358805963421 0.0 0.0 0.0 20.69041643287466" Properties=species:S:1:pos:R:3:forces:R:3 energy=-281.8819781965584 pbc="F F F"
C       12.85430239      21.58920414      10.43121311      -0.01372719       0.00181331      -0.01376596
C       13.62665120      20.92317815      11.39390216       0.00034100       0.00738237      -0.01965395
C       13.63185960      19.53197260      11.42738618       0.00320948       0.00745002      -0.01510219
C       12.86527050      18.80594786      10.49975980      -0.00504898       0.00272397      -0.00570730
C       12.10122791      19.47486913       9.52947118      -0.01751904      -0.00271736       0.00050429
C       12.09209323      20.85513546       9.50555665      -0.02339240      -0.00322256      -0.00355552
H       14.22436666      21.50223087      12.09819792       0.01013744       0.01146271      -0.03040529
H       14.22032455      18.97986873      12.16174169       0.00975103       0.01128742      -0.01707733
N       12.94992365      17.40400066      10.55773022       0.00045475       0.00307231      -0.00221576
H       11.54355756      18.88730401       8.80255328      -0.02066191      -0.00583731       0.00599239
H       11.51682647      21.39793506       8.75794212      -0.03665381      -0.00823507       0.00164226
C       12.13488532      15.39501412       9.95334407       0.00096057       0.00047228       0.00143598
C       13.34817478      14.72003263      10.18659853       0.00072613       0.00026965       0.00058529
C       13.38842547      13.33836921      10.10914263       0.00116784       0.00041887      -0.00126567
C       12.22577085      12.60641722       9.80821657       0.00055028       0.00058221      -0.00095621
C       11.01715463      13.27988931       9.57497181       0.00069257       0.00067499       0.00038300
C       10.97805272      14.66879035       9.63296354       0.00052933       0.00031336       0.00148187
N       11.99614609      16.80046369       9.98299914       0.00054683       0.00018201       0.00043648
H       14.23972298      15.30155426      10.41668976       0.00117001      -0.00013854       0.00054838
H       14.31463643      12.78828527      10.27467507       0.00098764       0.00010235      -0.00257567
H       10.11693029      12.71387444       9.34105889       0.00048721       0.00050349       0.00086317
H       10.05583831      15.21863289       9.44448721       0.00077573       0.00061507       0.00161883
O       13.80231160      23.79922130      10.70344920      -0.00399654       0.00483991      -0.03617399
C       12.86099695      23.06580719      10.27220778      -0.02092059       0.00119118      -0.02594160
O       11.89719685      23.58789800       9.58592208      -0.02687852       0.00137741      -0.01919283
H       12.33445327      25.88123986      11.46466755       0.00436098       0.01263946       0.01064626
O       11.15787546      10.50470002       9.48772371      -0.00007229       0.00128886      -0.00107316
C       12.34636516      11.12707394       9.73845462       0.00136739      -0.00026364      -0.00109311
O       13.38471838      10.50683775       9.88596749      -0.00103034       0.00021384      -0.00166525
H       11.36797918       9.55022874       9.46127608      -0.00085801       0.00071204      -0.00056808
Zn      12.91226467      25.26470595       9.32033145       0.03653754      -0.00491816       0.01932320
C       11.35877812      26.17091307      11.89379302       0.00353770       0.01367455       0.01147084
C       11.10506783      27.66554293      11.72878514      -0.00497504       0.01282261      -0.00098566
H       10.58341885      25.55527479      11.41829785       0.00516796       0.00888696       0.01509254
H       11.41650057      25.87249939      12.94982186       0.00189961       0.02479482       0.01458256
H       11.96103441      28.25717816      12.08139205      -0.01310915       0.02185793       0.00965982
H       10.22327435      27.98528864      12.29926827      -0.01835926       0.00863611      -0.01748270
H       10.92848581      27.93351035      10.67759638       0.01565848       0.00553974      -0.00703735
C       13.46645082      26.49835130       7.92984469       0.01586640       0.00384926       0.01423257
H       12.57051177      26.76573386       7.34883258       0.00820873       0.00549769       0.02619581
H       14.10288445      24.83408690       6.63714707       0.01429042       0.01890990      -0.01175042
C       14.49811495      25.77672361       7.04477014       0.01114026       0.01726810      -0.00371022
H       15.41169035      25.52607063       7.60268255       0.01652923       0.01061959      -0.01443213
H       13.86981749      27.43033790       8.34690994       0.02265040       0.00010570       0.01661263
H       14.80173637      26.39210641       6.18301719       0.00420526       0.02564868      -0.00294232
45
Lattice="24.32055757447322 0.0 0.0 0.0 35.25358805963421 0.0 0.0 0.0 20.69041643287466" Properties=species:S:1:pos:R:3:forces:R:3 energy=-282.0238489886729 pbc="F F F"
C       12.55638668      21.63598244      10.26081337      -0.01491852       0.00874185       0.01819648
C       13.52748862      20.99599698      11.04203067       0.00372165       0.01191663       0.00791978
C       13.53856591      19.60937091      11.12662890       0.00695188      -0.01004726      -0.00016167
C       12.57710259      18.85213701      10.43667832       0.01039350      -0.00286585       0.02148471
C       11.57234643      19.49904165       9.69241867      -0.01396005      -0.02521475       0.01032491
C       11.56530852      20.87991988       9.60964306       0.00824270       0.00854769       0.00088041
H       14.27624029      21.60066562      11.55378605       0.01699618      -0.03006496      -0.03221398
H       14.29791741      19.08432866      11.70495351       0.00395835      -0.02531642      -0.00860598
N       12.73118612      17.44951420      10.51116186      -0.01452358       0.00733458      -0.00758728
H       10.82776957      18.89898552       9.17257661       0.01376046      -0.02931270       0.00184667
H       10.81596275      21.40146232       9.01607514       0.00887364       0.00009602      -0.00937550
C       12.00290346      15.38900398       9.97701329      -0.00500146       0.00016330      -0.00340563
C       13.25384372      14.78153529      10.20325266      -0.00066811       0.00840009      -0.01663993
C       13.37524594      13.40567895      10.11260384       0.00857886       0.01901980      -0.00739807
C       12.25634093      12.60334025       9.82479504       0.01057362       0.00546467      -0.00285393
C       11.00462369      13.20500318       9.62511380       0.00519628      -0.00299588      -0.01254009
C       10.88654230      14.59118396       9.67910126      -0.00505257      -0.01022775      -0.00079727
N       11.78968098      16.78854043       9.98099554      -0.00133473      -0.00512910       0.01493876
H       14.11440184      15.40944238      10.42752651      -0.00871141       0.01606903      -0.00727035
H       14.33852351      12.91524271      10.25130802       0.00622163       0.01204668       0.00690267
H       10.13334154      12.58684934       9.41240673       0.01149361      -0.01241780      -0.02262773
H        9.93174025      15.08375125       9.49400073      -0.00709796      -0.00507099       0.01415842
O       13.62777003      23.78388202      10.40773920       0.02437234       0.00440180      -0.03954094
C       12.63305625      23.09600100      10.01318306      -0.01084523      -0.00584733      -0.03080137
O       11.71028281      23.65705619       9.30571098      -0.03705396      -0.03208829      -0.00677269
H       12.27450920      26.13593770      11.45466467       0.01945871       0.01040151       0.02104755
O       11.33477869      10.42253221       9.54215897       0.01110654       0.01006280       0.00755576
C       12.48391886      11.13756646       9.70919239      -0.00333389       0.01490137       0.00063166
O       13.57861589      10.60572988       9.74922548       0.02036499      -0.00379580       0.01668092
H       11.61468076       9.48958335       9.45715312       0.00503079       0.01568889       0.01469822
Zn      12.85186424      25.28880817       9.10681372      -0.00701715       0.02571103       0.02072487
C       11.36485057      26.08283680      12.07609327       0.00236202       0.02925801       0.01326475
C       10.71882298      27.45891843      12.22504564       0.00418647       0.00757483      -0.00433784
H       10.68667049      25.35154471      11.61580174      -0.00894871       0.01219954      -0.03487971
H       11.68217229      25.67055035      13.04349189      -0.00775411       0.00733459       0.00414894
H       11.38187783      28.15154543      12.76246092       0.00261179       0.01456247      -0.00762826
H        9.77568749      27.40347146      12.78626338       0.02075216      -0.01685015       0.01637214
H       10.49388763      27.90773090      11.24708860      -0.02835256      -0.00962511       0.00812158
C       13.56061593      26.72757112       8.02219411       0.00757753       0.00136439       0.00326325
H       12.75847215      27.10215657       7.36955418       0.00119505       0.01150687      -0.00139239
H       14.46998106      25.37392644       6.53961201       0.00572553       0.02178577      -0.02420376
C       14.75156001      26.20806788       7.19878598       0.01110476       0.02992685       0.00255061
H       15.56373689      25.84430570       7.84422032       0.01904523       0.01469582      -0.01875871
H       13.86238975      27.56420164       8.66805944      -0.00538655      -0.00504566       0.00925519
H       15.17519657      26.99609634       6.55644044      -0.00542098       0.01480503      -0.01077644
