# Supplementary material for: Modelling of growth reaction pathways of zincone ALD/MLD hybrid thin films: a DFT study of precursor screening and the diethyl zinc pulse
Source: RSC Adv. 2025 May 15;15(21):16299–311. doi: 10.1039/d5ra00686d (PMC12080462; doi:10.1039/d5ra00686d)
Supplement: RA-015-D5RA00686D-s001 [file RA-015-D5RA00686D-s001.zip › RSCAdv_supplementary/2A14BDC_neb.xyz]

35
Lattice="24.32055757447322 0.0 0.0 0.0 35.25358805963421 0.0 0.0 0.0 20.69041643287466" Properties=species:S:1:pos:R:3:forces:R:3 energy=-209.33627688406983 pbc="F F F"
C       12.84941547      21.57427210      10.40950374       0.01271130       0.02580151       0.00284171
C       13.48579767      20.83865440      11.43054188      -0.03568817       0.00767981       0.00572255
C       13.41373077      19.46156358      11.48068870       0.02784843      -0.00518596       0.00052752
C       12.68170964      18.77625856      10.49083962       0.00155573      -0.01713078       0.00690768
C       12.06688979      19.47119037       9.45741548      -0.01677586       0.00626726       0.02041274
C       12.14217540      20.88078985       9.37837849       0.01862194       0.01608277      -0.02506303
H       14.03739856      21.38585498      12.19347564      -0.01699129      -0.01675152       0.00962459
H       13.90237280      18.89402663      12.26874577      -0.01745172      -0.02823046       0.03585004
H       11.50576879      18.93028165       8.69555506       0.00440291      -0.01511018      -0.00553736
N       11.54879040      21.53091711       8.34447549      -0.01081102       0.00586182      -0.00551028
O       13.40356426      23.57166333      11.55632598       0.00369475      -0.00705726       0.01551328
C       12.88891864      23.03744624      10.42474562       0.01563909       0.01742575       0.00711180
O       12.47897665      23.76556056       9.50935451      -0.02632764       0.00496312       0.00530050
H       13.28129443      24.54407475      11.48707044      -0.02908321      -0.02305932       0.00094297
O       11.94630641      16.71110747       9.55113807      -0.00960974       0.00565374      -0.00243566
C       12.57036041      17.29455339      10.61621518       0.00327020      -0.00915157      -0.00494492
O       12.97482528      16.64677211      11.56406515      -0.02656494       0.00946684      -0.00050277
H       11.90315818      15.75841534       9.76710960       0.01636084       0.00425710      -0.01930544
Zn      12.48752328      26.31912694       9.55560171      -0.00330795       0.00908319       0.00088289
C       11.56228692      26.41831010      11.29581318       0.00169146       0.00880344      -0.00093988
C       11.15837153      27.85227660      11.68130183      -0.00056424       0.00785233      -0.00127975
H       10.66601594      25.78134569      11.19269763       0.00248597       0.00712927       0.00779606
H       12.12223064      25.97297028      12.13854663       0.00921340       0.01450540      -0.00471130
H       12.03758983      28.48790801      11.86306286      -0.00244224       0.00951276      -0.00106306
H       10.54207428      27.88678115      12.59453343       0.00093699       0.00357293      -0.00009533
H       10.57809616      28.34076825      10.88473277      -0.00742776       0.00756033       0.00355744
C       13.31728976      26.61738212       7.80958155       0.00091564       0.00126267       0.00197825
H       12.50076345      26.75148108       7.07952179       0.00056010       0.00141736       0.00101809
H       13.79609629      24.55450935       7.22298710      -0.00219294       0.00040650      -0.00022414
C       14.28717977      25.53317287       7.31645864      -0.00191536      -0.00099557      -0.00029065
H       15.13099539      25.39241849       8.00831577       0.00208189      -0.00360439      -0.00538178
H       13.83097048      27.59224061       7.85092581       0.00685049      -0.00077322      -0.00425894
H       14.71487385      25.77789107       6.32993913      -0.00738821      -0.00051081      -0.00301537
H       11.60485683      22.54520995       8.31439901       0.01465859       0.01218654      -0.01465675
H       10.97289023      21.02420322       7.68675260       0.04217739      -0.00954402       0.00357886
35
Lattice="24.32055757447322 0.0 0.0 0.0 35.25358805963421 0.0 0.0 0.0 20.69041643287466" Properties=species:S:1:pos:R:3:forces:R:3 energy=-209.33272316656115 pbc="F F F"
C       12.81403376      21.54379660      10.43821490       0.00118355       0.00202965       0.00125334
C       13.42420532      20.85526090      11.50675327      -0.00287492      -0.00179202       0.00078868
C       13.41519294      19.47731873      11.58054124      -0.00541384      -0.00160671      -0.00027702
C       12.76854152      18.74683571      10.56328989      -0.00230133       0.00291317      -0.00686742
C       12.16093385      19.39544239       9.49598219      -0.00215274       0.00558241      -0.00408031
C       12.16728108      20.80636720       9.39797971      -0.00097629       0.00532026      -0.00061800
H       13.90935536      21.44252144      12.28386901      -0.00227617      -0.00482168       0.00286511
H       13.88860406      18.94384547      12.40189905      -0.01058786      -0.00475915      -0.00031567
H       11.66855800      18.81041401       8.71906596      -0.00109258       0.00775422      -0.00714230
N       11.55348255      21.42069846       8.35446848       0.00052436       0.00842069       0.00068707
O       13.32366518      23.58618570      11.52248411       0.02275981      -0.00219645       0.00177947
C       12.81695586      23.00494354      10.41460566       0.00774772       0.00264703       0.00396641
O       12.38540434      23.69247543       9.47270640       0.00229461       0.00619044       0.01042506
H       13.10684387      24.54759171      11.45276210       0.03091722      -0.00115802       0.00373379
O       12.12518951      16.65219862       9.62405102       0.00129298       0.00657299      -0.02695360
C       12.74816847      17.26160086      10.67468476       0.00044899      -0.00491562      -0.00390242
O       13.22349188      16.62647367      11.59709834      -0.02972287       0.00629620      -0.01145709
H       12.15859017      15.69656799       9.82744128       0.01041441       0.00626863      -0.02320267
Zn      12.47310258      26.14847532       9.57401039      -0.00060171       0.01659183       0.00066338
C       11.55509161      26.29891142      11.32062760       0.00425024       0.01520473       0.00195129
C       11.30938255      27.78045538      11.65674562      -0.00902251       0.01276914       0.00786929
H       10.59772383      25.76469042      11.18761147       0.00702741       0.00627871       0.00948047
H       12.01737197      25.81370376      12.19932296       0.01798340       0.01503682      -0.00381151
H       12.25042807      28.29664527      11.89708794      -0.01056002       0.02432049      -0.00650365
H       10.63632284      27.91429702      12.51858893      -0.00015682       0.00362612       0.01747241
H       10.86243161      28.32393788      10.81093242      -0.02911893       0.00917918       0.01413248
C       13.26607368      26.59901762       7.84648781       0.00140199      -0.00364997      -0.00603615
H       12.43354612      26.80242753       7.15128827       0.00072453      -0.01083687      -0.00837750
H       13.74194802      24.61546247       7.03411048      -0.00156314      -0.01342278       0.01292434
C       14.23194815      25.58118721       7.22490814       0.00029873      -0.01212117       0.00449920
H       15.09221483      25.37748179       7.87933623      -0.00109001      -0.00826719       0.00829590
H       13.77366157      27.56922225       7.97909609       0.00086301      -0.00123504      -0.01394932
H       14.63975629      25.93767584       6.26434397       0.00409356      -0.02577176       0.00038515
H       11.61421660      22.43288685       8.28313535       0.00179190       0.00868260       0.00376354
H       11.09931560      20.87238179       7.63831672       0.00110752       0.01182281      -0.00256397
35
Lattice="24.32055757447322 0.0 0.0 0.0 35.25358805963421 0.0 0.0 0.0 20.69041643287466" Properties=species:S:1:pos:R:3:forces:R:3 energy=-209.27221015667496 pbc="F F F"
C       12.80996690      21.54188003      10.43547881       0.00855209      -0.00541136      -0.00640541
C       13.44590948      20.88544559      11.50902056       0.00109462      -0.00755723      -0.00344835
C       13.47830629      19.50853182      11.59704049      -0.00864355      -0.00703166       0.00098126
C       12.83193151      18.74934431      10.60024757      -0.00906921      -0.00177233      -0.00335272
C       12.19379702      19.37005453       9.53317902       0.00238494      -0.00106376      -0.00862031
C       12.17681402      20.77821565       9.40830634       0.00838460      -0.00169723      -0.00959657
H       13.91778376      21.49791566      12.27533142      -0.00179060      -0.00880805      -0.00061994
H       13.98147970      18.99638862      12.41483001      -0.01597310      -0.00850777       0.00481453
H       11.69633485      18.76376237       8.77662180       0.00546863      -0.00193418      -0.01037269
N       11.55137616      21.36634621       8.35552231       0.00956873       0.00470408      -0.00666034
O       13.17471292      23.60978067      11.51797757       0.01319974      -0.01643622       0.00783149
C       12.76622550      22.99979541      10.39456842       0.00527262      -0.00526945       0.00042045
O       12.36686864      23.65751208       9.41235707      -0.00048129       0.00384985       0.01192526
H       12.90203398      24.56619796      11.43448100       0.04013166      -0.01704864       0.01061256
O       12.16180247      16.63046338       9.73912793       0.01367814       0.00056374      -0.02146013
C       12.85644478      17.26441108      10.72950496      -0.00444619      -0.00571676      -0.00399125
O       13.42459225      16.65338655      11.61546240      -0.03204153      -0.00113568      -0.00407318
H       12.26750875      15.67527770       9.91524782      -0.01928661       0.00187191       0.00426466
Zn      12.45338688      26.00979161       9.59070555      -0.00915821       0.03902171       0.00071711
C       11.49888640      26.18246203      11.32897200      -0.00952902       0.03953507      -0.00911743
C       11.39478857      27.68436454      11.64280991      -0.01953305       0.03427520       0.02191250
H       10.50267377      25.75257652      11.11799618      -0.01114204       0.03545107       0.00146808
H       11.82374454      25.66120439      12.24681370       0.01650283       0.02194463      -0.02600728
H       12.36397380      28.08829952      11.97107630      -0.01988802       0.03927374       0.01542923
H       10.66465721      27.90235981      12.43737053      -0.01370253       0.01290225       0.03543297
H       11.09341597      28.26529100      10.75803690      -0.03866803       0.05139602       0.03764842
C       13.22688784      26.64184654       7.91166130       0.00437336      -0.00073390      -0.01039441
H       12.38223700      26.90871934       7.25398297       0.00883475      -0.00065014      -0.01726238
H       13.72227104      24.76538992       6.88412959      -0.00221199      -0.01522451       0.01319027
C       14.19857681      25.71300147       7.17320438       0.00260405      -0.01442238       0.00243111
H       15.07117417      25.45492796       7.79122046      -0.00184119      -0.01243094       0.01035444
H       13.72115413      27.59910249       8.14652830       0.01122101      -0.00108607      -0.02066185
H       14.58520717      26.17613787       6.24997176       0.00574852      -0.02427109      -0.00185237
H       11.59905255      22.37686852       8.26230084       0.01986603       0.00438585      -0.00446211
H       11.09239395      20.79474746       7.66033833       0.01004305       0.00922033      -0.01191533
35
Lattice="24.32055757447322 0.0 0.0 0.0 35.25358805963421 0.0 0.0 0.0 20.69041643287466" Properties=species:S:1:pos:R:3:forces:R:3 energy=-209.10752367098388 pbc="F F F"
C       12.77964609      21.56208683      10.46236386       0.02575942      -0.01956996      -0.02415671
C       13.44622494      20.92094843      11.52649394      -0.00193853      -0.01462218       0.00027061
C       13.51569751      19.54438324      11.61496072      -0.00911426      -0.01184971       0.00584986
C       12.85942776      18.76749649      10.63816940      -0.00415214      -0.01292159       0.00134833
C       12.17386030      19.37311098       9.59390856       0.01740978      -0.01996218      -0.01380726
C       12.14275517      20.77766428       9.45267923       0.05875281      -0.02036667      -0.04844521
H       13.92656975      21.54593846      12.27787010      -0.00975336      -0.01538601       0.00623923
H       14.05893132      19.05017119      12.41758823      -0.01776669      -0.01125312       0.01205733
H       11.66541959      18.75887874       8.85207597       0.01809381      -0.01955966      -0.01383124
N       11.51766960      21.33379736       8.38378011       0.18390305      -0.03240483      -0.12684104
O       13.11616170      23.67908046      11.48605752       0.02237670      -0.05607991       0.01874692
C       12.74223012      23.02003246      10.39386996       0.00346804      -0.03566257      -0.03640928
O       12.36242577      23.63583562       9.36462815      -0.00473538      -0.00892352       0.01074708
H       12.72901944      24.63875643      11.38959973       0.17348858      -0.24287684       0.05971734
O       12.19632484      16.64633239       9.78258588      -0.00764386      -0.01757863       0.01585149
C       12.93116855      17.28229843      10.74480762      -0.00501865      -0.01223075       0.00540833
O       13.56724902      16.67182194      11.58353021       0.00791069      -0.00652084       0.00591502
H       12.31772453      15.69138330       9.94830425      -0.00361122      -0.01756320       0.01175128
Zn      12.47135048      25.82672352       9.59900793      -0.03534889       0.12625033       0.05254412
C       11.50788609      26.01482797      11.37684439      -0.04663101       0.08904830      -0.06116227
C       11.49865538      27.53262057      11.60635955      -0.05123177       0.07157478       0.02714469
H       10.50926694      25.64513934      11.07968480      -0.07254732       0.08486437       0.01767456
H       11.67879866      25.51987892      12.35144248       0.07543981       0.02036852      -0.10410558
H       12.47539076      27.88174913      11.97200441      -0.03902744       0.04219262       0.02618237
H       10.73910528      27.84681642      12.33787662      -0.03645866       0.05828274       0.04776713
H       11.30084596      28.07617097      10.67040102      -0.04857595       0.10818648       0.04592938
C       13.19818876      26.64464826       7.97929434       0.00189325      -0.00348782      -0.00432913
H       12.33468005      26.94201062       7.35968951       0.00556414      -0.00060290      -0.01066314
H       13.72183380      24.84971207       6.82395250      -0.00209903      -0.00669106       0.00306026
C       14.17508605      25.79574235       7.15440012      -0.00070259      -0.00590953      -0.00049811
H       15.07552443      25.53130934       7.72753593      -0.00085598      -0.00446488       0.00109631
H       13.67550951      27.58963838       8.28566926       0.00555159       0.00247819      -0.01960665
H       14.51747934      26.32607171       6.25019685       0.00252222      -0.01290174      -0.00412146
H       11.52203498      22.34524907       8.29051653       0.02217071      -0.00842060      -0.03327760
H       11.04339663      20.74915024       7.71166634      -0.00433355      -0.02660983      -0.02605415
35
Lattice="24.32055757447322 0.0 0.0 0.0 35.25358805963421 0.0 0.0 0.0 20.69041643287466" Properties=species:S:1:pos:R:3:forces:R:3 energy=-208.8837801596311 pbc="F F F"
C       12.75317254      21.58028752      10.48706682      -0.00048764       0.00026288       0.00096032
C       13.44542960      20.93467363      11.52864028      -0.00293364      -0.00027658       0.00290251
C       13.52091347      19.55562147      11.61080486      -0.00327511      -0.00032325       0.00230602
C       12.86269908      18.77945680      10.63680360      -0.00234486      -0.00052710       0.00245273
C       12.15745069      19.39153518       9.60639216      -0.00000122      -0.00051312       0.00055540
C       12.08685098      20.79696646       9.49899472       0.00383697      -0.00022868      -0.00156080
H       13.93601846      21.55993606      12.27331662      -0.00087720      -0.00147113       0.00239542
H       14.07158384      19.06110352      12.40826699       0.00037929      -0.00082377      -0.00015583
H       11.64826933      18.77795093       8.86372294       0.00082054       0.00146688      -0.00143594
N       11.34742535      21.36463846       8.50172777       0.01075620      -0.00169638      -0.00707700
O       13.09817338      23.73204048      11.46838823      -0.00081416      -0.00242376       0.00436373
C       12.73860115      23.05293777      10.42916117       0.00010040       0.00014359       0.00080012
O       12.36569953      23.64356563       9.35561511       0.00161994       0.00137126       0.00191093
H       12.56449393      24.86388531      11.33616906       0.00437911      -0.00656885       0.00558542
O       12.20410871      16.66224816       9.76790365       0.00063431       0.00066519       0.00056718
C       12.93485874      17.29480263      10.73778797      -0.00311982       0.00318618      -0.00263603
O       13.56170623      16.67740410      11.57932002       0.00353465      -0.00293015       0.00315593
H       12.32093011      15.70716173       9.93745813      -0.00018523       0.00103059      -0.00012300
Zn      12.50401521      25.70699042       9.55013081      -0.00485346       0.01161704       0.00759931
C       11.55199218      25.93168168      11.43508206       0.00328242       0.00178890      -0.00334519
C       11.55531623      27.46520433      11.58570631       0.01331797       0.00317760       0.00412935
H       10.57592372      25.57331349      11.06032633      -0.00142565       0.01380725      -0.00320915
H       11.60343082      25.49651365      12.44910381       0.00052767      -0.00494808      -0.00618949
H       12.52160053      27.83686247      11.95149888       0.01710998      -0.00509588       0.00578923
H       10.78589788      27.79553536      12.30016656       0.01473450       0.00603125       0.00409768
H       11.35358646      27.97794451      10.63422168       0.01794571       0.01164592       0.00853051
C       13.19492141      26.64835064       7.98389246      -0.00189984       0.00061595       0.00138538
H       12.32837239      26.94455679       7.37025064      -0.00186938       0.00140371       0.00132904
H       13.72165960      24.85723382       6.82104347      -0.00225637       0.00147276      -0.00208886
C       14.17372266      25.80262556       7.15397749      -0.00182728       0.00061281      -0.00064185
H       15.07508248      25.53713612       7.72488342      -0.00113457       0.00076678      -0.00261968
H       13.66871914      27.58729089       8.30683469      -0.00136904       0.00033789       0.00138028
H       14.51354895      26.33783215       6.25210481      -0.00187767      -0.00003993      -0.00111508
H       11.50254497      22.35380884       8.32275169       0.00050099       0.00145841       0.00447286
H       11.04852356      20.77396034       7.73621500       0.00031811      -0.00279325      -0.00050130
35
Lattice="24.32055757447322 0.0 0.0 0.0 35.25358805963421 0.0 0.0 0.0 20.69041643287466" Properties=species:S:1:pos:R:3:forces:R:3 energy=-209.495733813102 pbc="F F F"
C       12.75352814      21.55701010      10.48541643      -0.00327507      -0.04322756      -0.00075821
C       13.44546793      20.91427561      11.52638601      -0.00375815      -0.03738501      -0.00132983
C       13.51570862      19.53664121      11.61366728      -0.01148320      -0.03476584       0.00545423
C       12.85829315      18.76559454      10.63705105      -0.00774320      -0.02617397       0.00027963
C       12.15215967      19.37898754       9.60622966      -0.00883755      -0.02406320      -0.00136676
C       12.08183456      20.78280657       9.50094967      -0.01065927      -0.02692749       0.00497496
H       13.93598439      21.55100535      12.26217093      -0.00259079      -0.01758597      -0.01737553
H       14.06646913      19.04224496      12.41102136      -0.01165092      -0.03462454       0.00552845
H       11.64386163      18.76690874       8.86245207      -0.00788847      -0.01842236      -0.00495626
N       11.34503619      21.35776908       8.50199254      -0.00392352      -0.01302655       0.00112047
O       13.27171990      23.67101953      11.42237687       0.30381831      -0.11170837      -0.07842341
C       12.79635204      23.03449885      10.46198383       0.10131114      -0.03386613       0.06174367
O       12.33761352      23.63457545       9.38046587      -0.04977928      -0.01606557       0.04403547
H       12.42030630      25.26358080      11.30805776      -0.26585367       0.73379651      -0.04955541
O       12.20009955      16.64951529       9.77043466      -0.00599378      -0.02380268       0.00404636
C       12.93315143      17.28473139      10.73758713      -0.00477540      -0.01600417      -0.00404888
O       13.56428272      16.66669249      11.57657324       0.00759293      -0.02195255      -0.00262236
H       12.32060648      15.69570045       9.94174359      -0.00124822      -0.02105226       0.00834409
Zn      12.56786935      25.54991542       9.41875949       0.11239951      -0.28429587      -0.23644879
C       11.51320304      25.92447261      11.55478265      -0.06740164      -0.00916795       0.21834005
C       11.56536769      27.45495018      11.59686423       0.03164395      -0.01421447       0.02666842
H       10.60670246      25.54775310      11.05344350       0.05800536      -0.03376862      -0.01806675
H       11.47043346      25.51763392      12.57386740      -0.24689162       0.03960777       0.22603755
H       12.53055948      27.82561881      11.96289492       0.02962474      -0.02349372       0.03231679
H       10.79074216      27.82295257      12.28392708       0.02079466       0.05524893      -0.02495722
H       11.37964058      27.93112682      10.62328746       0.06543458      -0.07689747      -0.01254272
C       13.20255700      26.67082297       7.97017655       0.01101911       0.04178160      -0.02404446
H       12.32713989      26.95959761       7.36883844      -0.00543175       0.02972019      -0.00049564
H       13.72255605      24.87219668       6.81098483      -0.00305655       0.02858516      -0.01824280
C       14.17916087      25.81645048       7.14175851       0.00633867       0.02587968      -0.02238961
H       15.07724084      25.54588591       7.71547697       0.00091252       0.01650722      -0.01778782
H       13.67197666      27.59824599       8.31935081       0.00357202       0.01992145       0.02576770
H       14.51962414      26.34845043       6.23953216       0.00976855       0.01706107      -0.02445284
H       11.49926288      22.34943865       8.33558497      -0.00339839      -0.00803745       0.02675684
H       11.05432212      20.77276936       7.72929762       0.01242554      -0.00426250      -0.01122883
35
Lattice="24.32055757447322 0.0 0.0 0.0 35.25358805963421 0.0 0.0 0.0 20.69041643287466" Properties=species:S:1:pos:R:3:forces:R:3 energy=-210.02226289545274 pbc="F F F"
C       12.71442370      21.53375961      10.44256643      -0.01929580      -0.01043889      -0.01491168
C       13.44869462      20.91199965      11.47190977      -0.00626902      -0.00161612      -0.01678839
C       13.51287248      19.53513134      11.59430460      -0.00278641      -0.00056763      -0.00607203
C       12.84312136      18.73973553      10.64339125      -0.00601318      -0.00819424       0.00042877
C       12.10364238      19.32951347       9.62661200      -0.01838237      -0.01956756       0.00650025
C       11.99034080      20.72862175       9.51227860      -0.03857979      -0.02289337       0.00486672
H       13.97795380      21.55732931      12.17370269       0.00699527       0.00187605      -0.02894719
H       14.07699135      19.05702228      12.39296212       0.00050881       0.00550231      -0.00467684
H       11.59357195      18.70396202       8.89593653      -0.02055246      -0.02697571       0.01405794
N       11.17630872      21.24722063       8.53971562      -0.07229733      -0.04778237       0.01665247
O       13.57486440      23.72401111      10.96043620       0.12687840       0.02014301      -0.18921766
C       12.78932132      22.99893787      10.29550399      -0.00399810      -0.01536045      -0.06651912
O       12.02911405      23.55454412       9.37874854      -0.13277358      -0.03476404       0.00117631
H       12.39163134      25.51739162      11.42368691      -0.01753393       0.09941554       0.04751982
O       12.19780966      16.61853408       9.78519805       0.00032696      -0.01268813       0.00970311
C       12.93513416      17.25918511      10.74507809       0.00548185      -0.01274637       0.01303473
O       13.57923603      16.64762218      11.57775695       0.00246185       0.00805807       0.00141510
H       12.32369039      15.66545618       9.95616434       0.00061999      -0.01462894       0.00218195
Zn      12.79254650      25.33243297       9.38086342       0.07761781      -0.08939384      -0.02162171
C       11.43959841      25.99768156      11.72271134      -0.03318577       0.03239641       0.06672302
C       11.49209763      27.52100530      11.65240025      -0.01583254       0.02913963       0.02818305
H       10.61860009      25.56653051      11.13144390       0.00115138       0.02396375       0.01962906
H       11.31924991      25.62853415      12.75046565      -0.07987706       0.04431906       0.06712140
H       12.44257020      27.90243023      12.04732393      -0.01824831       0.02220520       0.04542842
H       10.68162604      27.96651889      12.24206216      -0.03443984       0.06615038      -0.02006975
H       11.39575779      27.89463710      10.62337782       0.02945471      -0.00973908       0.00495487
C       13.30681402      26.63101908       8.03465956       0.03315323      -0.01371742       0.02614027
H       12.39315854      26.93369620       7.49902270       0.01888013      -0.00572772       0.05263670
H       13.81913237      24.95291389       6.70816540       0.03010873       0.03552873      -0.04053970
C       14.26724059      25.88166133       7.09436983       0.02639755       0.02940920      -0.01962172
H       15.19277745      25.59029630       7.61147490       0.03875644       0.02274080      -0.04279590
H       13.75530264      27.54459277       8.44333484       0.02513543      -0.02001208       0.05235580
H       14.55471150      26.48606238       6.22069584      -0.00091127       0.05886577      -0.01009240
H       11.27884837      22.24962743       8.37674468      -0.08845758      -0.04346996       0.01975276
H       10.95958280      20.65442852       7.74896544      -0.02987914      -0.05212658       0.00629795
35
Lattice="24.32055757447322 0.0 0.0 0.0 35.25358805963421 0.0 0.0 0.0 20.69041643287466" Properties=species:S:1:pos:R:3:forces:R:3 energy=-210.27823689942352 pbc="F F F"
C       12.71439015      21.52401403      10.37084427      -0.00563210      -0.00504847      -0.00663319
C       13.55565499      20.91955710      11.32555574       0.00630908       0.00203187      -0.00943691
C       13.60353121      19.54693422      11.48871516       0.00987393       0.00192615      -0.00570477
C       12.82017250      18.73494730      10.64417809      -0.00390103      -0.00303551       0.00412378
C       11.97374976      19.30712119       9.70336015      -0.01077186      -0.00722670       0.00917189
C       11.86381820      20.70607793       9.56876987      -0.01728088      -0.00896022       0.00702883
H       14.18438681      21.57030436      11.93287413       0.01222459       0.00860879      -0.01914216
H       14.24455962      19.08039234      12.23434409       0.02387154       0.00799696      -0.01260789
H       11.37141420      18.66946461       9.05789523      -0.01261582      -0.01278916       0.01543559
N       10.95224212      21.22317875       8.69325845      -0.03408783      -0.00999569       0.02288486
O       13.74653431      23.68361938      10.62922566       0.01696327      -0.00973598      -0.04790295
C       12.80084297      22.97106076      10.13499651      -0.00600241      -0.00863693      -0.02396250
O       11.95005304      23.55571288       9.35224664      -0.01649708      -0.00307146      -0.00606427
H       12.41028134      25.71294152      11.50754834       0.00724748       0.01637454       0.02055976
O       12.12436665      16.59658327       9.87646849       0.02626691      -0.01892362      -0.01256417
C       12.91351342      17.25574259      10.77776274       0.01242560      -0.00913571       0.01004820
O       13.60220525      16.66074740      11.58604139      -0.00585976       0.02898849       0.02583501
H       12.26196482      15.64672527      10.05563002       0.01564721      -0.01995546       0.01169002
Zn      13.12383756      25.23811252       9.40899254       0.05077210      -0.02089867       0.00356965
C       11.42235886      26.05555251      11.86435433       0.00370939       0.01236050       0.01597463
C       11.29134084      27.57207253      11.76378626      -0.00559003       0.01406102       0.00226336
H       10.64979544      25.52810581      11.28804053       0.00632867       0.01053386       0.01308408
H       11.36162203      25.69784656      12.90099686      -0.00967888       0.02350730       0.01912044
H       12.14573074      28.08033677      12.23057394      -0.00296578       0.02048195       0.01792271
H       10.38268826      27.92869022      12.26751311      -0.01035575       0.01127926      -0.02360615
H       11.24206910      27.90477101      10.71683791       0.01834326      -0.00093085      -0.00271540
C       13.50760056      26.62572280       8.10985281       0.02057547      -0.00596269       0.01133138
H       12.55061887      26.92111988       7.65147837       0.01158728      -0.00269198       0.03051903
H       14.04131654      25.12269682       6.59805053       0.02039350       0.02190140      -0.01956069
C       14.45975454      26.03018192       7.05811189       0.01498700       0.02157107      -0.01278405
H       15.42784973      25.74668091       7.49635169       0.02441005       0.02665898      -0.02950164
H       13.92761204      27.52588795       8.57786167       0.02358784      -0.01057651       0.01905290
H       14.66770879      26.73636453       6.23885015      -0.00732755       0.03509701      -0.00875612
H       11.02720813      22.22393170       8.50791009      -0.03429038      -0.01043529       0.02070251
H       10.61818239      20.61677245       7.95453443      -0.04487757      -0.00964393       0.02480442
35
Lattice="24.32055757447322 0.0 0.0 0.0 35.25358805963421 0.0 0.0 0.0 20.69041643287466" Properties=species:S:1:pos:R:3:forces:R:3 energy=-210.35700726024996 pbc="F F F"
C       12.65833771      21.51971868      10.24453366      -0.00237356      -0.00207860      -0.00608402
C       13.61362812      20.91462973      11.08510433       0.00261457      -0.00178060      -0.00924108
C       13.68090008      19.54330562      11.24360433       0.00293771      -0.00170474      -0.00820062
C       12.77469171      18.73316735      10.53040708      -0.00051397      -0.00344744      -0.00052314
C       11.80681980      19.30397868       9.71255387      -0.00854244      -0.00399672       0.00456556
C       11.71016318      20.70416047       9.55570297      -0.00649014      -0.00347673       0.00036508
H       14.31410202      21.57035508      11.60073629       0.00634294      -0.00289022      -0.01299904
H       14.42450862      19.07706286      11.88698355       0.00734967      -0.00266855      -0.01157653
H       11.10924155      18.66592730       9.17062402      -0.01291937      -0.00637244       0.01215556
N       10.74227777      21.22821552       8.75758827      -0.00994116      -0.00302239       0.00337656
O       13.71152079      23.66007037      10.47660251      -0.00668363      -0.00044024      -0.00589908
C       12.72362011      22.96860487      10.02322688      -0.00633669      -0.00230813      -0.00780288
O       11.83304565      23.58072617       9.31340847      -0.00512487      -0.00250970      -0.00969115
H       12.40574706      25.92736153      11.51748516       0.00334049       0.00443121       0.01624718
O       11.94190605      16.58268873       9.94575806      -0.00453197      -0.00285492       0.00860740
C       12.89091823      17.25480032      10.66590132      -0.00073539       0.00187193      -0.00763391
O       13.73150729      16.67424630      11.32874375       0.02216986      -0.00519909      -0.00775769
H       12.11952436      15.63389407      10.09881376      -0.01025652      -0.00334457       0.00312067
Zn      13.13214884      25.22359747       9.32686573       0.00624239      -0.00375554      -0.00440230
C       11.41426571      26.05451121      11.98738973      -0.00165775       0.00471226       0.00889522
C       10.99377118      27.52143104      11.98813674      -0.00526190       0.00627401       0.00563238
H       10.70124849      25.41636341      11.44646925       0.00156262       0.00490769       0.00340183
H       11.51314772      25.65049695      13.00408861      -0.00748366       0.00280150       0.00958000
H       11.74776696      28.15516707      12.47462785      -0.00730538       0.00789079       0.00913479
H       10.04615772      27.66529228      12.52485900      -0.01160378       0.00601534       0.00027014
H       10.85302238      27.90171845      10.96672142       0.00665108       0.00846312       0.00448252
C       13.57839904      26.67946257       8.12636293       0.00495164       0.00040590       0.00053566
H       12.64876234      26.99260775       7.62836133       0.00360270       0.00193358       0.00426946
H       14.27182974      25.34352671       6.51818465       0.00603588       0.01101057      -0.00859756
C       14.62037844      26.21302756       7.09482298       0.00468537       0.01012481      -0.00525517
H       15.56702304      25.92338345       7.57205394       0.00759684       0.00992846      -0.01003111
H       13.94054524      27.54723458       8.69459697       0.00405546      -0.00301610       0.00701314
H       14.85450263      27.00432491       6.36518238       0.00282011       0.01504042      -0.00052691
H       10.73423802      22.23681113       8.61714593      -0.00103856      -0.00387532      -0.00576723
H       10.16096093      20.61484800       8.20528450      -0.00404836      -0.00410328      -0.00488475
35
Lattice="24.32055757447322 0.0 0.0 0.0 35.25358805963421 0.0 0.0 0.0 20.69041643287466" Properties=species:S:1:pos:R:3:forces:R:3 energy=-210.3623742423639 pbc="F F F"
C       12.62065820      21.57846203      10.19306634       0.02192256      -0.00880529       0.00210028
C       13.66456968      20.93997797      10.89058430       0.02583922      -0.00460766      -0.00271471
C       13.71222244      19.56663518      11.03583576      -0.01071940       0.00897114       0.01236009
C       12.69079191      18.78902431      10.45427302       0.00032681       0.02069994       0.00417546
C       11.62916276      19.39349985       9.78989606       0.00803843       0.01124757      -0.02483426
C       11.56016814      20.79841802       9.64198500      -0.01640155       0.02572090       0.01866045
H       14.45341942      21.57000678      11.29993156       0.00257056      -0.00795133      -0.01266088
H       14.52329107      19.07593058      11.57116420      -0.01799987      -0.00123358      -0.03404535
H       10.85184370      18.77087616       9.34845834      -0.02094370       0.01034003      -0.01548310
N       10.53167110      21.36996613       8.95709994       0.03236579       0.00402063       0.01511274
O       13.76791542      23.67688880      10.29708888      -0.01042062       0.03163509       0.02311863
C       12.71010237      23.02713979       9.97158811       0.02392642      -0.00806003       0.01165654
O       11.75503308      23.67860353       9.38507525       0.02424906      -0.00838317      -0.00283565
H       12.30759924      26.17505427      11.47911954      -0.00175340      -0.00133577       0.00188860
O       11.74997126      16.65067445       9.97829591       0.02882899      -0.00260011      -0.01868204
C       12.81643599      17.30735365      10.52476936       0.00850017       0.01712463       0.01439410
O       13.76902178      16.71253688      10.99472196      -0.00784488       0.01231630       0.02544630
H       11.97228558      15.70156838      10.04421837      -0.00915512      -0.00994995       0.02910173
Zn      13.06378960      25.27585461       9.22758397       0.00494465      -0.04008533      -0.01248453
C       11.37410948      26.09475353      12.06344599      -0.00016792      -0.00112587      -0.00003403
C       10.71485105      27.46199685      12.23320156       0.00112493      -0.00181863       0.00058509
H       10.71751616      25.38117082      11.54644828       0.00069559      -0.00019703      -0.00223648
H       11.65357506      25.64918451      13.02796239      -0.00084057      -0.00043499      -0.00003774
H       11.38609502      28.17061756      12.73848003      -0.00177815      -0.00006813       0.00160750
H        9.79665120      27.39004230      12.83272183       0.00111438      -0.00225981      -0.00162873
H       10.44052600      27.90079409      11.26403614      -0.00080781      -0.00134691       0.00229743
C       13.60229634      26.76704934       8.11025079       0.01397149       0.00066516       0.00438657
H       12.72794595      27.09143583       7.52496114       0.02009112       0.00154141       0.00491165
H       14.47777673      25.53802987       6.51031015       0.02460528       0.02093671       0.01496347
C       14.76541362      26.35477028       7.18911102      -0.02238241       0.02038181       0.00520297
H       15.64393305      26.00835447       7.75569363      -0.02458322       0.02328051      -0.03442468
H       13.88290063      27.61444576       8.75166193       0.02216737       0.00266946       0.00577753
H       15.09539738      27.19478017       6.55619526       0.00402194      -0.00970720       0.00621008
H       10.47725997      22.38549004       8.93284789       0.03142537      -0.00096891      -0.03678537
H        9.75505040      20.80076105       8.65494791      -0.02190527      -0.03291117      -0.01505573
