# Supplementary material for: Modelling of growth reaction pathways of zincone ALD/MLD hybrid thin films: a DFT study of precursor screening and the diethyl zinc pulse
Source: RSC Adv. 2025 May 15;15(21):16299–311. doi: 10.1039/d5ra00686d (PMC12080462; doi:10.1039/d5ra00686d)
Supplement: RA-015-D5RA00686D-s001 [file RA-015-D5RA00686D-s001.zip › RSCAdv_supplementary/4MP_neb.xyz]

29
Lattice="26.15116253918454 0.0 0.0 0.0 22.713286225235237 0.0 0.0 0.0 21.50699059748947" Properties=species:S:1:pos:R:3:tags:I:1:initial_magmoms:R:1:momenta:R:3:forces:R:3 energy=-160.0785722129927 pbc="F F F"
C       12.07134793      11.84452108      11.44571875        0       0.00000000      -0.00208404       0.00177545      -0.00177113      -0.00459994      -0.00004771       0.02653130
C       11.17914078      10.27508700      13.05242116        0       0.00000000      -0.00232354      -0.00338145       0.00302017      -0.02089937       0.00744230       0.00014026
C        9.88369143      10.66940559      12.72306713        0       0.00000000       0.00188314      -0.00445393       0.00207718       0.00210318       0.02726729       0.01047338
C       10.78131458      12.26080797      11.13060400        0       0.00000000       0.00275995       0.00024286      -0.00032157       0.00440443       0.02111377       0.00339050
C       12.28261405      10.85208274      12.41147950        0       0.00000000       0.01188580      -0.00473334       0.00266879      -0.01835032      -0.00113666       0.01028137
C        9.68209736      11.67532423      11.76829892        0       0.00000000      -0.02059619       0.00456958       0.00237995      -0.00028068       0.01350466      -0.00343306
H        9.03109551      10.21706178      13.23632729        0       0.00000000      -0.01934694      -0.00957016       0.01462650       0.00313717      -0.00507338      -0.03368162
H       11.33585113       9.51756451      13.82137244        0       0.00000000       0.00592225      -0.01921195       0.01686687       0.00073854       0.00893822      -0.01213969
H       10.61162526      13.05370578      10.40342439        0       0.00000000      -0.00605837       0.01985612      -0.01662705      -0.01398319      -0.01787318      -0.03907041
H       12.92533722      12.30677598      10.95073698        0       0.00000000       0.02076709       0.01076445      -0.01540533      -0.01043522      -0.01432982      -0.00459207
S       13.94780397      10.42558287      12.89851730        0       0.00000000       0.00067885       0.00890088      -0.00615494       0.02707017      -0.03434585       0.02371820
H       13.95090935       9.15376556      12.43392545        0       0.00000000      -0.00095128      -0.01970006       0.01909448      -0.01325137      -0.02874218      -0.00157123
O        8.44038524      12.13473502      11.42069991        0       0.00000000       0.00243864       0.02820836      -0.02436134       0.01924405       0.03263083       0.00007754
H        7.76990640      11.68667413      11.96439107        0       0.00000000      -0.01553019      -0.01673144       0.01958527      -0.00123221      -0.02637742      -0.00054373
Zn      16.07926518      11.06117016      10.72822347        0       0.00000000       0.01976972       0.00730505      -0.01222081      -0.02892245       0.00221469       0.02171094
C       16.57876349      12.77133854      11.54721060        0       0.00000000      -0.02272083      -0.02196773      -0.01430151       0.00875476       0.01951509       0.01231087
C       15.43863836      13.73841841      11.90070937        0       0.00000000       0.01500833      -0.01084324      -0.00264319       0.01063044       0.00235077      -0.00755131
H       17.13728042      12.51520789      12.46382782        0       0.00000000       0.01215545      -0.00592231       0.01914894       0.02276790      -0.00291073       0.00261881
H       17.30743349      13.27419903      10.89031107        0       0.00000000       0.01609792       0.01159627      -0.01305100      -0.00463256      -0.01029091      -0.01024121
H       14.87249726      14.05718758      11.01241353        0       0.00000000      -0.01091637       0.00662041      -0.01938100      -0.00309643       0.00436194      -0.00946597
H       15.80694459      14.65731970      12.38722245        0       0.00000000       0.00547188       0.01947440       0.01052101       0.00951162      -0.00190524      -0.01261006
H       14.71570149      13.28534540      12.59537542        0       0.00000000      -0.01691455      -0.01156246       0.01309308       0.00312950      -0.00023218       0.00777320
C       15.73558042       9.35579767       9.81889602        0       0.00000000       0.02320882       0.02364081       0.00497208      -0.00171911      -0.00740993      -0.01337858
H       15.53384496       8.60596889      10.60339187        0       0.00000000      -0.00532842      -0.01687380       0.01534461       0.01150325       0.01006727       0.01316057
H       17.77525319       8.66289839       9.37192357        0       0.00000000       0.01912795      -0.00350742       0.01231658      -0.01366230       0.01383934      -0.00749469
C       16.81313564       8.82258517       8.86189844        0       0.00000000      -0.01503462       0.00627394       0.01192199      -0.01072974       0.00596324      -0.00082851
H       17.00610653       9.51696029       8.03047641        0       0.00000000       0.00482281       0.01527497      -0.01685760      -0.01308419      -0.00128031       0.01033945
H       14.77846824       9.47339349       9.28211814        0       0.00000000      -0.01988722       0.00243815      -0.01329492      -0.01403458      -0.00769129       0.00365944
H       16.52976146       7.85518982       8.41325417        0       0.00000000      -0.00532474      -0.01831265      -0.00888054      -0.00166655       0.01955850       0.00577171
29
Lattice="26.15116253918454 0.0 0.0 0.0 22.713286225235237 0.0 0.0 0.0 21.50699059748947" Properties=species:S:1:pos:R:3:tags:I:1:initial_magmoms:R:1:momenta:R:3:forces:R:3 energy=-160.06472609126726 pbc="F F F"
C       12.10675498      11.86644342      11.44031517        0       0.00000000      -0.00208404       0.00177545      -0.00177113      -0.00061413       0.00024700      -0.00353474
C       11.17443301      10.38060437      13.10325950        0       0.00000000      -0.00232354      -0.00338145       0.00302017       0.00157187       0.00568475       0.00384054
C        9.89130007      10.79817921      12.76104645        0       0.00000000       0.00188314      -0.00445393       0.00207718       0.00014448       0.00394944       0.00810536
C       10.82650771      12.29912267      11.10291432        0       0.00000000       0.00275995       0.00024286      -0.00032157      -0.00223762      -0.00567092      -0.00336875
C       12.29112300      10.90428459      12.44162836        0       0.00000000       0.01188580      -0.00473334       0.00266879      -0.00139847       0.00292065       0.00119480
C        9.71392608      11.76564591      11.76405610        0       0.00000000      -0.02059619       0.00456958       0.00237995       0.00115810      -0.00069536      -0.00010868
H        9.02345863      10.38370403      13.27973664        0       0.00000000      -0.01934694      -0.00957016       0.01462650       0.00283890       0.00135467       0.00613180
H       11.31439343       9.64188004      13.89224682        0       0.00000000       0.00592225      -0.01921195       0.01686687       0.00181169       0.00283386       0.00157572
H       10.67416439      13.05414409      10.33185765        0       0.00000000      -0.00605837       0.01985612      -0.01662705      -0.00106720      -0.01139011      -0.01173174
H       12.97086437      12.28288105      10.92315689        0       0.00000000       0.02076709       0.01076445      -0.01540533      -0.00324137       0.00277250      -0.00291923
S       13.93591616      10.40838605      12.93502816        0       0.00000000       0.00067885       0.00890088      -0.00615494      -0.00051673       0.00700124      -0.00202561
H       13.93123932       9.18977851      12.34159722        0       0.00000000      -0.00095128      -0.01970006       0.01909448      -0.02309222      -0.01704933       0.03823509
O        8.47790813      12.22361049      11.39802682        0       0.00000000       0.00243864       0.02820836      -0.02436134      -0.00159865      -0.01169192      -0.00336622
H        7.80631501      11.82650271      11.97888405        0       0.00000000      -0.01553019      -0.01673144       0.01958527       0.00381382      -0.02142677      -0.00539934
Zn      15.90163073      11.01531856      10.74279301        0       0.00000000       0.01976972       0.00730505      -0.01222081       0.01298404      -0.00335602      -0.00310505
C       16.60642877      12.71529403      11.41862031        0       0.00000000      -0.02272083      -0.02196773      -0.01430151       0.00359644       0.00157654       0.00105198
C       15.59760919      13.78925863      11.85100924        0       0.00000000       0.01500833      -0.01084324      -0.00264319      -0.00587717      -0.00237895      -0.00550042
H       17.26563547      12.46030499      12.26665627        0       0.00000000       0.01215545      -0.00592231       0.01914894       0.00133401       0.00457644       0.00318753
H       17.27849914      13.12081580      10.64339207        0       0.00000000       0.01609792       0.01159627      -0.01305100       0.00525871       0.00624351       0.00548360
H       14.95634699      14.11590569      11.01808796        0       0.00000000      -0.01091637       0.00662041      -0.01938100       0.00134788      -0.00227520      -0.01197437
H       16.09812155      14.69310876      12.23688502        0       0.00000000       0.00547188       0.01947440       0.01052101      -0.01459827       0.00101905       0.00051933
H       14.92894368      13.43249183      12.64857149        0       0.00000000      -0.01691455      -0.01156246       0.01309308      -0.01012910      -0.00818058      -0.01009542
C       15.49527072       9.31922350       9.83508686        0       0.00000000       0.02320882       0.02364081       0.00497208       0.01548660      -0.00233356      -0.00358553
H       15.13254114       8.59563282      10.58542730        0       0.00000000      -0.00532842      -0.01687380       0.01534461       0.01743086      -0.00021883       0.00227798
H       17.49686525       8.43032664       9.72756411        0       0.00000000       0.01912795      -0.00350742       0.01231658       0.01882397      -0.00540311      -0.02546364
C       16.67006622       8.70671026       9.05672485        0       0.00000000      -0.01503462       0.00627394       0.01192199       0.01085499      -0.00182362      -0.01664046
H       17.08387763       9.40626674       8.31490390        0       0.00000000       0.00482281       0.01527497      -0.01685760       0.00204403       0.00172053      -0.02100129
H       14.63617359       9.49092436       9.16302191        0       0.00000000      -0.01988722       0.00243815      -0.01329492       0.00643283      -0.00394774       0.00223679
H       16.38166521       7.79316068       8.51142304        0       0.00000000      -0.00532474      -0.01831265      -0.00888054       0.00687112      -0.00011443      -0.01755359
29
Lattice="26.15116253918454 0.0 0.0 0.0 22.713286225235237 0.0 0.0 0.0 21.50699059748947" Properties=species:S:1:pos:R:3:tags:I:1:initial_magmoms:R:1:momenta:R:3:forces:R:3 energy=-160.0066575344412 pbc="F F F"
C       12.13701491      11.91191199      11.47822047        0       0.00000000      -0.00208404       0.00177545      -0.00177113      -0.00119852      -0.00280441       0.01416012
C       11.16818747      10.44066059      13.13289963        0       0.00000000      -0.00232354      -0.00338145       0.00302017      -0.01262898      -0.00440567       0.00613928
C        9.89502652      10.89380280      12.79869619        0       0.00000000       0.00188314      -0.00445393       0.00207718      -0.00789110      -0.00096795      -0.00832318
C       10.86659053      12.36539322      11.13406366        0       0.00000000       0.00275995       0.00024286      -0.00032157       0.00418230       0.00218282       0.00270022
C       12.29836668      10.94868230      12.48371639        0       0.00000000       0.01188580      -0.00473334       0.00266879      -0.00675697      -0.00018397       0.01100854
C        9.74255991      11.86870907      11.80530301        0       0.00000000      -0.02059619       0.00456958       0.00237995      -0.00209636       0.00196782      -0.00126674
H        9.02092275      10.49294427      13.31731851        0       0.00000000      -0.01934694      -0.00957016       0.01462650      -0.01663395      -0.00244646      -0.01868746
H       11.29362778       9.68409587      13.90686037        0       0.00000000       0.00592225      -0.01921195       0.01686687      -0.01917389       0.00248091       0.01244205
H       10.73093310      13.11681184      10.35638485        0       0.00000000      -0.00605837       0.01985612      -0.01662705       0.01442237       0.00196884       0.00463842
H       13.00960794      12.31929868      10.96737326        0       0.00000000       0.02076709       0.01076445      -0.01540533       0.00466184      -0.00113996       0.02477365
S       13.91851920      10.42816766      13.03072841        0       0.00000000       0.00067885       0.00890088      -0.00615494       0.00350923       0.02849711       0.01098412
H       14.06098389       9.38396069      12.17807423        0       0.00000000      -0.00095128      -0.01970006       0.01909448      -0.03404860      -0.06168664       0.08871466
O        8.52278194      12.37698196      11.45308753        0       0.00000000       0.00243864       0.02820836      -0.02436134       0.00616411       0.01650885      -0.00325733
H        7.83774771      11.98353415      12.02104329        0       0.00000000      -0.01553019      -0.01673144       0.01958527       0.00155840       0.00139108      -0.02114479
Zn      15.74460904      11.04987179      10.72555984        0       0.00000000       0.01976972       0.00730505      -0.01222081       0.01610193       0.00272586      -0.02482237
C       16.60631480      12.70479943      11.31232932        0       0.00000000      -0.02272083      -0.02196773      -0.01430151       0.00210089       0.00967029      -0.00356183
C       15.71889413      13.84030437      11.83781274        0       0.00000000       0.01500833      -0.01084324      -0.00264319      -0.00933744      -0.00137113       0.00069319
H       17.33131060      12.40962774      12.09065311        0       0.00000000       0.01215545      -0.00592231       0.01914894       0.00091774       0.00874194       0.00146916
H       17.21730633      13.06068731      10.46558561        0       0.00000000       0.01609792       0.01159627      -0.01305100       0.00430740       0.02163278       0.00105592
H       15.03398098      14.22221412      11.06521010        0       0.00000000      -0.01091637       0.00662041      -0.01938100      -0.00933069      -0.00012308       0.00275964
H       16.31405435      14.70028845      12.18760882        0       0.00000000       0.00547188       0.01947440       0.01052101      -0.02103130       0.00122434       0.01417399
H       15.09827821      13.51353982      12.68532514        0       0.00000000      -0.01691455      -0.01156246       0.01309308      -0.01161569      -0.01337876      -0.00656745
C       15.27041156       9.37213516       9.81236382        0       0.00000000       0.02320882       0.02364081       0.00497208       0.01520822       0.00624723      -0.02668549
H       14.71499462       8.67531997      10.46466893        0       0.00000000      -0.00532842      -0.01687380       0.01534461       0.02280106       0.01727148      -0.00808512
H       17.20116647       8.36661875      10.07987186        0       0.00000000       0.01912795      -0.00350742       0.01231658       0.00319954      -0.01555771      -0.02702579
C       16.52585186       8.67191634       9.26657554        0       0.00000000      -0.01503462       0.00627394       0.01192199       0.00789833      -0.01005763      -0.02886613
H       17.10635066       9.33720592       8.61049451        0       0.00000000       0.00482281       0.01527497      -0.01685760       0.01737043      -0.02374842      -0.03580016
H       14.57228122       9.61061821       8.99294187        0       0.00000000      -0.01988722       0.00243815      -0.01329492       0.00974904       0.00265683      -0.02203875
H       16.29314957       7.76607567       8.68354691        0       0.00000000      -0.00532474      -0.01831265      -0.00888054      -0.00402182      -0.01314370      -0.02046183
29
Lattice="26.15116253918454 0.0 0.0 0.0 22.713286225235237 0.0 0.0 0.0 21.50699059748947" Properties=species:S:1:pos:R:3:tags:I:1:initial_magmoms:R:1:momenta:R:3:forces:R:3 energy=-159.79020210000584 pbc="F F F"
C       12.16577522      11.89068875      11.44485558        0       0.00000000      -0.00208404       0.00177545      -0.00177113       0.00089017       0.00333034       0.02547146
C       11.20266297      10.42251240      13.10111438        0       0.00000000      -0.00232354      -0.00338145       0.00302017      -0.01519943      -0.00353317       0.02031878
C        9.93119949      10.90183374      12.79828244        0       0.00000000       0.00188314      -0.00445393       0.00207718      -0.02207836      -0.00399366       0.01205708
C       10.89589617      12.35904466      11.11962822        0       0.00000000       0.00275995       0.00024286      -0.00032157      -0.00279777      -0.00684442       0.01467020
C       12.33193875      10.91319659      12.43836763        0       0.00000000       0.01188580      -0.00473334       0.00266879      -0.02686246       0.00209006       0.03506461
C        9.77471030      11.87669908      11.80694845        0       0.00000000      -0.02059619       0.00456958       0.00237995      -0.00087893       0.00110439       0.00139425
H        9.06283486      10.51073399      13.33414690        0       0.00000000      -0.01934694      -0.00957016       0.01462650      -0.02468099      -0.00760177      -0.00955074
H       11.33164640       9.65667358      13.86507440        0       0.00000000       0.00592225      -0.01921195       0.01686687      -0.02765548      -0.00880925       0.01942683
H       10.75797470      13.11977266      10.35139869        0       0.00000000      -0.00605837       0.01985612      -0.01662705       0.00707637      -0.01059669      -0.00187620
H       13.03062341      12.30317412      10.92267538        0       0.00000000       0.02076709       0.01076445      -0.01540533       0.00506267      -0.00888983       0.04010270
S       13.92589727      10.32336810      12.98602726        0       0.00000000       0.00067885       0.00890088      -0.00615494      -0.01883031       0.04481689       0.07471563
H       14.27159912       9.65181517      11.82653709        0       0.00000000      -0.00095128      -0.01970006       0.01909448      -0.16549454      -0.01279890       0.33556832
O        8.55512429      12.39832004      11.46979961        0       0.00000000       0.00243864       0.02820836      -0.02436134      -0.00328319      -0.01112103      -0.01091140
H        7.87299195      12.00634811      12.04200859        0       0.00000000      -0.01553019      -0.01673144       0.01958527      -0.00373355       0.00860486      -0.01388368
Zn      15.59780941      11.05812195      10.82020800        0       0.00000000       0.01976972       0.00730505      -0.01222081       0.06624980      -0.01246095      -0.18232991
C       16.57968465      12.68790063      11.26649122        0       0.00000000      -0.02272083      -0.02196773      -0.01430151      -0.00898190      -0.00007997      -0.00463746
C       15.78196086      13.87607130      11.81935703        0       0.00000000       0.01500833      -0.01084324      -0.00264319      -0.01487427      -0.00796669      -0.00255162
H       17.35406876      12.38624412      11.99290041        0       0.00000000       0.01215545      -0.00592231       0.01914894      -0.01959390      -0.00836826       0.00338547
H       17.12816837      12.98249409      10.35615878        0       0.00000000       0.01609792       0.01159627      -0.01305100       0.01398482       0.03149144       0.01622692
H       15.07869289      14.27963057      11.07583420        0       0.00000000      -0.01091637       0.00662041      -0.01938100      -0.02087474      -0.00856406       0.00139370
H       16.44196343      14.70867109      12.11445953        0       0.00000000       0.00547188       0.01947440       0.01052101      -0.01590706      -0.00694365      -0.00025870
H       15.19215972      13.59989544      12.70516756        0       0.00000000      -0.01691455      -0.01156246       0.01309308      -0.01045923      -0.01461101      -0.00142524
C       15.08401099       9.36807186       9.88914072        0       0.00000000       0.02320882       0.02364081       0.00497208       0.06822268       0.07134056      -0.09428901
H       14.45641128       8.61085210      10.39753819        0       0.00000000      -0.00532842      -0.01687380       0.01534461       0.05763181       0.14846426       0.05296803
H       16.99736283       8.39369810      10.32334582        0       0.00000000       0.01912795      -0.00350742       0.01231658      -0.00449092      -0.02202410      -0.03965343
C       16.40437394       8.71688264       9.45404151        0       0.00000000      -0.01503462       0.00627394       0.01192199       0.02841302      -0.02593261      -0.06224554
H       17.02853570       9.43024237       8.89607608        0       0.00000000       0.00482281       0.01527497      -0.01685760       0.06407662      -0.06394158      -0.07121312
H       14.47868342       9.68014319       9.02371848        0       0.00000000      -0.01988722       0.00243815      -0.01329492       0.04515948      -0.04038859      -0.13197637
H       16.26229538       7.83230133       8.81410808        0       0.00000000      -0.00532474      -0.01831265      -0.00888054       0.00212442      -0.04076750      -0.03299062
29
Lattice="26.15116253918454 0.0 0.0 0.0 22.713286225235237 0.0 0.0 0.0 21.50699059748947" Properties=species:S:1:pos:R:3:tags:I:1:initial_magmoms:R:1:momenta:R:3:forces:R:3 energy=-159.3123103892623 pbc="F F F"
C       12.17487417      11.88161400      11.42289100        0       0.00000000      -0.00208404       0.00177545      -0.00177113       0.00813189      -0.00704006       0.00600585
C       11.23348743      10.41080877      13.07884376        0       0.00000000      -0.00232354      -0.00338145       0.00302017      -0.00842043      -0.00951267      -0.00095203
C        9.95946443      10.89539973      12.79144494        0       0.00000000       0.00188314      -0.00445393       0.00207718      -0.00168237       0.00370084       0.00343117
C       10.90181724      12.35773884      11.11467288        0       0.00000000       0.00275995       0.00024286      -0.00032157       0.01030861       0.00274517       0.01054910
C       12.36640879      10.89640309      12.40710356        0       0.00000000       0.01188580      -0.00473334       0.00266879      -0.00627943      -0.01871629      -0.00044782
C        9.78642055      11.87294236      11.80543332        0       0.00000000      -0.02059619       0.00456958       0.00237995       0.00798945       0.00861088       0.00644392
H        9.09571388      10.50384011      13.33585962        0       0.00000000      -0.01934694      -0.00957016       0.01462650      -0.00052375      -0.00138131      -0.00515335
H       11.35968520       9.64574411      13.84457998        0       0.00000000       0.00592225      -0.01921195       0.01686687      -0.01566368      -0.00578488       0.00417171
H       10.76010276      13.12421237      10.35259960        0       0.00000000      -0.00605837       0.01985612      -0.01662705       0.01046877      -0.00877822      -0.00103789
H       13.03172780      12.30623627      10.89496896        0       0.00000000       0.02076709       0.01076445      -0.01540533       0.00999321      -0.00253393       0.01129795
S       13.96208192      10.26825931      12.89231941        0       0.00000000       0.00067885       0.00890088      -0.00615494      -0.01776116      -0.03349895       0.01827961
H       14.47991286       9.65765422      11.41651258        0       0.00000000      -0.00095128      -0.01970006       0.01909448      -0.03721823       0.04898236       0.05224686
O        8.55939486      12.39538742      11.47859329        0       0.00000000       0.00243864       0.02820836      -0.02436134       0.00749998       0.00148785      -0.00044660
H        7.88197385      12.00002128      12.05346843        0       0.00000000      -0.01553019      -0.01673144       0.01958527       0.00331114       0.00116835      -0.00570836
Zn      15.49774853      11.08298260      11.04687332        0       0.00000000       0.01976972       0.00730505      -0.01222081      -0.00577485      -0.00071390       0.00140887
C       16.58049455      12.68749403      11.26164320        0       0.00000000      -0.02272083      -0.02196773      -0.01430151      -0.00701014       0.00087913      -0.00071384
C       15.79262628      13.88505604      11.81021215        0       0.00000000       0.01500833      -0.01084324      -0.00264319       0.00108141       0.00867939      -0.00343468
H       17.36551115      12.39277538      11.97843985        0       0.00000000       0.01215545      -0.00592231       0.01914894       0.00005967      -0.00196074      -0.00828031
H       17.09776359      12.94025476      10.32465520        0       0.00000000       0.01609792       0.01159627      -0.01305100      -0.01700234      -0.01214313      -0.01082756
H       15.08513717      14.28468419      11.06928135        0       0.00000000      -0.01091637       0.00662041      -0.01938100      -0.00342877       0.00079460      -0.00362970
H       16.46467681      14.71162867      12.09154055        0       0.00000000       0.00547188       0.01947440       0.01052101       0.00113800       0.01032530      -0.00761270
H       15.20856789      13.62091788      12.70408041        0       0.00000000      -0.01691455      -0.01156246       0.01309308       0.00403859       0.00595677      -0.00386820
C       14.98847010       9.29708117      10.00296971        0       0.00000000       0.02320882       0.02364081       0.00497208      -0.00732612       0.01067958      -0.00863128
H       14.35611934       8.44825790      10.32002322        0       0.00000000      -0.00532842      -0.01687380       0.01534461      -0.00760305       0.00893525      -0.02286604
H       16.96893420       8.40899307      10.39163788        0       0.00000000       0.01912795      -0.00350742       0.01231658      -0.03244375      -0.01458044       0.01313818
C       16.35421079       8.75306241       9.54612032        0       0.00000000      -0.01503462       0.00627394       0.01192199      -0.00808545      -0.00558877      -0.00117013
H       16.94239998       9.51338198       9.01318096        0       0.00000000       0.00482281       0.01527497      -0.01685760      -0.00407826       0.00130348       0.01388762
H       14.42255798       9.75279074       9.17421482        0       0.00000000      -0.01988722       0.00243815      -0.01329492       0.01492072       0.02722363      -0.01065467
H       16.23879306       7.89549220       8.86467654        0       0.00000000      -0.00532474      -0.01831265      -0.00888054       0.01146101      -0.01102262      -0.00383109
29
Lattice="26.15116253918454 0.0 0.0 0.0 22.713286225235237 0.0 0.0 0.0 21.50699059748947" Properties=species:S:1:pos:R:3:tags:I:1:initial_magmoms:R:1:momenta:R:3:forces:R:3 energy=-160.32582298249432 pbc="F F F"
C       12.16877962      11.88878773      11.42331322        0       0.00000000      -0.00208404       0.00177545      -0.00177113      -0.00028151       0.00497750       0.01805800
C       11.23555989      10.41871175      13.08073262        0       0.00000000      -0.00232354      -0.00338145       0.00302017       0.00178937       0.00428156       0.00899803
C        9.95994514      10.89299752      12.78585536        0       0.00000000       0.00188314      -0.00445393       0.00207718       0.00218036      -0.00979589      -0.01153988
C       10.89458088      12.35816965      11.11073415        0       0.00000000       0.00275995       0.00024286      -0.00032157      -0.00086290      -0.00295905       0.00424365
C       12.37245873      10.92438149      12.42658377        0       0.00000000       0.01188580      -0.00473334       0.00266879       0.01722961       0.03601760       0.05064731
C        9.78198952      11.87336835      11.80377996        0       0.00000000      -0.02059619       0.00456958       0.00237995       0.00046849       0.00146921       0.00083638
H        9.09760844      10.49895137      13.33124410        0       0.00000000      -0.01934694      -0.00957016       0.01462650      -0.00024990      -0.01679296      -0.02241743
H       11.36179182       9.65719295      13.85011876        0       0.00000000       0.00592225      -0.01921195       0.01686687      -0.01179298       0.01536968       0.02320670
H       10.75367422      13.12225825      10.34615433        0       0.00000000      -0.00605837       0.01985612      -0.01662705      -0.00027251      -0.01651499      -0.01171876
H       13.02231539      12.31458053      10.88802139        0       0.00000000       0.02076709       0.01076445      -0.01540533      -0.00539367       0.01038850       0.00908248
S       13.96384848      10.39280617      13.00771525        0       0.00000000       0.00067885       0.00890088      -0.00615494       0.00345342       0.20837446       0.24199530
H       14.71921221       9.55371490      11.02738925        0       0.00000000      -0.00095128      -0.01970006       0.01909448       0.44393117      -0.19084595      -0.74182176
O        8.55122595      12.39400827      11.48010352        0       0.00000000       0.00243864       0.02820836      -0.02436134      -0.00649141      -0.00060857       0.00098429
H        7.87858772      11.99793156      12.05924083        0       0.00000000      -0.01553019      -0.01673144       0.01958527      -0.00395192      -0.00374928      -0.00138179
Zn      15.38787942      11.22145066      11.41472748        0       0.00000000       0.01976972       0.00730505      -0.01222081      -0.21940717       0.25752790       0.72725842
C       16.60514179      12.71570084      11.26669190        0       0.00000000      -0.02272083      -0.02196773      -0.01430151       0.03336616       0.04415046      -0.00009583
C       15.81183570      13.91619434      11.80987354        0       0.00000000       0.01500833      -0.01084324      -0.00264319       0.03163937       0.05305224      -0.01087021
H       17.40336491      12.43126504      11.97203081        0       0.00000000       0.01215545      -0.00592231       0.01914894       0.06662414       0.06856113      -0.02677285
H       17.08038935      12.91851564      10.30043792        0       0.00000000       0.01609792       0.01159627      -0.01305100      -0.05597296      -0.04789821      -0.06011170
H       15.09696392      14.30081759      11.06870271        0       0.00000000      -0.01091637       0.00662041      -0.01938100       0.01642933       0.02032155      -0.01137792
H       16.47388532      14.74825320      12.09260358        0       0.00000000       0.00547188       0.01947440       0.01052101       0.02456819       0.05757653      -0.01825156
H       15.22656750      13.64954111      12.70418990        0       0.00000000      -0.01691455      -0.01156246       0.01309308       0.03059852       0.05650839      -0.00578526
C       14.92103132       9.15063178       9.98163564        0       0.00000000       0.02320882       0.02364081       0.00497208      -0.14370710      -0.27579440      -0.02759449
H       14.29538197       8.26903041      10.15812840        0       0.00000000      -0.00532842      -0.01687380       0.01534461      -0.12256381      -0.34786180      -0.31631063
H       16.95553976       8.41298289      10.41253370        0       0.00000000       0.01912795      -0.00350742       0.01231658      -0.05189246      -0.01290369       0.04825310
C       16.34070191       8.74598933       9.56561730        0       0.00000000      -0.01503462       0.00627394       0.01192199      -0.04137599      -0.01186015       0.04822254
H       16.89483004       9.54751829       9.05522668        0       0.00000000       0.00482281       0.01527497      -0.01685760      -0.10056616       0.07399610       0.10507089
H       14.41190325       9.75660711       9.21845268        0       0.00000000      -0.01988722       0.00243815      -0.01329492      -0.02264065       0.02549348       0.10058283
H       16.28315563       7.90305458       8.86231815        0       0.00000000      -0.00532474      -0.01831265      -0.00888054       0.06599927       0.02624479      -0.00798472
29
Lattice="26.15116253918454 0.0 0.0 0.0 22.713286225235237 0.0 0.0 0.0 21.50699059748947" Properties=species:S:1:pos:R:3:tags:I:1:initial_magmoms:R:1:momenta:R:3:forces:R:3 energy=-160.98657263603744 pbc="F F F"
C       12.16974737      11.89102607      11.46525540        0       0.00000000      -0.00208404       0.00177545      -0.00177113       0.00364670      -0.00071587       0.02043910
C       11.17144024      10.46614821      13.12725732        0       0.00000000      -0.00232354      -0.00338145       0.00302017      -0.01402410       0.00603493       0.01324839
C        9.91099087      10.94867271      12.78719352        0       0.00000000       0.00188314      -0.00445393       0.00207718      -0.01564242      -0.00087732      -0.00338394
C       10.90981798      12.37689303      11.11771392        0       0.00000000       0.00275995       0.00024286      -0.00032157       0.00151322      -0.00925081       0.00380294
C       12.32838761      10.94341782      12.49167841        0       0.00000000       0.01188580      -0.00473334       0.00266879      -0.00846027       0.00020564       0.03022324
C        9.77265869      11.91962480      11.79032090        0       0.00000000      -0.02059619       0.00456958       0.00237995      -0.00184922      -0.00587250      -0.01144517
H        9.02814813      10.56784684      13.30632092        0       0.00000000      -0.01934694      -0.00957016       0.01462650      -0.01520051       0.00392232      -0.00689412
H       11.26739176       9.71091470      13.90777845        0       0.00000000       0.00592225      -0.01921195       0.01686687      -0.02221286       0.00467915       0.01246243
H       10.79838588      13.12052394      10.32794585        0       0.00000000      -0.00605837       0.01985612      -0.01662705       0.00641669      -0.01461273      -0.00768793
H       13.03597541      12.27425719      10.91929320        0       0.00000000       0.02076709       0.01076445      -0.01540533       0.00137572      -0.00931565       0.01437116
S       13.87367654      10.30890293      13.10998960        0       0.00000000       0.00067885       0.00890088      -0.00615494      -0.02361816      -0.04198737       0.04624040
H       14.79393774       9.59346063      10.68152501        0       0.00000000      -0.00095128      -0.01970006       0.01909448       0.00777867       0.00316029      -0.08724619
O        8.55523186      12.44684965      11.43215797        0       0.00000000       0.00243864       0.02820836      -0.02436134      -0.00185214      -0.02001779      -0.02892040
H        7.87055029      12.07053400      12.01131944        0       0.00000000      -0.01553019      -0.01673144       0.01958527      -0.00040788      -0.00843089      -0.02391047
Zn      15.36572687      11.40644709      11.95215938        0       0.00000000       0.01976972       0.00730505      -0.01222081      -0.01452790       0.03554894       0.14238110
C       16.60234884      12.80124647      11.44344322        0       0.00000000      -0.02272083      -0.02196773      -0.01430151      -0.00681096       0.01353523       0.03082734
C       15.89753419      14.11265169      11.83915768        0       0.00000000       0.01500833      -0.01084324      -0.00264319       0.02076889       0.04062363      -0.00302325
H       17.50356698      12.63303837      12.05251238        0       0.00000000       0.01215545      -0.00592231       0.01914894       0.02644773       0.04070961      -0.00389447
H       16.92315411      12.80241898      10.39415584        0       0.00000000       0.01609792       0.01159627      -0.01305100      -0.04923205      -0.03826844       0.00651558
H       15.15490005      14.41373456      11.08639482        0       0.00000000      -0.01091637       0.00662041      -0.01938100       0.00594042       0.01659877      -0.00029894
H       16.60335269      14.94779103      11.95702710        0       0.00000000       0.00547188       0.01947440       0.01052101       0.02802564       0.04566083      -0.05547644
H       15.35494561      14.02257447      12.79335058        0       0.00000000      -0.01691455      -0.01156246       0.01309308       0.04256953       0.08877392       0.01798365
C       14.90755778       8.95754016       9.79012553        0       0.00000000       0.02320882       0.02364081       0.00497208      -0.01554536      -0.04539448      -0.05384660
H       14.37122360       8.03620636      10.05230972        0       0.00000000      -0.00532842      -0.01687380       0.01534461      -0.00785146      -0.05224240      -0.05249135
H       16.94753111       8.39292768      10.33266967        0       0.00000000       0.01912795      -0.00350742       0.01231658      -0.02565338      -0.02249028      -0.00294057
C       16.37101055       8.69723044       9.44717013        0       0.00000000      -0.01503462       0.00627394       0.01192199      -0.00029331      -0.01284179      -0.01857562
H       16.85991930       9.58946587       9.03002743        0       0.00000000       0.00482281       0.01527497      -0.01685760      -0.00187789       0.01060287       0.02511775
H       14.36565028       9.44959338       8.97204181        0       0.00000000      -0.01988722       0.00243815      -0.01329492      -0.00767362      -0.05676995      -0.06645690
H       16.46447680       7.89175003       8.70580618        0       0.00000000      -0.00532474      -0.01831265      -0.00888054       0.04866695       0.01400180      -0.04326906
29
Lattice="26.15116253918454 0.0 0.0 0.0 22.713286225235237 0.0 0.0 0.0 21.50699059748947" Properties=species:S:1:pos:R:3:tags:I:1:initial_magmoms:R:1:momenta:R:3:forces:R:3 energy=-161.13855535646832 pbc="F F F"
C       12.16360487      12.00014107      11.46076890        0       0.00000000      -0.00208404       0.00177545      -0.00177113       0.00459405      -0.00864542      -0.00083139
C       11.14750607      10.60681181      13.14032084        0       0.00000000      -0.00232354      -0.00338145       0.00302017      -0.00273522       0.00783130       0.00927389
C        9.89333269      11.10761306      12.79990192        0       0.00000000       0.00188314      -0.00445393       0.00207718      -0.00196337       0.00623535       0.00455298
C       10.91363743      12.51583168      11.12420707        0       0.00000000       0.00275995       0.00024286      -0.00032157       0.00528978      -0.00457187      -0.00104558
C       12.30676981      11.04647718      12.48345397        0       0.00000000       0.01188580      -0.00473334       0.00266879       0.00132554      -0.00403655       0.00439480
C        9.76987038      12.07295799      11.79593407        0       0.00000000      -0.02059619       0.00456958       0.00237995       0.00428512      -0.00181716      -0.00038949
H        9.00763440      10.74510132      13.32751925        0       0.00000000      -0.01934694      -0.00957016       0.01462650      -0.00372763       0.00427187       0.00233640
H       11.22967061       9.85997960      13.93027464        0       0.00000000       0.00592225      -0.01921195       0.01686687       0.00749831       0.01097236       0.01335841
H       10.81066324      13.25836856      10.33259254        0       0.00000000      -0.00605837       0.01985612      -0.01662705       0.00405401      -0.00344218       0.00186147
H       13.03580649      12.34891295      10.90302224        0       0.00000000       0.02076709       0.01076445      -0.01540533       0.00403735      -0.00856686      -0.00731819
S       13.84636715      10.31405114      13.00677996        0       0.00000000       0.00067885       0.00890088      -0.00615494      -0.00652223      -0.00761249       0.00130456
H       14.91153321       9.76939137      10.32685382        0       0.00000000      -0.00095128      -0.01970006       0.01909448      -0.00541776       0.00737486      -0.02293874
O        8.56234100      12.61024845      11.42263346        0       0.00000000       0.00243864       0.02820836      -0.02436134       0.00417588      -0.01846107      -0.00834123
H        7.86466542      12.24650170      11.99391646        0       0.00000000      -0.01553019      -0.01673144       0.01958527       0.00510741      -0.00089822       0.00462407
Zn      15.33562541      11.71351271      12.25251123        0       0.00000000       0.01976972       0.00730505      -0.01222081      -0.01268390       0.01318232       0.02286997
C       16.59135977      13.10798749      11.76041160        0       0.00000000      -0.02272083      -0.02196773      -0.01430151      -0.01064057       0.00516082       0.02284329
C       15.95616442      14.48996181      11.99038541        0       0.00000000       0.01500833      -0.01084324      -0.00264319       0.00634225       0.01711228       0.00410345
H       17.48452984      12.97570286      12.39134299        0       0.00000000       0.01215545      -0.00592231       0.01914894      -0.00534053       0.00062977       0.01867359
H       16.92586724      12.98674983      10.71923911        0       0.00000000       0.01609792       0.01159627      -0.01305100      -0.02535684      -0.01436035       0.01898192
H       15.18099878      14.70839569      11.24209725        0       0.00000000      -0.01091637       0.00662041      -0.01938100      -0.00728231       0.00266323       0.01590332
H       16.70171555      15.29783552      11.93010235        0       0.00000000       0.00547188       0.01947440       0.01052101       0.01105728       0.00962078      -0.03879468
H       15.47797737      14.56653357      12.97788643        0       0.00000000      -0.01691455      -0.01156246       0.01309308       0.03154315       0.04541173       0.01262695
C       14.95997397       8.92422780       9.62655303        0       0.00000000       0.02320882       0.02364081       0.00497208       0.00184993       0.00048765      -0.01875737
H       14.52337943       8.06573508      10.15617311        0       0.00000000      -0.00532842      -0.01687380       0.01534461      -0.00022020      -0.00171224      -0.01651263
H       17.04773823       8.42191800      10.02599168        0       0.00000000       0.01912795      -0.00350742       0.01231658      -0.00145492      -0.00214859       0.00030314
C       16.39053989       8.64675920       9.17331708        0       0.00000000      -0.01503462       0.00627394       0.01192199       0.00685509       0.00053479      -0.00523944
H       16.82134775       9.50929224       8.64531219        0       0.00000000       0.00482281       0.01527497      -0.01685760       0.01324849       0.00273867       0.00351986
H       14.30171210       9.16690179       8.78104033        0       0.00000000      -0.01988722       0.00243815      -0.01329492       0.01319753      -0.00529506      -0.03325764
H       16.43828727       7.78764543       8.48940564        0       0.00000000      -0.00532474      -0.01831265      -0.00888054       0.00921695       0.00281198      -0.00758665
29
Lattice="26.15116253918454 0.0 0.0 0.0 22.713286225235237 0.0 0.0 0.0 21.50699059748947" Properties=species:S:1:pos:R:3:tags:I:1:initial_magmoms:R:1:momenta:R:3:forces:R:3 energy=-161.17877154965882 pbc="F F F"
C       12.16830878      12.16992944      11.41841948        0       0.00000000      -0.00208404       0.00177545      -0.00177113       0.00319401      -0.00436443       0.00296848
C       11.18297488      10.78396746      13.12112012        0       0.00000000      -0.00232354      -0.00338145       0.00302017      -0.00236972      -0.00046521       0.00439032
C        9.92226137      11.28088750      12.79686276        0       0.00000000       0.00188314      -0.00445393       0.00207718      -0.00118778       0.00158367       0.00462178
C       10.91406691      12.68894201      11.10429394        0       0.00000000       0.00275995       0.00024286      -0.00032157       0.00447726      -0.00296731       0.00486375
C       12.33018677      11.22277084      12.44427618        0       0.00000000       0.01188580      -0.00473334       0.00266879      -0.00390235      -0.00407076       0.00534094
C        9.78136930      12.24785155      11.79634515        0       0.00000000      -0.02059619       0.00456958       0.00237995       0.00386833       0.00294911       0.00281613
H        9.04277874      10.91073989      13.33040697        0       0.00000000      -0.01934694      -0.00957016       0.01462650       0.00206752       0.00805284       0.01095550
H       11.28031576      10.04060225      13.91233446        0       0.00000000       0.00592225      -0.01921195       0.01686687      -0.00038348       0.00573736       0.01034695
H       10.79803307      13.43132618      10.31375386        0       0.00000000      -0.00605837       0.01985612      -0.01662705       0.01324555      -0.00375014       0.00268897
H       13.03137838      12.50532080      10.83937171        0       0.00000000       0.02076709       0.01076445      -0.01540533       0.00569514      -0.00290202       0.00812360
S       13.88626615      10.49284414      12.92227494        0       0.00000000       0.00067885       0.00890088      -0.00615494      -0.00502855      -0.00194013       0.02265656
H       15.07588776       9.87450497      10.15475674        0       0.00000000      -0.00095128      -0.01970006       0.01909448      -0.00345719       0.00621185      -0.01170075
O        8.56839389      12.78881303      11.44669252        0       0.00000000       0.00243864       0.02820836      -0.02436134       0.00678437       0.00556479       0.00018543
H        7.87810532      12.40929267      12.01722761        0       0.00000000      -0.01553019      -0.01673144       0.01958527       0.00532775       0.00932633      -0.00045933
Zn      15.30425341      12.07114629      12.42726861        0       0.00000000       0.01976972       0.00730505      -0.01222081      -0.00701054       0.00045095       0.01834012
C       16.56775185      13.49397264      12.03957231        0       0.00000000      -0.02272083      -0.02196773      -0.01430151      -0.01260522       0.00155710       0.00916037
C       15.94537761      14.89730877      12.10976078        0       0.00000000       0.01500833      -0.01084324      -0.00264319      -0.00032878       0.00896429      -0.00458177
H       17.38938137      13.39481964      12.76649015        0       0.00000000       0.01215545      -0.00592231       0.01914894      -0.01175558       0.00590658       0.00642515
H       17.00698252      13.30578861      11.04816114        0       0.00000000       0.01609792       0.01159627      -0.01305100      -0.00956208      -0.00303027       0.00981079
H       15.19277811      15.05347963      11.32360979        0       0.00000000      -0.01091637       0.00662041      -0.01938100      -0.00428140       0.01173817      -0.00321197
H       16.70728521      15.68397003      11.99094963        0       0.00000000       0.00547188       0.01947440       0.01052101       0.01058920      -0.00129209      -0.01778300
H       15.44628323      15.07984676      13.07208654        0       0.00000000      -0.01691455      -0.01156246       0.01309308       0.00748703       0.02768394      -0.00361303
C       15.01710853       8.96804229       9.53826550        0       0.00000000       0.02320882       0.02364081       0.00497208       0.00038663       0.00124830      -0.00520988
H       14.65227659       8.17016582      10.20011809        0       0.00000000      -0.00532842      -0.01687380       0.01534461      -0.00207474       0.00480606      -0.00097274
H       17.13079249       8.44899748       9.69374423        0       0.00000000       0.01912795      -0.00350742       0.01231658       0.00249576      -0.00297937      -0.00561735
C       16.36820619       8.61700155       8.91916639        0       0.00000000      -0.01503462       0.00627394       0.01192199       0.00054503      -0.00267268      -0.00460522
H       16.73711557       9.42176060       8.26782824        0       0.00000000       0.00482281       0.01527497      -0.01685760      -0.00124568      -0.00489935      -0.00891720
H       14.24746830       9.14235096       8.77292491        0       0.00000000      -0.01988722       0.00243815      -0.01329492       0.00499255      -0.00290203      -0.01145539
H       16.31210381       7.70319563       8.31081428        0       0.00000000      -0.00532474      -0.01831265      -0.00888054      -0.00210706      -0.00427236      -0.00333823
29
Lattice="26.15116253918454 0.0 0.0 0.0 22.713286225235237 0.0 0.0 0.0 21.50699059748947" Properties=species:S:1:pos:R:3:tags:I:1:initial_magmoms:R:1:momenta:R:3:forces:R:3 energy=-161.18391812649 pbc="F F F"
C       12.16755326      12.40464303      11.36975029        0       0.00000000      -0.00208404       0.00177545      -0.00177113       0.00356842       0.00119801       0.01172813
C       11.20895041      10.97962977      13.05478887        0       0.00000000      -0.00232354      -0.00338145       0.00302017       0.00189446      -0.00044032       0.01135768
C        9.93745354      11.44886226      12.72883671        0       0.00000000       0.00188314      -0.00445393       0.00207718       0.00586500       0.01817426       0.00198600
C       10.90287842      12.90028286      11.05933184        0       0.00000000       0.00275995       0.00024286      -0.00032157       0.00626374       0.00640350       0.00335474
C       12.34838801      11.45322888      12.38810218        0       0.00000000       0.01188580      -0.00473334       0.00266879       0.00722963       0.00922870       0.01644097
C        9.77818168      12.43023033      11.74476689        0       0.00000000      -0.02059619       0.00456958       0.00237995       0.01290923      -0.00047738       0.00027077
H        9.06352634      11.05098078      13.25141561        0       0.00000000      -0.01934694      -0.00957016       0.01462650       0.00738367       0.02221507       0.01659164
H       11.32226121      10.23143950      13.83949862        0       0.00000000       0.00592225      -0.01921195       0.01686687       0.00023907       0.00877116       0.00599251
H       10.77187112      13.64416373      10.27321359        0       0.00000000      -0.00605837       0.01985612      -0.01662705       0.01644162       0.00893921       0.01217649
H       13.02562545      12.75970679      10.79638052        0       0.00000000       0.02076709       0.01076445      -0.01540533       0.00678676       0.01312622      -0.00519871
S       13.92904664      10.75644710      12.84629054        0       0.00000000       0.00067885       0.00890088      -0.00615494      -0.00225309       0.02372823      -0.02636769
H       15.18136426       9.98202762       9.96648975        0       0.00000000      -0.00095128      -0.01970006       0.01909448       0.00217754      -0.00492215      -0.00896722
O        8.55531541      12.95897122      11.40885062        0       0.00000000       0.00243864       0.02820836      -0.02436134       0.02141441      -0.03437173      -0.01284222
H        7.87152965      12.53515534      11.95597720        0       0.00000000      -0.01553019      -0.01673144       0.01958527       0.00676843      -0.00925403      -0.01738951
Zn      15.28444995      12.43395912      12.53127024        0       0.00000000       0.01976972       0.00730505      -0.01222081      -0.00293698       0.01631195       0.01154518
C       16.56695297      13.87136100      12.26402947        0       0.00000000      -0.02272083      -0.02196773      -0.01430151       0.01252476       0.00520347      -0.01600215
C       15.99799826      15.29753627      12.28198566        0       0.00000000       0.01500833      -0.01084324      -0.00264319       0.00520978       0.02180769       0.00926500
H       17.33142511      13.75490000      13.04922264        0       0.00000000       0.01215545      -0.00592231       0.01914894      -0.00896176      -0.02443079      -0.01122098
H       17.07909120      13.67234977      11.30868818        0       0.00000000       0.01609792       0.01159627      -0.01305100       0.00470239       0.00603381       0.00832325
H       15.29699906      15.47989462      11.45550181        0       0.00000000      -0.01091637       0.00662041      -0.01938100      -0.00724993      -0.03484688       0.00159475
H       16.80521518      16.04134482      12.18754222        0       0.00000000       0.00547188       0.01947440       0.01052101      -0.02216116       0.02068262       0.00514592
H       15.46430449      15.52226908      13.21612437        0       0.00000000      -0.01691455      -0.01156246       0.01309308      -0.00032050      -0.00647394      -0.00484557
C       15.07496291       9.01799859       9.44947732        0       0.00000000       0.02320882       0.02364081       0.00497208      -0.01789991       0.00313821       0.00102232
H       14.80932049       8.27732885      10.21728529        0       0.00000000      -0.00532842      -0.01687380       0.01534461       0.00180145       0.00167841       0.00100452
H       17.19838684       8.52505568       9.39045819        0       0.00000000       0.01912795      -0.00350742       0.01231658       0.00115520      -0.00128701      -0.00615315
C       16.34794069       8.62795348       8.70105298        0       0.00000000      -0.01503462       0.00627394       0.01192199      -0.00170073       0.00127807      -0.00060132
H       16.62201692       9.38282425       7.94918967        0       0.00000000       0.00482281       0.01527497      -0.01685760      -0.00046194      -0.00213711       0.00098659
H       14.21489553       9.10651972       8.77031303        0       0.00000000      -0.01988722       0.00243815      -0.01329492      -0.00745127      -0.00804182      -0.00983193
H       16.23208199       7.66895602       8.17512973        0       0.00000000      -0.00532474      -0.01831265      -0.00888054       0.00506790      -0.00287893       0.01566645
