# Supplementary material for: Modelling of growth reaction pathways of zincone ALD/MLD hybrid thin films: a DFT study of precursor screening and the diethyl zinc pulse
Source: RSC Adv. 2025 May 15;15(21):16299–311. doi: 10.1039/d5ra00686d (PMC12080462; doi:10.1039/d5ra00686d)
Supplement: RA-015-D5RA00686D-s001 [file RA-015-D5RA00686D-s001.zip › RSCAdv_supplementary/case2_APO_adsorbed_rmEt.xyz]

93
Lattice="6.733 0.0 0.0 6.447765397510814e-16 10.477 0.0 2.2514630887340304e-15 2.2514630887340304e-15 36.76918259699999" Properties=species:S:1:pos:R:3:momenta:R:3:forces:R:3 energy=-467.45105550641836 pbc="T T F"
Zn       0.53733633       0.46887119      14.17981652       0.00000000       0.00000000       0.00000000       0.00000000       0.00000000       0.00000000
Zn       2.14979607       0.57738429      17.02857732      -0.00126664      -1.11281129      -0.98544674       0.00768808       0.00325968       0.00204268
Zn       0.58574530       0.57675598      19.78270458      -1.94505465       0.05090287      -2.21508689       0.00243203      -0.00047540       0.00002328
O        0.53733633       2.46041009      14.17981652       0.00000000       0.00000000       0.00000000       0.00000000       0.00000000       0.00000000
O        2.10459060       2.55388806      17.08776829      -0.40739128       0.69484761      -0.63087791      -0.00040187       0.00561994       0.00341873
O        0.41289875       2.55796370      19.89961531      -0.37691793      -0.45266423       0.02355598      -0.00761134      -0.00132495      -0.00503416
Zn       2.21228633       3.10137119      15.14689051       0.00000000       0.00000000       0.00000000       0.00000000       0.00000000       0.00000000
Zn       0.41304744       3.17841761      17.97140482       0.61061766       1.14013551       2.15932145       0.00638488       0.00524157       0.00448565
Zn       2.09618901       3.30726313      20.56599653       2.18398308       0.73142843      -2.43318876       0.01139009       0.00931449      -0.00547687
O        2.21228633       5.09291009      15.14689051       0.00000000       0.00000000       0.00000000       0.00000000       0.00000000       0.00000000
O        0.43785435       5.17357673      17.95965646       0.13764150      -0.04520638       0.09186457      -0.00189259      -0.00294095      -0.00607093
O        2.09412342       5.24511242      20.80649208       0.35146828      -0.54222413       0.36148144       0.00370304       0.00512722      -0.01145692
Zn       0.53733633       5.73387119      14.17981652       0.00000000       0.00000000       0.00000000       0.00000000       0.00000000       0.00000000
Zn       2.11048686       5.77840218      17.06237568       0.26001230       0.54626948      -2.81609384       0.00627741       0.00660618      -0.00365032
Zn       0.35506150       5.79142300      19.89413623       0.43443030       0.99553716       0.42425090       0.00225229       0.00466426      -0.00979582
O        0.53733633       7.72541009      14.17981652       0.00000000       0.00000000       0.00000000       0.00000000       0.00000000       0.00000000
O        2.11107394       7.76337166      17.05573612       0.35949118       0.13452098      -0.16788609       0.00028832       0.01320067      -0.00000047
O        0.45944068       7.80465856      19.83769313      -0.69303277       0.73214715       0.03334064      -0.01631464      -0.00508692      -0.00651172
Zn       2.21228633       8.36637119      15.14689051       0.00000000       0.00000000       0.00000000       0.00000000       0.00000000       0.00000000
Zn       0.44494720       8.39453250      17.93252527       3.28252061      -0.61854722       2.86611179      -0.00577628      -0.00104485       0.00165950
Zn       2.12292112       8.48624032      20.74102084      -0.78811562      -2.04641423       1.33817277       0.00489451       0.00560354      -0.00949240
O        2.21228633      10.35791009      15.14689051       0.00000000       0.00000000       0.00000000       0.00000000       0.00000000       0.00000000
O        0.47723810      10.40839254      17.90531407      -0.12818314      -0.75461765       0.17114292       0.00981117      -0.00301467       0.00584472
O        2.31468443      10.51358091      20.69273767       0.34351552       0.75819240      -0.32748836       0.00922542       0.00997939       0.01320246
Zn       3.88723633       0.46887119      14.17981652       0.00000000       0.00000000       0.00000000       0.00000000       0.00000000       0.00000000
Zn       5.53731895       0.56992129      17.01894281      -1.77235565       1.02762034       0.89998177      -0.01609582      -0.00042555       0.00051936
Zn       4.03075196       0.52034363      19.64951303       0.41749811      -1.26561892      -0.45468948       0.00812248      -0.00365860       0.01018552
O        3.88723633       2.46041009      14.17981652       0.00000000       0.00000000       0.00000000       0.00000000       0.00000000       0.00000000
O        5.48001565       2.55123649      17.08364709      -0.11564488       0.65405892      -0.18963862      -0.00266664      -0.01890644       0.00498241
O        3.76529580       2.51885289      19.78529845      -1.20042681       0.72958236      -0.38662389       0.00963760       0.00268643      -0.01149726
Zn       5.56218633       3.10137119      15.14689051       0.00000000       0.00000000       0.00000000       0.00000000       0.00000000       0.00000000
Zn       3.79748630       3.21253551      17.91643277      -1.53368579       2.33560991      -2.88008081       0.00529233      -0.00276520      -0.00202223
Zn       5.40248485       3.15387097      20.84436569      -1.17776139      -0.78550659      -0.87281763       0.01405226      -0.00450006      -0.00976084
O        5.56218633       5.09291009      15.14689051       0.00000000       0.00000000       0.00000000       0.00000000       0.00000000       0.00000000
O        3.79517844       5.20248945      17.96310179       0.50733016       0.95635252      -0.52080531       0.00135617      -0.00113108      -0.00679192
O        5.46814364       5.08468676      20.73403313       0.37198663       1.04666893      -0.22168275       0.02342378       0.00707220       0.00762162
Zn       3.88723633       5.73387119      14.17981652       0.00000000       0.00000000       0.00000000       0.00000000       0.00000000       0.00000000
Zn       5.48927185       5.77445593      17.06044119       1.09176827      -1.92351612       0.32776885       0.00579501       0.01085503       0.00029604
Zn       3.84489428       5.79442916      19.92355993       0.08914768       2.37569263      -1.38463530      -0.00433651       0.00653242       0.00232241
O        3.88723633       7.72541009      14.17981652       0.00000000       0.00000000       0.00000000       0.00000000       0.00000000       0.00000000
O        5.50389214       7.76306875      17.06449862       0.57963471       0.37411553       0.85465613      -0.00233643       0.00645079      -0.00486405
O        3.78948420       7.80917960      19.83520941       0.63906151       0.73647393      -0.19996970       0.01093263       0.00673900      -0.01774924
Zn       5.56218633       8.36637119      15.14689051       0.00000000       0.00000000       0.00000000       0.00000000       0.00000000       0.00000000
Zn       3.80292863       8.34220517      17.90992083       2.20041831      -3.22176729      -2.46145043      -0.00291885       0.00315259       0.00175113
Zn       5.48998747       8.40275515      20.68586176       1.81135693       0.04007583       0.18396948       0.00489981       0.00353897       0.01264268
O        5.56218633      10.35791009      15.14689051       0.00000000       0.00000000       0.00000000       0.00000000       0.00000000       0.00000000
O        3.83950444      10.35365882      17.82317587       0.15071016      -1.09439856       1.12880040       0.01225109       0.00366762       0.00427460
O        5.65374240      10.37955151      20.63366526      -0.73879155       0.00176964      -0.11430819       0.01303741       0.00113484      -0.01258705
O        2.32416151       3.04106085      22.68873191      -0.66041243      -0.08524640      -0.23502588      -0.00894379       0.00410028      -0.00733029
O        4.83039965       1.95142419      22.39362064      -0.03861095       1.12687391       0.22786950      -0.00571435      -0.00870904      -0.00855025
O        2.05238689       7.91047395      22.59568378       0.03776248       1.05473479       1.56533371       0.02290131      -0.00402101      -0.00969734
O        5.46592750       7.97224470      22.62023411      -0.40479137       0.62519037      -0.17052533       0.02131975      -0.00699208      -0.00155349
Zn       2.99785759       1.30805509      21.96972237      -1.50290875      -1.95051867      -0.76723526       0.01188586       0.00069490      -0.00595967
Zn       7.11317367       7.06424743      22.94948097       1.17553205      -0.21156118       1.24929440      -0.00443334      -0.00575744      -0.00161725
Zn      -0.61074069       0.46101810      22.51356880      -0.29617366      -0.52519726       0.01225111       0.03072618      -0.00066683       0.01649365
C        0.79657197       0.30407948      23.88630620       0.07460695       2.18334323       0.14853618       0.00872498      -0.02735433      -0.02053504
H        1.06560602       1.35075556      24.09859804       0.00376047      -0.13543586       0.09389549       0.01338655      -0.02767943       0.00969699
H        1.66850118      -0.19421943      23.42179574      -0.18286181       0.13091397      -0.04898206      -0.01297766       0.01311228       0.00181698
C        0.44664524      -0.43819742      25.17822763      -0.51037124       0.32722587       0.76816203       0.01279014       0.01681515       0.03549934
H       -0.47302469      -0.05610836      25.64381507      -0.08351658       0.13188286       0.06828750       0.02214852      -0.01705373      -0.00265251
H        1.25201194      -0.34957039      25.92745898       0.36908165      -0.62169816       0.65500845      -0.03964990      -0.00729979      -0.02205746
H        0.29629604      -1.51163567      25.00608250      -0.14087397      -0.01647313      -0.00936030      -0.01611149      -0.00470133       0.00556306
Zn       1.77777581       4.96520079      22.81507551      -0.30134324      -3.33299641       1.50443849       0.00417825      -0.01911093      -0.00136891
C       -0.07155453       5.22757587      23.93268022       0.10600385      -0.40401380       1.27584856      -0.00972710      -0.01063982       0.02257931
H        0.32944860       4.23329482      24.20926805       0.10009304      -0.09534910      -0.18258035       0.00589048      -0.00649417       0.00818580
H       -0.95680380       5.00649580      23.32119457       0.08483353      -0.20631558      -0.00668070       0.01295126      -0.00702529      -0.00166890
C       -0.43652986       5.95841543      25.24312850       0.87744794       0.22604810       0.86826145       0.00119514      -0.01294690      -0.00416389
H        0.44514412       6.17916832      25.84993805       0.03456133       0.38316380      -0.13679626      -0.01357359      -0.00206575       0.01337515
H       -1.11624983       5.34481776      25.84852909      -0.05494669      -0.24138331      -0.14035090       0.00285205      -0.00458840       0.00475175
H       -0.95775363       6.91088473      25.07020698       0.03678232      -0.01621516       0.06439142       0.00954318      -0.01454225       0.01022318
Zn       3.89517551       2.94246774      23.91891978      -0.11753685      -1.13042318      -0.04424982       0.01880796      -0.00557291       0.00628529
C        4.65982334       2.58003319      25.69164405       0.28968877       1.03703303      -0.12425432       0.01257278       0.00858982      -0.00664498
H        5.70577841       2.30033730      25.48652332      -0.07730336      -0.30118042       0.00754709      -0.00683738      -0.00806483       0.00541120
H        4.69356658       3.49378106      26.29832280      -0.34761838      -0.04454245       0.01020315      -0.00482694      -0.01149276      -0.01104738
C        3.94187507       1.45761434      26.45036142      -0.42486566      -0.05584988       1.80627619       0.00126636      -0.00437318       0.00603538
H        4.44710972       1.21321317      27.40100174      -0.20188256      -0.14755267       0.13548480       0.01381548      -0.01296485       0.00561774
H        3.89551898       0.52839559      25.86230829      -0.04959484      -0.05332104       0.10548648       0.00056957      -0.02073205       0.00556470
H        2.90068931       1.71973797      26.69535833      -0.09262928      -0.09833308      -0.05847227       0.00163072       0.00059872      -0.00340654
Zn       3.78544471       7.30885935      23.03547839      -2.06170323      -0.07833422      -1.80725233      -0.01876750      -0.01206691       0.00836300
C        2.55457211       5.08252758      26.39047720       0.70901172      -0.46687466      -0.65903111       0.00198903      -0.00488470       0.01577492
C        3.11562692       7.36123604      25.91303201       0.26314164       0.91205820       0.41756504       0.01787673       0.00348031       0.00641746
C        2.91099137       7.70237632      27.24720646       0.94819908       0.97378495       0.84226853       0.01122607      -0.00172353       0.00755756
C        2.34645622       5.41710030      27.72512182       0.63390851      -0.77152882       1.26347701       0.00222824       0.00078730       0.00182698
C        2.96706983       6.04312576      25.45065398      -0.92244208      -0.45004899       0.39874162      -0.01143096      -0.01937133       0.01703737
C        2.54330187       6.72919429      28.19047044      -0.56405039       0.62565741      -0.14295324      -0.00925083      -0.02073567       0.00085914
H        3.03574628       8.74280210      27.55240147      -0.15697868       0.16318994      -0.03895562       0.02267128       0.00448202       0.00554191
H        3.39741357       8.16129662      25.22176412      -0.18957261       0.09945374       0.04985773       0.02567469       0.01082425      -0.01656569
H        2.01899622       4.64450700      28.42454421       0.00112810       0.02704989       0.08481084       0.02778835      -0.01757387      -0.01655609
H        2.39602539       4.05541029      26.06660646      -0.13312793      -0.03985789       0.00362870      -0.02597168       0.01409540      -0.00567570
O        3.23479633       5.70147350      24.15046452      -0.81473880      -1.01383172      -1.17985097       0.01372955       0.01147721      -0.01614235
N        2.31741639       7.06119531      29.53361042      -0.26413168       0.57978608       0.69275649      -0.00613136      -0.00299888       0.01375618
H        2.78551108       7.90427849      29.85027205       0.37325920      -0.30951598       0.03142743       0.01216450       0.01453538      -0.00647255
H        2.44408812       6.29874045      30.19077708      -0.46814538      -0.06278804      -0.11351460      -0.01333706      -0.00804948       0.00007115
