# Supplementary material for: Modelling of growth reaction pathways of zincone ALD/MLD hybrid thin films: a DFT study of precursor screening and the diethyl zinc pulse
Source: RSC Adv. 2025 May 15;15(21):16299–311. doi: 10.1039/d5ra00686d (PMC12080462; doi:10.1039/d5ra00686d)
Supplement: RA-015-D5RA00686D-s001 [file RA-015-D5RA00686D-s001.zip › RSCAdv_supplementary/case1_APO_rmEt_p2_dzd_z40a_2DEZ.xyz]

124
Lattice="6.733 0.0 0.0 6.447765397510814e-16 10.477 0.0 2.449293598294707e-15 2.449293598294707e-15 40.0" Properties=species:S:1:pos:R:3:momenta:R:3:forces:R:3 energy=-622.3045095784254 pbc="T T F"
Zn       3.63733633       0.46887119      14.17981652       0.00000000       0.00000000       0.00000000       0.00000000       0.00000000       0.00000000
Zn       5.25923644       0.53622232      17.02005482       2.01606379      -0.18529759       2.05932681       0.00157656      -0.00082816       0.00222457
Zn       3.66739294       0.49198849      19.72004797      -2.31636486      -0.57873544      -1.47380595       0.00835583      -0.00308277      -0.00459223
O        3.63733633       2.46041009      14.17981652       0.00000000       0.00000000       0.00000000       0.00000000       0.00000000       0.00000000
O        5.26217218       2.51930805      17.07190659      -0.19848679      -0.23210539      -0.41071758       0.00001470      -0.00267679       0.00036784
O        3.57947449       2.48772794      19.80262161       0.17668446      -0.37662459       0.20103344       0.00420959       0.00224537       0.00415714
Zn       5.31228633       3.10137119      15.14689051       0.00000000       0.00000000       0.00000000       0.00000000       0.00000000       0.00000000
Zn       3.58064511       3.14665840      17.92145495       1.67836144      -1.85468485      -0.89701908      -0.00105784      -0.00028845       0.00114293
Zn       5.23692096       3.05940563      20.76705332      -0.87635929      -0.05222940      -0.92080725      -0.00285752       0.00624104       0.00211264
O        5.31228633       5.09291009      15.14689051       0.00000000       0.00000000       0.00000000       0.00000000       0.00000000       0.00000000
O        3.58284836       5.14957605      17.95333384      -0.54487818      -0.25706518      -0.23361303       0.00097414       0.00162908       0.00837718
O        5.25630697       5.03935134      20.81015140       0.83792499      -0.08823600      -0.50984554       0.00571238       0.00375044      -0.00421307
Zn       3.63733633       5.73387119      14.17981652       0.00000000       0.00000000       0.00000000       0.00000000       0.00000000       0.00000000
Zn       5.26727063       5.77006493      17.03124509      -1.77764866      -4.79598197       1.30257035       0.00328993       0.00464414      -0.00003872
Zn       3.66923886       5.75520734      19.84046821       0.52329443      -1.65261085      -1.08234411      -0.00306945      -0.00797177       0.00466605
O        3.63733633       7.72541009      14.17981652       0.00000000       0.00000000       0.00000000       0.00000000       0.00000000       0.00000000
O        5.25859552       7.75000070      17.07494511       0.44123338      -0.74465043      -0.47395890      -0.00184291       0.00434859       0.00304222
O        3.55026686       7.73015582      19.92454601      -0.30110505      -0.78616273      -0.33589456       0.01130488       0.00626191      -0.00101374
Zn       5.31228633       8.36637119      15.14689051       0.00000000       0.00000000       0.00000000       0.00000000       0.00000000       0.00000000
Zn       3.57807748       8.32939911      17.98139915       1.25359046      -0.02531170      -1.46968192       0.00461249      -0.00425265       0.00809488
Zn       5.28351154       8.38637320      20.82403897       1.81130415       2.12374629      -0.56032155       0.00732096       0.01201344      -0.00690515
O        5.31228633      10.35791009      15.14689051       0.00000000       0.00000000       0.00000000       0.00000000       0.00000000       0.00000000
O        3.57960474      10.32826515      17.85571519       0.13355147       0.28894087      -0.13369384      -0.00035073       0.00011536      -0.00346510
O        5.26350379      10.32534208      20.65049735      -0.28825895      -0.18717282      -0.38433345       0.00204261       0.01686549      -0.00529803
Zn       0.28743633       0.46887119      14.17981652       0.00000000       0.00000000       0.00000000       0.00000000       0.00000000       0.00000000
Zn       1.90297368       0.54159060      17.03137805       0.69859440       3.98647684      -1.77780641       0.00057427      -0.00144769       0.00326791
Zn       0.11296975       0.52691462      19.72398280      -0.50404099       1.39441440      -1.59101796      -0.00474958      -0.00282839       0.00457685
O        0.28743633       2.46041009      14.17981652       0.00000000       0.00000000       0.00000000       0.00000000       0.00000000       0.00000000
O        1.89646199       2.52258590      17.07359371       0.81467638      -0.00170316      -0.95132904       0.00148288      -0.00139389       0.00434878
O        0.20392427       2.51768226      19.82935729       0.01350509       0.68826315      -0.14152633       0.00415965      -0.00132532       0.00361802
Zn       1.96238633       3.10137119      15.14689051       0.00000000       0.00000000       0.00000000       0.00000000       0.00000000       0.00000000
Zn       0.21285409       3.13786650      17.92771690       0.44137727      -1.26839135       1.15141526       0.00070361      -0.00052237       0.00046120
Zn       1.90731626       2.96513574      20.76661443      -0.67096441      -0.24492916      -1.63078059      -0.00281720      -0.00551643      -0.00170758
O        1.96238633       5.09291009      15.14689051       0.00000000       0.00000000       0.00000000       0.00000000       0.00000000       0.00000000
O        0.21490834       5.13901061      17.94103976       0.87509253      -1.03484293      -0.05888451       0.00162570       0.00172146      -0.00212177
O        1.89973141       5.03607936      20.73489386      -0.00030986      -0.51519890      -0.14112635      -0.00187588      -0.01104156      -0.00585857
Zn       0.28743633       5.73387119      14.17981652       0.00000000       0.00000000       0.00000000       0.00000000       0.00000000       0.00000000
Zn       1.89838359       5.77311150      17.04426441       1.43591329       1.91128097      -0.70734646       0.00152710       0.00348915      -0.00017358
Zn       0.12542885       5.73278695      19.83613335      -1.58965564      -0.92997951       0.33955032      -0.00237854       0.00199362       0.00325622
O        0.28743633       7.72541009      14.17981652       0.00000000       0.00000000       0.00000000       0.00000000       0.00000000       0.00000000
O        1.89806687       7.75144104      17.07536393       0.58567127       1.76717174      -0.65927197       0.00408229       0.00178352       0.00214371
O        0.19296924       7.70640974      19.83783487      -0.40113038       0.49733257       0.07003287      -0.00151411      -0.00037498      -0.00671393
Zn       1.96238633       8.36637119      15.14689051       0.00000000       0.00000000       0.00000000       0.00000000       0.00000000       0.00000000
Zn       0.21088783       8.35719669      17.93453883      -0.87151382      -0.09003902       1.41378329      -0.00159980      -0.00117018      -0.00108752
Zn       1.81524977       8.33894436      20.78494175       0.84206610      -0.26504975       1.56877521       0.01764759       0.00391754      -0.01002973
O        1.96238633      10.35791009      15.14689051       0.00000000       0.00000000       0.00000000       0.00000000       0.00000000       0.00000000
O        0.21580889      10.36114838      17.86285348       0.59501245       0.33545081      -0.96124827       0.00183126       0.00348520       0.00661918
O        1.88226512      10.36306650      20.57116346      -0.07273279      -0.18960606       0.76668970       0.00692253      -0.00052655      -0.00633780
H        5.33359268       0.96490602      21.82813702       0.29693377       0.20694669       0.08482862       0.00204552      -0.01132606       0.00086687
O        5.25402615       1.81606655      22.39015714       0.50966448       0.34514619       0.76564573      -0.00612225      -0.00077824      -0.00746120
H        1.86385441       0.45011999      21.40822938      -0.06975996      -0.07350286      -0.30523529       0.00110382      -0.00225546       0.00178402
O        1.94400614       1.87342573      22.37777466       0.29962534       0.00508976      -0.40514671      -0.00542379      -0.00984446       0.00376580
O        5.27587155       7.57405080      22.63124217      -0.14050377      -0.08400032      -0.31784105      -0.00819282       0.00212357      -0.00735407
H        1.92671988       5.34940548      21.66203421       0.11248870      -0.50191521       0.36445378      -0.01956841      -0.00379414       0.01485110
O        1.68833735       7.85232288      22.66568462      -0.55406433       1.48795033       1.34272393       0.00269988       0.00840375       0.00190259
Zn       0.46256974       1.75370482      23.57605453       0.30515565      -0.51363715       4.09874676       0.00006375      -0.00237468      -0.00287170
C        0.00747439       0.85906920      25.24298743      -0.49135952      -0.21949945       0.98121298      -0.00179441      -0.00696377      -0.00057917
H        0.69492216       0.00815284      25.32832039       0.31052989       0.16896977      -0.55348284      -0.00684231      -0.01275766      -0.00125982
H       -0.97595696       0.42348679      25.04122237       0.03236457       0.14355431      -0.29729248       0.00170998      -0.00503116       0.00003125
C       -0.03555114       1.61887309      26.56071680      -0.08636333      -0.27041099      -0.32265717       0.00525983       0.00758502       0.00072081
H        0.95278403       1.98939142      26.86724163       0.01581337      -0.03156695       0.01747578       0.01672531       0.00211693       0.00124003
H       -0.40020326       0.96336622      27.36716012       0.10640329       0.00766188      -0.05612254       0.00975307       0.00090805       0.00640900
H       -0.69852208       2.49148671      26.52241627       0.03816103       0.09425998       0.05408590      -0.00172610      -0.00367897       0.00725166
Zn       3.52564156       1.19182662      23.31876866       1.06993031      -1.81252050       0.56553725      -0.00244701      -0.00933450      -0.00307061
C        3.39930453      -0.34373535      24.56943781      -0.38173236       0.53439993       0.23202204      -0.00098192      -0.00769889       0.00241292
H        4.24295844      -0.99552564      24.27556317      -0.09926184      -0.12236299      -0.05721433      -0.00193010      -0.00566473       0.00775354
H        2.46866881      -0.84055488      24.25135844       0.13716773      -0.13786514      -0.03863425       0.00429734      -0.00706328       0.00623977
C        3.38501570      -0.12890373      26.08437649       0.14298327      -0.15663228       0.71074720      -0.00009981      -0.00693740       0.00157466
H        2.54981641       0.51402730      26.38669532       0.05371804      -0.14849500      -0.07341492      -0.00281006      -0.00121571      -0.00000565
H        4.30671078       0.34139869      26.44805479      -0.24476276       0.23719261      -0.20394214       0.00635535      -0.00618937      -0.00044853
H        3.27637265      -1.07586480      26.63905926       0.18683373       0.04572921      -0.08973499      -0.00041244      -0.00659200       0.00540644
Zn       3.43785989       7.45001584      23.17141847      -3.13430569       1.35537965      -0.00612730      -0.00262393       0.01499782      -0.00161022
Zn       0.25603670       7.92575526      23.91229884       0.41560611       1.34018650       1.68695935       0.01616063       0.01003377      -0.00092770
C       -0.49523713       8.02798315      25.72710266      -0.82868519      -1.09192800      -0.45987868      -0.00276488       0.00776595      -0.00532462
H       -1.13079319       7.13455217      25.76225995      -0.08352796      -0.03426287       0.08618913      -0.01301470       0.01688454       0.00331207
H       -1.17731939       8.88445604      25.70028268       0.07050258      -0.16941223      -0.27127061       0.00598421       0.01072999      -0.01752045
C        0.34310618       8.09149672      27.00058339      -0.22284818      -0.16739202      -0.79562683       0.02172938      -0.00473255      -0.00640760
H        0.98665493       8.97959634      27.03786334      -0.08797178       0.01302605       0.20310598       0.01725072       0.00133471       0.00711511
H        0.98444514       7.20836516      27.11591449      -0.00954858      -0.06009545       0.23836413      -0.01155003      -0.00157893       0.00336903
H       -0.30966302       8.13450319      27.89116097       0.12184773       0.11875893       0.16586927       0.02938788      -0.01158765       0.00274560
Zn       5.58908612       5.56827069      22.76582521       1.32473998       0.74145982       0.56500241      -0.00361563       0.00737717       0.01311406
C        6.74674217       4.40534466      23.88483064       0.72819835       0.46773839       0.34548072      -0.00903386       0.00280353       0.00274572
H        7.67385819       4.17197371      23.33784800      -0.06158844      -0.36189615      -0.03599013      -0.00938833      -0.00837978       0.00427868
H        6.09574195       3.51021471      23.89527747      -0.01196652       0.16952132      -0.36385128      -0.01484245       0.00118576       0.00549255
C        7.06373702       4.82602341      25.31603553      -0.23207256       0.35097582       1.43518404      -0.02037859      -0.00088384       0.00150256
H        6.15411701       4.98924089      25.90402761      -0.10543379      -0.17419505      -0.03322018      -0.00734014      -0.00106091       0.00495123
H        7.63806857       5.75691330      25.33829227       0.11001597      -0.00717132      -0.24133804      -0.01245114       0.00246693       0.01608872
H        7.66972784       4.08217007      25.84773138      -0.24390181      -0.01238482       0.10975530      -0.00046090      -0.00809105      -0.00631500
C        3.61982748       3.87449537      25.49662970       0.26337327      -0.16603808       0.06459243       0.00783392       0.02118743      -0.01266151
C        3.37586524       6.19233802      26.04024446      -0.07520059      -0.82970630       0.18491116      -0.00201347       0.00013425      -0.00165699
C        3.33734218       5.87721872      27.38840163       0.07122093      -0.58002916      -0.26043888       0.00824864       0.00755779      -0.00230857
C        3.57462618       3.55690339      26.84705172      -0.27959068       0.74007334       0.51197503       0.00075349      -0.00440976       0.00591932
C        3.53543935       5.20513608      25.04703117       0.13052763      -0.13190408      -0.84045224      -0.02345554       0.02749467      -0.00023492
C        3.42420374       4.54244207      27.85159742      -0.76799110       0.62094916       0.01182952       0.02049446       0.00561143       0.00316688
H        3.22970156       6.69176563      28.11208323      -0.01426271       0.29498044      -0.08836549       0.01493335       0.00629969      -0.00685983
H        3.26580656       7.23847223      25.74200773       0.01662967       0.01918085      -0.00177018       0.02239262      -0.01146275      -0.02038139
H        3.65193832       2.51005449      27.14422559      -0.18592741       0.19361813       0.29669809      -0.02713233      -0.00647433      -0.00628804
H        3.71723442       3.07872628      24.75475124      -0.26324742       0.08179587      -0.05398510       0.04656647       0.00355738      -0.00746389
O        3.59185678       5.51642019      23.73675636      -0.34198245       0.54075050       0.65545970       0.00507802      -0.00624796      -0.02990352
N        3.36128416       4.23306260      29.20219111      -2.09668688       0.78802089      -1.10850579      -0.00796847      -0.00432900      -0.00585635
H        5.97411960       2.50793219      30.88248952      -0.08524513      -0.17212128       0.17350948      -0.01747553       0.01981539       0.00668423
Zn       3.43732878       2.54227318      29.94767825       0.00000000       0.00000000       0.00000000      -0.00103233      -0.00164148      -0.00636706
C        3.39747121       0.97547118      31.08913691       0.00000000       0.00000000       0.00000000      -0.01471784      -0.00468783       0.00997998
C        2.85459611       1.27383432      32.49622437       0.00000000       0.00000000       0.00000000      -0.01218051       0.01433008      -0.00528019
H        2.78753806       0.20852255      30.59285364       0.00000000       0.00000000       0.00000000       0.00987674      -0.01733387      -0.00241200
H        4.41157566       0.56079206      31.15516238       0.00000000       0.00000000       0.00000000      -0.00601840      -0.00928371       0.00402116
H        3.49332609       1.98705883      33.03853830       0.00000000       0.00000000       0.00000000      -0.00939095      -0.01737997       0.01881591
H        2.80371967       0.36030823      33.10966142       0.00000000       0.00000000       0.00000000       0.00303893      -0.02928547      -0.00901122
H        1.84124947       1.70298463      32.47869078       0.00000000       0.00000000       0.00000000       0.01537415      -0.02950239      -0.00090978
C        6.72491062       2.22563766      30.13010283       0.00000000       0.00000000       0.00000000      -0.00641163       0.01693021       0.00185311
H        6.47830229       2.73996161      29.19169804       0.00000000       0.00000000       0.00000000      -0.00302151       0.00296310      -0.00075245
H        5.87472997       0.30388226      29.54159745       0.00000000       0.00000000       0.00000000      -0.00436049      -0.01252360      -0.01118898
C        6.80531314       0.71273584      29.95811406       0.00000000       0.00000000       0.00000000       0.00219085       0.00638634       0.01001275
H        6.98963291       0.21062383      30.91744582       0.00000000       0.00000000       0.00000000       0.00576909      -0.01152444      -0.00552687
H        7.67784046       2.64832831      30.48165861       0.00000000       0.00000000       0.00000000      -0.00235505       0.01813943      -0.00630859
H        7.61325731       0.42645250      29.27313828       0.00000000       0.00000000       0.00000000       0.01444194      -0.00424225      -0.01185528
Zn       2.66480489       5.44583755      30.41703174       0.00000000       0.00000000       0.00000000      -0.01606909      -0.00182790       0.01006430
C        1.90977651       6.50831437      31.85403480       0.00000000       0.00000000       0.00000000       0.01913553       0.00519863      -0.01711054
C        1.21095012       7.81834228      31.45676629       0.00000000       0.00000000       0.00000000      -0.02038677      -0.01241999      -0.00288971
H        1.20878293       5.84407837      32.38820218       0.00000000       0.00000000       0.00000000       0.00371551       0.02331302      -0.01777926
H        2.73042939       6.71329871      32.56103349       0.00000000       0.00000000       0.00000000      -0.01589447      -0.00387331      -0.01093892
H        1.90267175       8.52528347      30.97841632       0.00000000       0.00000000       0.00000000       0.02184649      -0.00022030      -0.02491043
H        0.78951502       8.32890883      32.33947231       0.00000000       0.00000000       0.00000000       0.01194412      -0.00963359      -0.03194348
H        0.37972133       7.65569636      30.75371960       0.00000000       0.00000000       0.00000000       0.02704969       0.00210465      -0.00581777
