# Supplementary material for: Modelling of growth reaction pathways of zincone ALD/MLD hybrid thin films: a DFT study of precursor screening and the diethyl zinc pulse
Source: RSC Adv. 2025 May 15;15(21):16299–311. doi: 10.1039/d5ra00686d (PMC12080462; doi:10.1039/d5ra00686d)
Supplement: RA-015-D5RA00686D-s001 [file RA-015-D5RA00686D-s001.zip › RSCAdv_supplementary/DEZ_for_abs.xyz]

15
Lattice="6.733 0.0 0.0 6.447765397510814e-16 10.477 0.0 2.449293598294707e-15 2.449293598294707e-15 40.0" Properties=species:S:1:pos:R:3:momenta:R:3:forces:R:3 energy=-73.09384541491328 pbc="T T F"
Zn       2.74483911       6.15606978      32.74188368       0.00000000       0.00000000       0.00000000      -0.02038111       0.00263098       0.02982798
C        1.06314466       5.81651948      33.68414554       0.00000000       0.00000000       0.00000000      -0.00634356       0.00366113      -0.00848207
C        0.49210811       7.08278123      34.35084714       0.00000000       0.00000000       0.00000000       0.00871824      -0.00311458       0.00023177
H        0.34785859       5.41415898      32.94908506       0.00000000       0.00000000       0.00000000      -0.01135438      -0.00363735       0.00321500
H        1.19789317       5.02111531      34.43528687       0.00000000       0.00000000       0.00000000       0.03122926       0.00966788      -0.01540225
H        1.16069566       7.47056773      35.13372638       0.00000000       0.00000000       0.00000000      -0.00226428       0.00807205       0.00749606
H       -0.48525671       6.90156988      34.82926261       0.00000000       0.00000000       0.00000000       0.01761729      -0.01617554       0.00892192
H        0.34351192       7.90192079      33.63099208       0.00000000       0.00000000       0.00000000      -0.01638791       0.00007871       0.00637851
C        4.39446452       6.74137338      31.87857067       0.00000000       0.00000000       0.00000000       0.00034161      -0.00381265      -0.02249669
H        4.16307710       7.74499318      31.48130725       0.00000000       0.00000000       0.00000000       0.00710730       0.00983557      -0.01586615
H        4.37252009       5.70675854      29.93271078       0.00000000       0.00000000       0.00000000      -0.00766958       0.01424466       0.01573353
C        5.04582956       5.88312442      30.78482785       0.00000000       0.00000000       0.00000000       0.00282166      -0.00937998      -0.00368742
H        5.35543555       4.89656169      31.15815255       0.00000000       0.00000000       0.00000000      -0.04010924      -0.01658049       0.01037836
H        5.11325596       6.91163574      32.69482050       0.00000000       0.00000000       0.00000000      -0.01603586       0.01809713      -0.00446456
H        5.95536081       6.36322916      30.38520726       0.00000000       0.00000000       0.00000000      -0.01780456      -0.01342475      -0.02441076
