# Supplementary material for: Modelling of growth reaction pathways of zincone ALD/MLD hybrid thin films: a DFT study of precursor screening and the diethyl zinc pulse
Source: RSC Adv. 2025 May 15;15(21):16299–311. doi: 10.1039/d5ra00686d (PMC12080462; doi:10.1039/d5ra00686d)
Supplement: RA-015-D5RA00686D-s001 [file RA-015-D5RA00686D-s001.zip › RSCAdv_supplementary/4MP_OH_neb.xyz]

29
Lattice="26.15116253918454 0.0 0.0 0.0 22.713286225235237 0.0 0.0 0.0 21.50699059748947" Properties=species:S:1:pos:R:3:tags:I:1:initial_magmoms:R:1:momenta:R:3:forces:R:3 energy=-160.03326893444833 pbc="F F F"
C       12.15037938      11.87581215      11.21549342        0       0.00000000      -0.00208404       0.00177545      -0.00177113      -0.01083650      -0.00251408      -0.01047480
C       11.39016054      10.23430599      12.81833779        0       0.00000000      -0.00232354      -0.00338145       0.00302017       0.02399441      -0.00155061      -0.00142243
C       10.08136435      10.68850722      12.66611171        0       0.00000000       0.00188314      -0.00445393       0.00207718       0.01489507      -0.01449665       0.01039806
C       10.84233678      12.32466532      11.06181372        0       0.00000000       0.00275995       0.00024286      -0.00032157      -0.01939240      -0.00893614       0.00620848
C       12.42859927      10.83181985      12.10056236        0       0.00000000       0.01188580      -0.00473334       0.00266879       0.00977767       0.00174342      -0.01315522
C        9.79471847      11.74340176      11.79159880        0       0.00000000      -0.02059619       0.00456958       0.00237995       0.00409990      -0.00958548       0.02678399
H        9.28327229      10.21296494      13.23836377        0       0.00000000      -0.01934694      -0.00957016       0.01462650       0.00010804       0.01435467      -0.00526700
H       11.60197458       9.41459493      13.50836074        0       0.00000000       0.00592225      -0.01921195       0.01686687      -0.00966222      -0.00164424      -0.00119373
H       10.63329139      13.13225724      10.35903354        0       0.00000000      -0.00605837       0.01985612      -0.01662705       0.01683412       0.00964591       0.01787071
H       12.96183444      12.33156453      10.64957433        0       0.00000000       0.02076709       0.01076445      -0.01540533      -0.00090345      -0.01231123       0.00226474
O       13.74216795      10.44168988      12.23401973        0       0.00000000       0.00067885       0.00890088      -0.00615494       0.00285649       0.01038041      -0.01094375
H       13.78525984       9.61701904      12.74685264        0       0.00000000      -0.00095128      -0.01970006       0.01909448      -0.02185243       0.01417643       0.01892147
S        8.16075147      12.38992596      11.57320766        0       0.00000000       0.00243864       0.02820836      -0.02436134      -0.00720096       0.02494375      -0.01939023
H        7.55955489      11.54476501      12.44149565        0       0.00000000      -0.01553019      -0.01673144       0.01958527      -0.02097489       0.01966171      -0.02518834
Zn      16.01423916      11.05034630      10.76404841        0       0.00000000       0.01976972       0.00730505      -0.01222081       0.00132247      -0.00499861       0.00425841
C       16.49496173      12.73746439      11.63181785        0       0.00000000      -0.02272083      -0.02196773      -0.01430151       0.00125412      -0.00174950       0.00335115
C       15.36010244      13.71966543      11.96576712        0       0.00000000       0.01500833      -0.01084324      -0.00264319      -0.00002167      -0.00022555       0.00014381
H       17.03443108      12.46590573      12.55584816        0       0.00000000       0.01215545      -0.00592231       0.01914894       0.00115796       0.00763400       0.00643861
H       17.24615826      13.23637080      10.99660770        0       0.00000000       0.01609792       0.01159627      -0.01305100       0.00168500      -0.00146813       0.00336198
H       14.81687223      14.04976916      11.06661559        0       0.00000000      -0.01091637       0.00662041      -0.01938100       0.00320633      -0.00902844      -0.00114545
H       15.74032457      14.63239559      12.45413500        0       0.00000000       0.00547188       0.01947440       0.01052101      -0.00769565       0.01015434      -0.00203149
H       14.61537684      13.27748499      12.64302709        0       0.00000000      -0.01691455      -0.01156246       0.01309308      -0.00023829      -0.00175335      -0.00108744
C       15.65563037       9.34819474       9.86855716        0       0.00000000       0.02320882       0.02364081       0.00497208      -0.00114730       0.00340554      -0.00105699
H       15.43002679       8.61521423      10.66298939        0       0.00000000      -0.00532842      -0.01687380       0.01534461       0.00475880       0.00236230      -0.00015510
H       17.68701953       8.61581430       9.45161466        0       0.00000000       0.01912795      -0.00350742       0.01231658      -0.00313879       0.00740127       0.00620399
C       16.73369225       8.78703478       8.93057038        0       0.00000000      -0.01503462       0.00627394       0.01192199       0.00307575       0.00252788      -0.00662354
H       16.94668209       9.47106799       8.09643355        0       0.00000000       0.00482281       0.01527497      -0.01685760       0.00082625       0.00430430      -0.00624012
H       14.70371568       9.47433126       9.32440415        0       0.00000000      -0.01988722       0.00243815      -0.01329492       0.00341098      -0.00185748      -0.00873705
H       16.43482547       7.82290794       8.48699595        0       0.00000000      -0.00532474      -0.01831265      -0.00888054       0.00939066       0.00516008      -0.01683249
29
Lattice="26.15116253918454 0.0 0.0 0.0 22.713286225235237 0.0 0.0 0.0 21.50699059748947" Properties=species:S:1:pos:R:3:tags:I:1:initial_magmoms:R:1:momenta:R:3:forces:R:3 energy=-160.00371351835378 pbc="F F F"
C       12.08936893      11.98880587      11.30465667        0       0.00000000      -0.00208404       0.00177545      -0.00177113      -0.01527785      -0.00823152       0.02112930
C       11.31491164      10.34849676      12.90200679        0       0.00000000      -0.00232354      -0.00338145       0.00302017      -0.01205595      -0.01791392       0.01020787
C       10.00356254      10.78320571      12.71476512        0       0.00000000       0.00188314      -0.00445393       0.00207718      -0.00405184       0.00878737      -0.01204015
C       10.78063988      12.42505711      11.12311520        0       0.00000000       0.00275995       0.00024286      -0.00032157       0.00572194       0.00909872      -0.00460644
C       12.35831017      10.94609123      12.19393990        0       0.00000000       0.01188580      -0.00473334       0.00266879       0.00177224       0.02104071      -0.01631549
C        9.72192832      11.82734072      11.82333031        0       0.00000000      -0.02059619       0.00456958       0.00237995      -0.01340236      -0.01197708       0.01598467
H        9.20151174      10.30365059      13.27665093        0       0.00000000      -0.01934694      -0.00957016       0.01462650      -0.00791526      -0.01126319      -0.00429302
H       11.52671127       9.54842598      13.61509710        0       0.00000000       0.00592225      -0.01921195       0.01686687      -0.00643261      -0.00554451      -0.01287469
H       10.58347537      13.23831953      10.42318020        0       0.00000000      -0.00605837       0.01985612      -0.01662705      -0.00488235      -0.00036431       0.00593343
H       12.90775168      12.45238672      10.75483849        0       0.00000000       0.02076709       0.01076445      -0.01540533      -0.00152558       0.00652045       0.00028722
O       13.67362401      10.56157061      12.35713463        0       0.00000000       0.00067885       0.00890088      -0.00615494      -0.00627587      -0.00799762      -0.00817889
H       13.70910411       9.63245397      12.63772097        0       0.00000000      -0.00095128      -0.01970006       0.01909448      -0.01759653       0.00264140       0.08659750
S        8.08566983      12.44358540      11.52280776        0       0.00000000       0.00243864       0.02820836      -0.02436134      -0.00749197      -0.00009780       0.00509450
H        7.45180747      11.63442496      12.40069599        0       0.00000000      -0.01553019      -0.01673144       0.01958527      -0.00418905      -0.00322348       0.00398744
Zn      15.75244764      11.09228415      10.79517340        0       0.00000000       0.01976972       0.00730505      -0.01222081       0.01981211      -0.00157061      -0.00700136
C       16.38670593      12.78095387      11.55454937        0       0.00000000      -0.02272083      -0.02196773      -0.01430151       0.00617929      -0.00370959       0.00584033
C       15.33882876      13.81373082      11.99906399        0       0.00000000       0.01500833      -0.01084324      -0.00264319      -0.00432162      -0.01121623      -0.00205841
H       17.02240944      12.50542417      12.41400927        0       0.00000000       0.01215545      -0.00592231       0.01914894       0.00440086      -0.00159579       0.00796964
H       17.07485558      13.23640492      10.82248579        0       0.00000000       0.01609792       0.01159627      -0.01305100       0.00857763      -0.00314461       0.00623926
H       14.71704400      14.15886521      11.15910165        0       0.00000000      -0.01091637       0.00662041      -0.01938100      -0.00032083      -0.01911831      -0.00925337
H       15.80646635      14.71218455      12.43490805        0       0.00000000       0.00547188       0.01947440       0.01052101      -0.01142700      -0.00705012      -0.00219692
H       14.65367631      13.40987275      12.75828268        0       0.00000000      -0.01691455      -0.01156246       0.01309308      -0.00635942      -0.01260741      -0.00303742
C       15.31866544       9.39919883       9.90982323        0       0.00000000       0.02320882       0.02364081       0.00497208       0.02438400      -0.00063621      -0.01072857
H       14.89214962       8.70454130      10.65491826        0       0.00000000      -0.00532842      -0.01687380       0.01534461       0.02484822       0.01153034      -0.00022141
H       17.28148357       8.42708633       9.87089903        0       0.00000000       0.01912795      -0.00350742       0.01231658       0.02648265      -0.00677763      -0.02704840
C       16.48016072       8.71673718       9.17481373        0       0.00000000      -0.01503462       0.00627394       0.01192199       0.01769516      -0.00590120      -0.02051018
H       16.93598888       9.38032282       8.42545242        0       0.00000000       0.00482281       0.01527497      -0.01685760       0.01457857      -0.01028098      -0.02772216
H       14.48824476       9.61131537       9.21407760        0       0.00000000      -0.01988722       0.00243815      -0.01329492       0.01942122      -0.00532912      -0.00869780
H       16.16702753       7.80062533       8.64780568        0       0.00000000      -0.00532474      -0.01831265      -0.00888054       0.00586504      -0.00703131      -0.01467077
29
Lattice="26.15116253918454 0.0 0.0 0.0 22.713286225235237 0.0 0.0 0.0 21.50699059748947" Properties=species:S:1:pos:R:3:tags:I:1:initial_magmoms:R:1:momenta:R:3:forces:R:3 energy=-159.88600588732984 pbc="F F F"
C       12.08328964      11.99181212      11.32737524        0       0.00000000      -0.00208404       0.00177545      -0.00177113      -0.00039554       0.01666015       0.00719618
C       11.28313338      10.42607622      12.98408155        0       0.00000000      -0.00232354      -0.00338145       0.00302017      -0.00094906       0.01119323       0.00178649
C        9.97869559      10.86563660      12.77125792        0       0.00000000       0.00188314      -0.00445393       0.00207718      -0.00632407       0.00106796      -0.00172187
C       10.77951711      12.43070136      11.11018633        0       0.00000000       0.00275995       0.00024286      -0.00032157      -0.00493844       0.01130860       0.00810217
C       12.33671480      10.98587695      12.26041533        0       0.00000000       0.01188580      -0.00473334       0.00266879      -0.00266925       0.01436926       0.01355637
C        9.71380223      11.87162823      11.83102118        0       0.00000000      -0.02059619       0.00456958       0.00237995      -0.00228771       0.00953399      -0.00095782
H        9.16642471      10.42678515      13.35184536        0       0.00000000      -0.01934694      -0.00957016       0.01462650      -0.00598037      -0.00345139      -0.01155458
H       11.49262868       9.65204084      13.72343861        0       0.00000000       0.00592225      -0.01921195       0.01686687      -0.00622272       0.00852126       0.00476159
H       10.59240468      13.21749250      10.37811754        0       0.00000000      -0.00605837       0.01985612      -0.01662705      -0.00145703       0.01390524       0.00720024
H       12.91148926      12.43253538      10.77142494        0       0.00000000       0.02076709       0.01076445      -0.01540533      -0.00191209       0.01540082       0.01302472
O       13.65126138      10.58711783      12.50882324        0       0.00000000       0.00067885       0.00890088      -0.00615494       0.00242952       0.02782356       0.01084496
H       13.80440215       9.72460658      12.07683183        0       0.00000000      -0.00095128      -0.01970006       0.01909448      -0.01798712      -0.02046647       0.06987196
S        8.08380068      12.48711050      11.50573434        0       0.00000000       0.00243864       0.02820836      -0.02436134       0.00044495       0.01085958       0.00029353
H        7.44354031      11.69917375      12.39922699        0       0.00000000      -0.01553019      -0.01673144       0.01958527      -0.00870402       0.01139193      -0.00714431
Zn      15.56958274      11.16867163      10.84886005        0       0.00000000       0.01976972       0.00730505      -0.01222081       0.02194088      -0.00118224      -0.01766221
C       16.33375469      12.84007552      11.50057820        0       0.00000000      -0.02272083      -0.02196773      -0.01430151       0.00503451       0.00275397      -0.00392602
C       15.36460432      13.91298194      12.01784701        0       0.00000000       0.01500833      -0.01084324      -0.00264319      -0.00366992      -0.00724002       0.00188039
H       17.04157747      12.55658102      12.29848245        0       0.00000000       0.01215545      -0.00592231       0.01914894       0.00461070       0.00578456      -0.00299435
H       16.95724825      13.25111704      10.68981471        0       0.00000000       0.01609792       0.01159627      -0.01305100       0.01109981       0.01696790       0.00555010
H       14.69054570      14.27426570      11.22670177        0       0.00000000      -0.01091637       0.00662041      -0.01938100      -0.00128231      -0.00301076       0.00186509
H       15.90014537      14.79754581      12.40136382        0       0.00000000       0.00547188       0.01947440       0.01052101      -0.01025509      -0.00610075       0.01205532
H       14.72918530      13.53911215      12.83382127        0       0.00000000      -0.01691455      -0.01156246       0.01309308      -0.00454311      -0.02101236      -0.00496820
C       15.08283981       9.47909319       9.96496723        0       0.00000000       0.02320882       0.02364081       0.00497208       0.02294139       0.00020631      -0.01144317
H       14.53353150       8.77992559      10.62643189        0       0.00000000      -0.00532842      -0.01687380       0.01534461       0.02046413       0.01131685       0.00087836
H       16.98621210       8.42122191      10.19283139        0       0.00000000       0.01912795      -0.00350742       0.01231658       0.02266309      -0.01220681      -0.01628219
C       16.30801417       8.75034141       9.39170953        0       0.00000000      -0.01503462       0.00627394       0.01192199       0.01486551      -0.01591055      -0.01303516
H       16.89218745       9.40533881       8.72786822        0       0.00000000       0.00482281       0.01527497      -0.01685760       0.01760531      -0.03440105      -0.02936317
H       14.36384467       9.72133135       9.16350581        0       0.00000000      -0.01988722       0.00243815      -0.01329492       0.02084630      -0.00352577      -0.01582201
H       16.03712760       7.85570864       8.80833187        0       0.00000000      -0.00532474      -0.01831265      -0.00888054       0.00783094      -0.02367294       0.00238384
29
Lattice="26.15116253918454 0.0 0.0 0.0 22.713286225235237 0.0 0.0 0.0 21.50699059748947" Properties=species:S:1:pos:R:3:tags:I:1:initial_magmoms:R:1:momenta:R:3:forces:R:3 energy=-159.71261454145684 pbc="F F F"
C       12.09883795      11.97408569      11.29635049        0       0.00000000      -0.00208404       0.00177545      -0.00177113      -0.00757255      -0.01142609       0.02455394
C       11.31084358      10.43438610      12.98188578        0       0.00000000      -0.00232354      -0.00338145       0.00302017      -0.03259072      -0.00769914       0.02446500
C       10.01140213      10.89540582      12.80189145        0       0.00000000       0.00188314      -0.00445393       0.00207718      -0.03134700       0.00815702       0.00073517
C       10.79615862      12.43072246      11.10523823        0       0.00000000       0.00275995       0.00024286      -0.00032157      -0.00410732       0.00629796       0.00330035
C       12.35704679      10.96363017      12.22951850        0       0.00000000       0.01188580      -0.00473334       0.00266879      -0.03524947       0.00668934       0.01679742
C        9.73998731      11.89293650      11.85465456        0       0.00000000      -0.02059619       0.00456958       0.00237995      -0.01338917      -0.00380033       0.00697431
H        9.20695185      10.47065106      13.40191890        0       0.00000000      -0.01934694      -0.00957016       0.01462650      -0.03603268       0.00536014      -0.00167991
H       11.53816217       9.65190574      13.70582286        0       0.00000000       0.00592225      -0.01921195       0.01686687      -0.03351371      -0.00392799       0.00925787
H       10.60281396      13.21603078      10.37262100        0       0.00000000      -0.00605837       0.01985612      -0.01662705       0.00080696       0.00061873       0.00771859
H       12.91316873      12.41742570      10.71908613        0       0.00000000       0.02076709       0.01076445      -0.01540533       0.00088728      -0.01020611       0.02567838
O       13.63602995      10.48251470      12.46745425        0       0.00000000       0.00067885       0.00890088      -0.00615494      -0.02716011      -0.00195882       0.07721777
H       13.92941700       9.93944538      11.67895642        0       0.00000000      -0.00095128      -0.01970006       0.01909448      -0.14656243       0.05156651       0.24078132
S        8.11135704      12.52179712      11.55538310        0       0.00000000       0.00243864       0.02820836      -0.02436134      -0.00794955       0.00116537      -0.00779892
H        7.47469726      11.71133245      12.43104655        0       0.00000000      -0.01553019      -0.01673144       0.01958527      -0.00731119       0.00570777      -0.00184417
Zn      15.41639164      11.22455940      10.93502982        0       0.00000000       0.01976972       0.00730505      -0.01222081       0.09942978      -0.01532359      -0.15184217
C       16.30091472      12.87553857      11.46813546        0       0.00000000      -0.02272083      -0.02196773      -0.01430151       0.00883392       0.00336735      -0.00875265
C       15.39589382      14.00069344      11.99236530        0       0.00000000       0.01500833      -0.01084324      -0.00264319      -0.00208297      -0.00870745       0.00035059
H       17.04669565      12.60238883      12.23318411        0       0.00000000       0.01215545      -0.00592231       0.01914894       0.00007104      -0.00093691      -0.00043473
H       16.88040957      13.22330298      10.59801007        0       0.00000000       0.01609792       0.01159627      -0.01305100       0.02714287       0.04602860       0.01465141
H       14.67947179      14.34143570      11.23057464        0       0.00000000      -0.01091637       0.00662041      -0.01938100      -0.00538435      -0.00611888       0.00325960
H       15.98132598      14.88501637      12.29387282        0       0.00000000       0.00547188       0.01947440       0.01052101      -0.00856551      -0.00516265       0.00603977
H       14.80705786      13.68760142      12.86610936        0       0.00000000      -0.01691455      -0.01156246       0.01309308      -0.00020745      -0.01947273      -0.00197896
C       14.84528093       9.53122549      10.01850051        0       0.00000000       0.02320882       0.02364081       0.00497208       0.09180101       0.07330630      -0.06599723
H       14.19048065       8.76987775      10.49321787        0       0.00000000      -0.00532842      -0.01687380       0.01534461       0.07015677       0.14628485       0.06845273
H       16.71370607       8.47827093      10.46490836        0       0.00000000       0.01912795      -0.00350742       0.01231658       0.00972500      -0.04323382      -0.05032507
C       16.15474219       8.85093160       9.59356445        0       0.00000000      -0.01503462       0.00627394       0.01192199       0.03750037      -0.03168296      -0.06493269
H       16.81026487       9.56797501       9.07786572        0       0.00000000       0.00482281       0.01527497      -0.01685760       0.08082004      -0.07271386      -0.06943794
H       14.26184399       9.86004491       9.14281114        0       0.00000000      -0.01988722       0.00243815      -0.01329492       0.05840799      -0.01100707      -0.08267648
H       15.99988415       7.99965348       8.91398049        0       0.00000000      -0.00532474      -0.01831265      -0.00888054      -0.00674262      -0.03915154      -0.04586681
29
Lattice="26.15116253918454 0.0 0.0 0.0 22.713286225235237 0.0 0.0 0.0 21.50699059748947" Properties=species:S:1:pos:R:3:tags:I:1:initial_magmoms:R:1:momenta:R:3:forces:R:3 energy=-159.16580506742653 pbc="F F F"
C       12.11404397      11.98575556      11.27148646        0       0.00000000      -0.00208404       0.00177545      -0.00177113       0.00224856       0.01368299      -0.00662653
C       11.36050227      10.43576068      12.95400717        0       0.00000000      -0.00232354      -0.00338145       0.00302017       0.01109760       0.01059534      -0.00605491
C       10.05505302      10.89514867      12.79137283        0       0.00000000       0.00188314      -0.00445393       0.00207718       0.00584562      -0.01043799       0.01444994
C       10.80823641      12.43892789      11.09757104        0       0.00000000       0.00275995       0.00024286      -0.00032157      -0.00266925      -0.00562723       0.01362035
C       12.41557346      10.96630278      12.19242610        0       0.00000000       0.01188580      -0.00473334       0.00266879      -0.00222990      -0.01178968       0.00941641
C        9.76082287      11.89437204      11.85238097        0       0.00000000      -0.02059619       0.00456958       0.00237995       0.00685490       0.01450807      -0.00637197
H        9.25832548      10.46205474      13.39938739        0       0.00000000      -0.01934694      -0.00957016       0.01462650       0.00525181      -0.00161100      -0.00621575
H       11.58491035       9.65538050      13.68137132        0       0.00000000       0.00592225      -0.01921195       0.01686687      -0.00260265      -0.00454931       0.00965152
H       10.60560198      13.22848817      10.37215107        0       0.00000000      -0.00605837       0.01985612      -0.01662705      -0.00111157       0.00504471      -0.00090658
H       12.91677653      12.43988285      10.68259283        0       0.00000000       0.02076709       0.01076445      -0.01540533      -0.00161598       0.00469050       0.00708720
O       13.67931870      10.48513126      12.35366807        0       0.00000000       0.00067885       0.00890088      -0.00615494       0.00257737      -0.00985695      -0.02377722
H       14.14504616       9.87055271      11.32100282        0       0.00000000      -0.00095128      -0.01970006       0.01909448       0.00948503       0.02692457       0.00410885
S        8.12371824      12.52015711      11.56293857        0       0.00000000       0.00243864       0.02820836      -0.02436134       0.00085585      -0.00345119       0.00038270
H        7.48762690      11.70439391      12.43391814        0       0.00000000      -0.01553019      -0.01673144       0.01958527      -0.00374349       0.00213825       0.00079763
Zn      15.28074449      11.25152952      11.15135373        0       0.00000000       0.01976972       0.00730505      -0.01222081      -0.00472580       0.01705470       0.02002967
C       16.29581281      12.87546111      11.47735856        0       0.00000000      -0.02272083      -0.02196773      -0.01430151       0.00321942       0.00512454      -0.00334590
C       15.40445843      14.01663669      11.99018188        0       0.00000000       0.01500833      -0.01084324      -0.00264319       0.00229831       0.00183496      -0.00047922
H       17.05852479      12.61216951      12.22763481        0       0.00000000       0.01215545      -0.00592231       0.01914894       0.00474099       0.00235420      -0.00564050
H       16.84277469      13.16709018      10.56974488        0       0.00000000       0.01609792       0.01159627      -0.01305100      -0.00408205       0.00470144      -0.00700945
H       14.69157534      14.35411378      11.22500198        0       0.00000000      -0.01091637       0.00662041      -0.01938100      -0.00029181      -0.00277439      -0.00055581
H       16.00068622      14.89565060      12.28367249        0       0.00000000       0.00547188       0.01947440       0.01052101       0.00480590      -0.00183611      -0.00078942
H       14.81165206      13.71853656      12.86643702        0       0.00000000      -0.01691455      -0.01156246       0.01309308       0.00138188      -0.00220671      -0.00169454
C       14.71952900       9.43453725      10.10871224        0       0.00000000       0.02320882       0.02364081       0.00497208       0.00552378      -0.00737850      -0.00269467
H       14.07776896       8.57316379      10.37577960        0       0.00000000      -0.00532842      -0.01687380       0.01534461      -0.00976875      -0.00675645      -0.02059054
H       16.68224506       8.51880050      10.55082478        0       0.00000000       0.01912795      -0.00350742       0.01231658      -0.01229766      -0.02009928       0.01592965
C       16.10373457       8.89262368       9.69425549        0       0.00000000      -0.01503462       0.00627394       0.01192199       0.00261566      -0.01306780       0.01096814
H       16.71661719       9.66267656       9.20345402        0       0.00000000       0.00482281       0.01527497      -0.01685760       0.00937397      -0.00875668       0.02905540
H       14.19824686       9.89030537       9.25214306        0       0.00000000      -0.01988722       0.00243815      -0.01329492       0.01901348       0.01619868       0.00079822
H       16.00518163       8.05986050       8.98103243        0       0.00000000      -0.00532474      -0.01831265      -0.00888054       0.00794397      -0.00440853       0.00082127
29
Lattice="26.15116253918454 0.0 0.0 0.0 22.713286225235237 0.0 0.0 0.0 21.50699059748947" Properties=species:S:1:pos:R:3:tags:I:1:initial_magmoms:R:1:momenta:R:3:forces:R:3 energy=-159.97906741841695 pbc="F F F"
C       12.11062002      11.99764405      11.27648544        0       0.00000000      -0.00208404       0.00177545      -0.00177113      -0.01119107       0.00861777       0.03568561
C       11.36439924      10.44933010      12.96292019        0       0.00000000      -0.00232354      -0.00338145       0.00302017      -0.00276200       0.00735785       0.04162057
C       10.05682912      10.89354661      12.78654831        0       0.00000000       0.00188314      -0.00445393       0.00207718       0.00947487       0.01889399      -0.03588374
C       10.80288936      12.43753087      11.09180370        0       0.00000000       0.00275995       0.00024286      -0.00032157       0.00032410       0.01997881      -0.03016395
C       12.43030173      11.00933773      12.23008920        0       0.00000000       0.01188580      -0.00473334       0.00266879       0.04217219       0.11506824       0.05133353
C        9.75848680      11.89536321      11.84944581        0       0.00000000      -0.02059619       0.00456958       0.00237995      -0.01569010      -0.02512632       0.02290423
H        9.26046941      10.45635802      13.39195898        0       0.00000000      -0.01934694      -0.00957016       0.01462650      -0.00499360      -0.01799035      -0.01431812
H       11.58846071       9.66878661      13.69107724        0       0.00000000       0.00592225      -0.01921195       0.01686687       0.00106119       0.03037253       0.01524518
H       10.59963767      13.22006138      10.35848749        0       0.00000000      -0.00605837       0.01985612      -0.01662705      -0.01359527      -0.01863638      -0.01725190
H       12.91342867      12.44822477      10.68121824        0       0.00000000       0.02076709       0.01076445      -0.01540533      -0.00248772       0.02500849      -0.00416234
O       13.69003925      10.61210750      12.46791879        0       0.00000000       0.00067885       0.00890088      -0.00615494       0.02422182       0.25909243       0.23217419
H       14.39367485       9.72218612      11.06224613        0       0.00000000      -0.00095128      -0.01970006       0.01909448       0.49734503      -0.29472764      -0.52051324
S        8.11925252      12.52018036      11.56280214        0       0.00000000       0.00243864       0.02820836      -0.02436134      -0.01090799       0.00026220      -0.00357076
H        7.48524689      11.70356620      12.43396399        0       0.00000000      -0.01553019      -0.01673144       0.01958527      -0.00682833      -0.00136245       0.00245720
Zn      15.12419243      11.37533260      11.44386724        0       0.00000000       0.01976972       0.00730505      -0.01222081      -0.31025205       0.25055591       0.58675451
C       16.31233220      12.88889912      11.48399165        0       0.00000000      -0.02272083      -0.02196773      -0.01430151       0.03499909       0.02915368       0.01072252
C       15.41951778      14.03692860      11.98956451        0       0.00000000       0.01500833      -0.01084324      -0.00264319       0.02986832       0.04044060      -0.00241728
H       17.08389607      12.63212952      12.22552159        0       0.00000000       0.01215545      -0.00592231       0.01914894       0.05326193       0.04538117      -0.00586014
H       16.82557065      13.13366770      10.54704426        0       0.00000000       0.01609792       0.01159627      -0.01305100      -0.03620857      -0.05602768      -0.04833233
H       14.70313047      14.36396976      11.22321988        0       0.00000000      -0.01091637       0.00662041      -0.01938100       0.02199479       0.02154190      -0.00360966
H       16.01034710      14.91717770      12.28288160        0       0.00000000       0.00547188       0.01947440       0.01052101       0.02651109       0.03830028      -0.00590435
H       14.82356246      13.73972190      12.86612602        0       0.00000000      -0.01691455      -0.01156246       0.01309308       0.02277626       0.04286716      -0.00156338
C       14.65484106       9.28672732      10.05679896        0       0.00000000       0.02320882       0.02364081       0.00497208      -0.12387647      -0.28716652      -0.10840267
H       14.02318263       8.40651302      10.22047900        0       0.00000000      -0.00532842      -0.01687380       0.01534461      -0.11798720      -0.31987802      -0.33928636
H       16.66199323       8.51865663      10.56448101        0       0.00000000       0.01912795      -0.00350742       0.01231658      -0.05734999      -0.02603803       0.04456783
C       16.08854059       8.87789607       9.69917384        0       0.00000000      -0.01503462       0.00627394       0.01192199      -0.02335820      -0.03594071       0.01909864
H       16.67230662       9.68634815       9.23504920        0       0.00000000       0.00482281       0.01527497      -0.01685760      -0.06820914       0.03980006       0.08477796
H       14.17615394       9.88001920       9.26547560        0       0.00000000      -0.01988722       0.00243815      -0.01329492      -0.02823982      -0.00496820       0.01948320
H       16.05151855       8.05691130       8.97039450        0       0.00000000      -0.00532474      -0.01831265      -0.00888054       0.09284523      -0.00607615      -0.02046362
29
Lattice="26.15116253918454 0.0 0.0 0.0 22.713286225235237 0.0 0.0 0.0 21.50699059748947" Properties=species:S:1:pos:R:3:tags:I:1:initial_magmoms:R:1:momenta:R:3:forces:R:3 energy=-160.5499886610655 pbc="F F F"
C       12.09415936      11.99057482      11.31558653        0       0.00000000      -0.00208404       0.00177545      -0.00177113      -0.00395086      -0.00072265       0.01820579
C       11.32226495      10.45795916      13.00563797        0       0.00000000      -0.00232354      -0.00338145       0.00302017      -0.01482631       0.00538860       0.01829117
C       10.01870588      10.89634120      12.80203443        0       0.00000000       0.00188314      -0.00445393       0.00207718      -0.01768120      -0.00136094       0.00173674
C       10.78764825      12.42893525      11.10732423        0       0.00000000       0.00275995       0.00024286      -0.00032157      -0.00573801      -0.00416359       0.00539200
C       12.39375536      11.01471357      12.28650058        0       0.00000000       0.01188580      -0.00473334       0.00266879      -0.01248664       0.00437193       0.02692810
C        9.73367546      11.89457671      11.85850988        0       0.00000000      -0.02059619       0.00456958       0.00237995      -0.00991039      -0.00551737      -0.00698553
H        9.21462806      10.45948238      13.39590383        0       0.00000000      -0.01934694      -0.00957016       0.01462650      -0.02056532      -0.00501779      -0.00942100
H       11.54227705       9.68401938      13.74158053        0       0.00000000       0.00592225      -0.01921195       0.01686687      -0.01899583       0.00639456       0.02024224
H       10.59418845      13.19743025      10.35676603        0       0.00000000      -0.00605837       0.01985612      -0.01662705      -0.00271974      -0.01067991      -0.00333817
H       12.89788830      12.42394182      10.70857750        0       0.00000000       0.02076709       0.01076445      -0.01540533      -0.00458026      -0.00822663       0.01376916
O       13.64520686      10.59497895      12.56848454        0       0.00000000       0.00067885       0.00890088      -0.00615494      -0.01332303       0.00060083       0.04356283
H       14.48810347       9.60271439      10.85451616        0       0.00000000      -0.00095128      -0.01970006       0.01909448       0.02675813      -0.03848832      -0.07964916
S        8.09923822      12.53028349      11.57598822        0       0.00000000       0.00243864       0.02820836      -0.02436134      -0.00810068      -0.02301799      -0.02675639
H        7.46199753      11.69282401      12.42413579        0       0.00000000      -0.01553019      -0.01673144       0.01958527      -0.00272045      -0.00015902       0.00131549
Zn      15.05079999      11.51115782      11.84414115        0       0.00000000       0.01976972       0.00730505      -0.01222081      -0.02525771       0.05303293       0.14770264
C       16.31595727      12.92840215      11.60043158        0       0.00000000      -0.02272083      -0.02196773      -0.01430151       0.00280634       0.01491140       0.03769148
C       15.51181076      14.17572561      12.01787648        0       0.00000000       0.01500833      -0.01084324      -0.00264319       0.03410390       0.04922636       0.00799488
H       17.15720133      12.73615176      12.28096644        0       0.00000000       0.01215545      -0.00592231       0.01914894       0.02884433       0.03917445       0.01474220
H       16.72784979      13.01956865      10.58757511        0       0.00000000       0.01609792       0.01159627      -0.01305100      -0.03667839      -0.04430585       0.00989728
H       14.77508640      14.45357967      11.25036133        0       0.00000000      -0.01091637       0.00662041      -0.01938100       0.02368156       0.03270393       0.01029378
H       16.15374552      15.05175267      12.19202553        0       0.00000000       0.00547188       0.01947440       0.01052101       0.05183437       0.04737251      -0.03365737
H       14.94496359      14.00858251      12.94650863        0       0.00000000      -0.01691455      -0.01156246       0.01309308       0.04724796       0.09241146       0.02736697
C       14.63598484       9.07883030       9.89958499        0       0.00000000       0.02320882       0.02364081       0.00497208      -0.00581995      -0.06456262      -0.06329669
H       14.06420693       8.15134340      10.03069183        0       0.00000000      -0.00532842      -0.01687380       0.01534461       0.00395322      -0.07434621      -0.09242820
H       16.65038877       8.44688951      10.47092069        0       0.00000000       0.01912795      -0.00350742       0.01231658      -0.02167560      -0.03900963      -0.00796868
C       16.10705363       8.81853252       9.59052410        0       0.00000000      -0.01503462       0.00627394       0.01192199       0.01161513      -0.02357954      -0.02105733
H       16.62149110       9.72840304       9.24895035        0       0.00000000       0.00482281       0.01527497      -0.01685760       0.00197589       0.00821209       0.02811729
H       14.14164900       9.67338274       9.11938912        0       0.00000000      -0.01988722       0.00243815      -0.01329492       0.00316264      -0.05292776      -0.05997930
H       16.21261499       8.06405412       8.80033852        0       0.00000000      -0.00532474      -0.01831265      -0.00888054       0.06320126       0.00165955      -0.04760274
29
Lattice="26.15116253918454 0.0 0.0 0.0 22.713286225235237 0.0 0.0 0.0 21.50699059748947" Properties=species:S:1:pos:R:3:tags:I:1:initial_magmoms:R:1:momenta:R:3:forces:R:3 energy=-160.71492948366762 pbc="F F F"
C       12.09958239      12.05679297      11.30957317        0       0.00000000      -0.00208404       0.00177545      -0.00177113       0.00257107       0.00294641       0.00367455
C       11.28058998      10.55052133      13.00188590        0       0.00000000      -0.00232354      -0.00338145       0.00302017      -0.00158350       0.01260884       0.00626518
C        9.98616827      11.00836437      12.77664207        0       0.00000000       0.00188314      -0.00445393       0.00207718      -0.00417970       0.01164886       0.00446704
C       10.80298651      12.51274532      11.07930201        0       0.00000000       0.00275995       0.00024286      -0.00032157       0.00281771       0.00817271       0.00128766
C       12.37031801      11.08943784      12.29585402        0       0.00000000       0.01188580      -0.00473334       0.00266879      -0.00161660       0.00221783       0.00678629
C        9.73187483      12.00941910      11.82711655        0       0.00000000      -0.02059619       0.00456958       0.00237995       0.00216071       0.00940497       0.00012684
H        9.16559138      10.58955547      13.36105902        0       0.00000000      -0.01934694      -0.00957016       0.01462650      -0.00412046       0.01329094       0.00562739
H       11.47394273       9.78244366      13.75122549        0       0.00000000       0.00592225      -0.01921195       0.01686687      -0.00295843       0.01471089       0.00649777
H       10.62823958      13.26918866      10.31244874        0       0.00000000      -0.00605837       0.01985612      -0.01662705       0.00296747       0.00492931      -0.00383869
H       12.91974755      12.45967993      10.70431646        0       0.00000000       0.02076709       0.01076445      -0.01540533      -0.00078718      -0.00411706       0.00153970
O       13.61850469      10.65909920      12.59381079        0       0.00000000       0.00067885       0.00890088      -0.00615494      -0.00207828      -0.00430346       0.00524623
H       14.69104861       9.67809053      10.64528119        0       0.00000000      -0.00095128      -0.01970006       0.01909448       0.00016411      -0.01318916      -0.00187878
S        8.12102182      12.70801144      11.55035216        0       0.00000000       0.00243864       0.02820836      -0.02436134       0.00815504       0.01008111      -0.01128414
H        7.43903023      11.81621081      12.30399896        0       0.00000000      -0.01553019      -0.01673144       0.01958527      -0.01166479       0.01614138      -0.02709317
Zn      15.01327684      11.72448438      12.13377170        0       0.00000000       0.01976972       0.00730505      -0.01222081      -0.00051039       0.01161820       0.02261947
C       16.31058774      13.10458024      11.83530779        0       0.00000000      -0.02272083      -0.02196773      -0.01430151       0.00101709       0.01007044       0.01306866
C       15.61173978      14.45806268      12.06072784        0       0.00000000       0.01500833      -0.01084324      -0.00264319       0.01703599       0.02170494       0.00142542
H       17.14544140      12.96188467      12.53606532        0       0.00000000       0.01215545      -0.00592231       0.01914894       0.00329442       0.00323738       0.01030569
H       16.72522436      13.02955995      10.82006674        0       0.00000000       0.01609792       0.01159627      -0.01305100       0.00218745      -0.01063531       0.01261907
H       14.85147823      14.65897230      11.29228885        0       0.00000000      -0.01091637       0.00662041      -0.01938100       0.01114894       0.01185189       0.00675130
H       16.32820827      15.29289950      12.03665292        0       0.00000000       0.00547188       0.01947440       0.01052101       0.02972057       0.00956553      -0.02921562
H       15.10014890      14.50400792      13.03271319        0       0.00000000      -0.01691455      -0.01156246       0.01309308       0.03236824       0.04084628       0.00938519
C       14.74798303       8.97089540       9.80657202        0       0.00000000       0.02320882       0.02364081       0.00497208      -0.00042268      -0.00957206      -0.01111477
H       14.29913518       8.03805257      10.17346054        0       0.00000000      -0.00532842      -0.01687380       0.01534461       0.00336119      -0.01922704      -0.01646864
H       16.83691984       8.43379564      10.14859526        0       0.00000000       0.01912795      -0.00350742       0.01231658      -0.00372402      -0.01311083      -0.00781589
C       16.18195591       8.76350099       9.32877093        0       0.00000000      -0.01503462       0.00627394       0.01192199       0.00354556      -0.00055873      -0.01251619
H       16.61138613       9.68791448       8.91713290        0       0.00000000       0.00482281       0.01527497      -0.01685760       0.00489759       0.00339557      -0.00115699
H       14.10059558       9.36309523       9.01047999        0       0.00000000      -0.01988722       0.00243815      -0.01329492      -0.00566534      -0.00780977      -0.01511667
H       16.23733833       8.00110703       8.53938397        0       0.00000000      -0.00532474      -0.01831265      -0.00888054       0.01026232       0.00405853      -0.01859694
29
Lattice="26.15116253918454 0.0 0.0 0.0 22.713286225235237 0.0 0.0 0.0 21.50699059748947" Properties=species:S:1:pos:R:3:tags:I:1:initial_magmoms:R:1:momenta:R:3:forces:R:3 energy=-160.74473365333282 pbc="F F F"
C       12.11920612      12.26349932      11.26507532        0       0.00000000      -0.00208404       0.00177545      -0.00177113      -0.00205213       0.00790861       0.00344384
C       11.29975658      10.74799924      12.94710401        0       0.00000000      -0.00232354      -0.00338145       0.00302017      -0.00540324       0.00758028       0.00227337
C       10.00187995      11.19201415      12.70991318        0       0.00000000       0.00188314      -0.00445393       0.00207718      -0.00429424       0.00760794       0.00166634
C       10.82181857      12.71409664      11.03082605        0       0.00000000       0.00275995       0.00024286      -0.00032157      -0.00235952       0.00704500       0.00186733
C       12.39065964      11.29497544      12.24975126        0       0.00000000       0.01188580      -0.00473334       0.00266879      -0.00311902       0.00593472       0.00177752
C        9.74692667      12.19486680      11.76295914        0       0.00000000      -0.02059619       0.00456958       0.00237995      -0.00391957       0.00589491      -0.00075173
H        9.18035989      10.75736865      13.28192378        0       0.00000000      -0.01934694      -0.00957016       0.01462650      -0.00620362       0.00839962      -0.00054676
H       11.49344528       9.97964189      13.69549608        0       0.00000000       0.00592225      -0.01921195       0.01686687      -0.00498242       0.00670172       0.00059071
H       10.64775028      13.47501255      10.26856158        0       0.00000000      -0.00605837       0.01985612      -0.01662705      -0.00064424       0.00639759      -0.00104499
H       12.93998754      12.66830622      10.66387644        0       0.00000000       0.02076709       0.01076445      -0.01540533      -0.00225190       0.00868222       0.00261443
O       13.64232043      10.86973401      12.54696312        0       0.00000000       0.00067885       0.00890088      -0.00615494      -0.00455469      -0.00505921      -0.00180934
H       14.95995347       9.93132181      10.44207196        0       0.00000000      -0.00095128      -0.01970006       0.01909448       0.00637420       0.00202845      -0.00439382
S        8.13231859      12.87038891      11.45256996        0       0.00000000       0.00243864       0.02820836      -0.02436134      -0.00229998       0.00827823      -0.00405496
H        7.45824858      12.04094817      12.28080203        0       0.00000000      -0.01553019      -0.01673144       0.01958527      -0.00465569       0.00690359      -0.00753473
Zn      15.00638771      12.02596368      12.23624703        0       0.00000000       0.01976972       0.00730505      -0.01222081      -0.00455031       0.00071964       0.01812765
C       16.32872280      13.40377696      12.02089643        0       0.00000000      -0.02272083      -0.02196773      -0.01430151       0.00125669       0.00098639       0.01282923
C       15.67933817      14.79316173      12.13970669        0       0.00000000       0.01500833      -0.01084324      -0.00264319       0.01219349       0.00810792       0.00024900
H       17.10646269      13.26380331      12.78577456        0       0.00000000       0.01215545      -0.00592231       0.01914894       0.00258624       0.00088030       0.01384428
H       16.81746516      13.27738247      11.04400052        0       0.00000000       0.01609792       0.01159627      -0.01305100       0.00049569      -0.01131618       0.01261381
H       14.95126147      14.97605522      11.33649625        0       0.00000000      -0.01091637       0.00662041      -0.01938100       0.00839985       0.00046616       0.00095963
H       16.43204528      15.59437022      12.08379173        0       0.00000000       0.00547188       0.01947440       0.01052101       0.02341925      -0.00397793      -0.02174594
H       15.14443165      14.92034555      13.09161711        0       0.00000000      -0.01691455      -0.01156246       0.01309308       0.02119910       0.02429368       0.00391295
C       14.90518692       9.05742598       9.77745106        0       0.00000000       0.02320882       0.02364081       0.00497208       0.00321302      -0.00337384       0.00201391
H       14.55724485       8.22018803      10.39787395        0       0.00000000      -0.00532842      -0.01687380       0.01534461       0.00629547      -0.00102315       0.00805390
H       17.03100036       8.56516374       9.85989628        0       0.00000000       0.01912795      -0.00350742       0.01231658       0.00721218       0.00559707      -0.00456961
C       16.24681971       8.75685137       9.11360708        0       0.00000000      -0.01503462       0.00627394       0.01192199       0.00268176      -0.00069684      -0.00294718
H       16.58661450       9.59440705       8.48762428        0       0.00000000       0.00482281       0.01527497      -0.01685760      -0.00265688      -0.00209419      -0.01125576
H       14.11969540       9.26792634       9.03853664        0       0.00000000      -0.01988722       0.00243815      -0.01329492       0.00015563      -0.00727483       0.00071700
H       16.18682989       7.86874703       8.46829984        0       0.00000000      -0.00532474      -0.01831265      -0.00888054       0.00073894      -0.00456360       0.00068783
29
Lattice="26.15116253918454 0.0 0.0 0.0 22.713286225235237 0.0 0.0 0.0 21.50699059748947" Properties=species:S:1:pos:R:3:tags:I:1:initial_magmoms:R:1:momenta:R:3:forces:R:3 energy=-160.74289070164212 pbc="F F F"
C       12.20359850      12.48716248      11.22058245        0       0.00000000      -0.00208404       0.00177545      -0.00177113      -0.00712270      -0.01277465       0.00533278
C       11.39922647      10.94545334      12.88943933        0       0.00000000      -0.00232354      -0.00338145       0.00302017       0.00450423       0.02092306      -0.00890795
C       10.09897927      11.39134076      12.66659921        0       0.00000000       0.00188314      -0.00445393       0.00207718       0.00179747      -0.00065942       0.00003534
C       10.90528448      12.94080829      11.00403738        0       0.00000000       0.00275995       0.00024286      -0.00032157       0.00215044      -0.00449321       0.00027498
C       12.48154810      11.50146799      12.18652655        0       0.00000000       0.01188580      -0.00473334       0.00266879       0.01104576      -0.00447414       0.00338716
C        9.83613821      12.40623646      11.73452197        0       0.00000000      -0.02059619       0.00456958       0.00237995       0.00015323      -0.00249876      -0.01348425
H        9.28336798      10.94588288      13.23871228        0       0.00000000      -0.01934694      -0.00957016       0.01462650      -0.02267826       0.01697494      -0.00639430
H       11.60236471      10.17230995      13.63170417        0       0.00000000       0.00592225      -0.01921195       0.01686687      -0.02557312       0.01901445      -0.01221894
H       10.72800074      13.71684318      10.25772863        0       0.00000000      -0.00605837       0.01985612      -0.01662705      -0.00583196      -0.00364036       0.00023490
H       13.02220703      12.89961540      10.62003870        0       0.00000000       0.02076709       0.01076445      -0.01540533      -0.02460161      -0.01534006       0.01475171
O       13.74008383      11.07450185      12.45662870        0       0.00000000       0.00067885       0.00890088      -0.00615494       0.00371908      -0.00457953       0.01241097
H       15.20455999      10.04662749      10.23493870        0       0.00000000      -0.00095128      -0.01970006       0.01909448      -0.00001087       0.00512737      -0.01027678
S        8.21865070      13.06838052      11.42276682        0       0.00000000       0.00243864       0.02820836      -0.02436134      -0.03130899       0.00952154      -0.02206181
H        7.54867520      12.27908878      12.29234331        0       0.00000000      -0.01553019      -0.01673144       0.01958527       0.02621633      -0.01050993      -0.00671822
Zn      15.05113461      12.31836436      12.28412184        0       0.00000000       0.01976972       0.00730505      -0.01222081      -0.01527268       0.00438894       0.01348033
C       16.32398705      13.75463379      12.18360970        0       0.00000000      -0.02272083      -0.02196773      -0.01430151       0.01113369       0.01251199       0.00972967
C       15.63760774      15.12999276      12.24818097        0       0.00000000       0.01500833      -0.01084324      -0.00264319       0.00167419       0.01004865       0.00346608
H       17.04251481      13.63407762      13.00686541        0       0.00000000       0.01215545      -0.00592231       0.01914894       0.01510375       0.01158128       0.01265078
H       16.89551484      13.64461202      11.25025610        0       0.00000000       0.01609792       0.01159627      -0.01305100       0.00567438      -0.00163396       0.00129996
H       14.93852407      15.28358319      11.41387816        0       0.00000000      -0.01091637       0.00662041      -0.01938100       0.00057886      -0.00137409       0.00151310
H       16.37909858      15.94238134      12.20122020        0       0.00000000       0.00547188       0.01947440       0.01052101       0.01116801      -0.00247618      -0.00267685
H       15.06741581      15.26805462      13.17791219        0       0.00000000      -0.01691455      -0.01156246       0.01309308       0.00582190       0.00711976       0.00668763
C       15.03326307       9.11148896       9.68415525        0       0.00000000       0.02320882       0.02364081       0.00497208       0.00137980       0.00229919      -0.00592415
H       14.77099510       8.35155692      10.43272422        0       0.00000000      -0.00532842      -0.01687380       0.01534461       0.00151724       0.00515492      -0.00277753
H       17.13962415       8.56214803       9.49853900        0       0.00000000       0.01912795      -0.00350742       0.01231658       0.00106584      -0.00087368      -0.00196620
C       16.25567205       8.70718151       8.86146361        0       0.00000000      -0.01503462       0.00627394       0.01192199       0.00222464      -0.00068690      -0.00352827
H       16.51351839       9.47272654       8.11529445        0       0.00000000       0.00482281       0.01527497      -0.01685760       0.00421644      -0.00229622      -0.00410861
H       14.14718482       9.26891491       9.05381174        0       0.00000000      -0.01988722       0.00243815      -0.01329492       0.00240743      -0.00072779      -0.00762116
H       16.08492047       7.76772809       8.31743391        0       0.00000000      -0.00532474      -0.01831265      -0.00888054       0.00069404      -0.00113657      -0.00221689
