# Supplementary material for: Modelling of growth reaction pathways of zincone ALD/MLD hybrid thin films: a DFT study of precursor screening and the diethyl zinc pulse
Source: RSC Adv. 2025 May 15;15(21):16299–311. doi: 10.1039/d5ra00686d (PMC12080462; doi:10.1039/d5ra00686d)
Supplement: RA-015-D5RA00686D-s001 [file RA-015-D5RA00686D-s001.zip › RSCAdv_supplementary/case2_APN_adsorbed_rmEt.xyz]

93
Lattice="6.733 0.0 0.0 6.447765397510814e-16 10.477 0.0 2.2514630887340304e-15 2.2514630887340304e-15 36.76918259699999" Properties=species:S:1:pos:R:3:momenta:R:3:forces:R:3 energy=-467.1180519281924 pbc="T T F"
Zn       0.53733633       0.46887119      14.17981652       0.00000000       0.00000000       0.00000000       0.00000000       0.00000000       0.00000000
Zn       2.25070703       0.57088079      17.02671787       2.28691008      -1.88472275       0.46656954      -0.00857312      -0.01724822      -0.00274298
Zn       0.62398764       0.55307854      19.77569752      -3.16892361       0.70605982      -0.06338730      -0.00771607       0.00405146       0.00745264
O        0.53733633       2.46041009      14.17981652       0.00000000       0.00000000       0.00000000       0.00000000       0.00000000       0.00000000
O        2.14760728       2.54250800      17.09072419       0.38787548      -0.60858986       0.14690645      -0.01517912       0.01596133      -0.00106050
O        0.41633801       2.53749583      19.88297198      -0.39951532      -0.77177436       0.06027083      -0.00866192      -0.00005728       0.00448159
Zn       2.21228633       3.10137119      15.14689051       0.00000000       0.00000000       0.00000000       0.00000000       0.00000000       0.00000000
Zn       0.45527318       3.17487460      17.96506989       0.42416291      -0.13975150       1.17524967       0.00626899      -0.00446330       0.00689619
Zn       2.08532911       3.29127217      20.55260085      -1.28326730       0.31438443       0.27400643      -0.00951572       0.00212291      -0.00047030
O        2.21228633       5.09291009      15.14689051       0.00000000       0.00000000       0.00000000       0.00000000       0.00000000       0.00000000
O        0.47956348       5.16750686      17.95962384       0.67893193       0.31676172      -0.83909697      -0.01550587      -0.00507406      -0.00783413
O        2.13889492       5.22152334      20.81400970       0.39195600      -0.24504638      -0.61313008      -0.01369134       0.01423133       0.00262146
Zn       0.53733633       5.73387119      14.17981652       0.00000000       0.00000000       0.00000000       0.00000000       0.00000000       0.00000000
Zn       2.15207602       5.77660380      17.06204216       0.42658597       2.07792257       1.29521025       0.00948234      -0.00686264      -0.00494887
Zn       0.40143935       5.77478786      19.90635125       0.16671426      -0.85154380      -2.16687337      -0.00459566       0.00649673      -0.00307563
O        0.53733633       7.72541009      14.17981652       0.00000000       0.00000000       0.00000000       0.00000000       0.00000000       0.00000000
O        2.21202003       7.75799715      17.05864843       0.33858272       0.55440372      -0.09835995      -0.00891995      -0.00569669      -0.00948212
O        0.59869776       7.78512068      19.83967616       0.07881497      -0.75361447       0.33528639      -0.00109035       0.00293900      -0.00993993
Zn       2.21228633       8.36637119      15.14689051       0.00000000       0.00000000       0.00000000       0.00000000       0.00000000       0.00000000
Zn       0.54107146       8.37347900      17.93651431       2.92026103       2.00202497       2.05786781       0.00737820       0.00420169       0.00692442
Zn       2.26876709       8.44805344      20.74057110       1.07466508       0.93644329      -1.31442388      -0.00371300      -0.00199862      -0.00528132
O        2.21228633      10.35791009      15.14689051       0.00000000       0.00000000       0.00000000       0.00000000       0.00000000       0.00000000
O        0.58250620      10.38888198      17.89180446      -0.45646370      -0.96084779       0.03719000       0.00658142      -0.00687542       0.00933342
O        2.36106445      10.46075958      20.62380945      -1.12155981       0.11372925       0.53534289      -0.00194695       0.01796609       0.00120763
Zn       3.88723633       0.46887119      14.17981652       0.00000000       0.00000000       0.00000000       0.00000000       0.00000000       0.00000000
Zn       5.65018544       0.56159449      17.00919588       0.05395977      -1.31880276       0.73878092       0.00196641       0.01351246      -0.00516081
Zn       4.10697763       0.48228747      19.58730907       0.18571595      -0.66913440      -1.63265876      -0.00183869      -0.02291095      -0.00671392
O        3.88723633       2.46041009      14.17981652       0.00000000       0.00000000       0.00000000       0.00000000       0.00000000       0.00000000
O        5.52133044       2.53691173      17.08253066       0.25401406      -0.12918708       0.28219970      -0.00300987       0.00614917       0.01202558
O        3.78729328       2.48054671      19.79808267       0.02737674      -0.12186732       0.41879417       0.00477728      -0.00615857       0.00144268
Zn       5.56218633       3.10137119      15.14689051       0.00000000       0.00000000       0.00000000       0.00000000       0.00000000       0.00000000
Zn       3.84334466       3.19709844      17.92913827       0.75650301      -0.00728345       2.20592809      -0.02410691      -0.01550530       0.00156075
Zn       5.43538955       3.14634435      20.86836697       0.43761276       3.31408278       0.78327372       0.01604095       0.02679892      -0.01265822
O        5.56218633       5.09291009      15.14689051       0.00000000       0.00000000       0.00000000       0.00000000       0.00000000       0.00000000
O        3.83218341       5.18398210      17.95992969       0.81402493      -0.10500275       0.23776726      -0.01257754      -0.00273342       0.00085594
O        5.50416249       5.07036027      20.73609695       0.12427646      -1.41626333      -0.98042154       0.00709812      -0.00671255       0.01596830
Zn       3.88723633       5.73387119      14.17981652       0.00000000       0.00000000       0.00000000       0.00000000       0.00000000       0.00000000
Zn       5.53405394       5.75710256      17.05801661       0.51373075       0.33226060       1.81849723      -0.00462027      -0.00231461       0.02097722
Zn       3.88206774       5.77375761      19.91892798      -0.92549072      -1.12361178       1.17172280      -0.00805789       0.00422412      -0.00606956
O        3.88723633       7.72541009      14.17981652       0.00000000       0.00000000       0.00000000       0.00000000       0.00000000       0.00000000
O        5.61198561       7.73745730      17.05531361      -0.55738043       0.25260981       0.12421405       0.01907019       0.01456144      -0.00135266
O        3.94394397       7.78582794      19.83096447      -0.39632239      -0.68416821       0.33875607      -0.01018975       0.00781203      -0.00789758
Zn       5.56218633       8.36637119      15.14689051       0.00000000       0.00000000       0.00000000       0.00000000       0.00000000       0.00000000
Zn       3.91199968       8.31006077      17.90598817      -2.59980556       0.16804209       1.63658631      -0.00962163       0.00658058       0.00878073
Zn       5.63321175       8.39235671      20.70147167      -1.72394206       0.33868192      -2.07878887       0.00902132      -0.00281096       0.00660381
O        5.56218633      10.35791009      15.14689051       0.00000000       0.00000000       0.00000000       0.00000000       0.00000000       0.00000000
O        3.95275611      10.32321089      17.77815530       0.56081419      -0.45703041       0.08987454       0.00886712      -0.00245529      -0.00661002
O        5.68357983      10.37707252      20.64713028       0.06879957       1.25503921       0.24043636       0.00547863       0.00633186       0.00196772
O        2.29318064       2.87472959      22.60756577       0.08489221      -0.04482866       0.92355158       0.00283056       0.00960925       0.00098857
O        4.87353629       1.97055619      22.43914536      -0.72072195      -0.44216692      -0.49331992      -0.02096429      -0.01024248       0.00029564
O        2.29210089       7.85240589      22.58967578      -0.59532912      -0.23565820       0.80472350      -0.00575515       0.01350293      -0.00660977
O        5.68712620       7.84872480      22.59243701       0.13452009      -0.59979070      -0.83603605      -0.00660492       0.00049017      -0.01249418
Zn       3.12346604       1.27574028      21.80386870       0.15461243      -1.31538361      -2.86794557      -0.00038745      -0.02416976      -0.01439149
Zn       7.35021320       6.99574880      22.91155007      -1.12464808      -0.51578179       0.62137431      -0.00737335      -0.01007468      -0.00560367
Zn      -0.57293463       0.48812378      22.53469238      -0.83737388      -0.96875941       0.79071475       0.00311726      -0.00236002       0.01682317
C        0.73074848       0.06798792      23.92909425       0.62050669      -0.52300417       0.06373767       0.01209795      -0.00267400       0.00854595
H        1.15688124       1.04240644      24.21001940      -0.04895301       0.17976755       0.18572918       0.03048101       0.00213676      -0.02817955
H        1.53328712      -0.54306714      23.48987532       0.04217606      -0.27977654      -0.09741832       0.01239109       0.01233264      -0.02417945
C        0.16614341      -0.61834500      25.17208734       0.98120843       0.04998432      -0.75850378      -0.01106895      -0.00435344       0.00664401
H       -0.52156981       0.03762320      25.71736505      -0.29256075      -0.18834391      -0.14935618      -0.01578844       0.00069845       0.02137176
H        0.96072514      -0.89716931      25.88054227       0.12701920      -0.08543108      -0.23188666       0.02055914      -0.00728655      -0.00867699
H       -0.39004142      -1.53317910      24.92756117      -0.11694924       0.20066108       0.31170471      -0.01121875      -0.02634089      -0.00348902
Zn       2.01909867       4.86706309      22.86194503      -1.44524564       1.10083027       0.18882740       0.01679880       0.00599437       0.00743629
C        0.19566079       5.04369822      23.94341510      -0.91990496       0.58204891       0.40565963      -0.00591400       0.00104210      -0.01344705
H       -0.52898225       4.60422663      23.24435192      -0.42697450       0.30493449       0.19947482       0.00199457      -0.01432014      -0.02152007
H       -0.33285778       5.85554350      24.48018152       0.15026541       0.13300659       0.07956590      -0.00143113       0.00618724      -0.00121587
C        0.62332101       4.02264947      25.01597580      -1.16480048       0.56692717      -0.49269918       0.00815231      -0.01322283       0.01762046
H       -0.22903492       3.71360165      25.63696774      -0.06898554       0.08254282      -0.19266385      -0.04009154       0.01266987       0.00645661
H        1.38585522       4.42134974      25.69482435      -0.00591498      -0.22199272       0.19136054       0.00375165       0.01084775       0.01956016
H        1.01197744       3.10919163      24.55399653      -0.02535734       0.15813334       0.10543785      -0.01341346      -0.00561748      -0.01040987
Zn       3.66744573       2.52068460      24.01622415      -0.34262841      -2.21991944       0.13532183      -0.01490265       0.00101372      -0.02122373
C        4.02728852       1.86675723      25.82615639       1.29192848      -0.54363986       0.54098809       0.00077342      -0.00166613      -0.01158527
H        5.11295611       1.97546200      25.97296258       0.06241260      -0.06556741      -0.04096503      -0.00152501       0.00831300       0.01148574
H        3.53281400       2.50176438      26.57249853       0.09755362      -0.12399469      -0.12981553      -0.00278271       0.02095062       0.01417296
C        3.60644229       0.40062114      26.00297504      -0.11919322      -0.98596512       0.44329374      -0.01799983      -0.00395791       0.01957979
H        2.51917668       0.31171451      26.09183376       0.16675043       0.20335153      -0.21467960      -0.02254910       0.01219003       0.02191531
H        4.04981849      -0.04939875      26.90659761       0.06431007       0.14114129       0.26197639      -0.01738163       0.01150578       0.00984572
H        3.90225549      -0.24422291      25.16262755       0.07500877      -0.48600456       0.10400307       0.00404578      -0.01532143      -0.02726754
Zn       4.01029373       7.13652241      22.99012026       3.99647983      -0.65020917      -1.71431138       0.00525774       0.00477204      -0.00229520
C        2.58451987       6.93498804      25.79020538       0.79577788       0.61785778       0.19585187      -0.00635227       0.01136054      -0.01357033
C        4.26564996       5.35909628      26.44202831      -1.22391311       2.64120811      -0.34503224      -0.01275521       0.00193818       0.00073152
C        4.20174256       5.82063959      27.75452986       0.02591043       0.80496085      -0.09567729      -0.00589454       0.00414199      -0.00550646
C        2.50043671       7.39251418      27.09932886       0.22760626       0.23691417      -0.44995473      -0.00775907       0.00121011      -0.00642381
C        3.46854104       5.90310639      25.42357684       0.19439894       0.54088420      -0.82658949       0.02774406       0.02312889       0.00271013
C        3.31220632       6.84377532      28.09464423       0.31438793      -0.14716351      -0.84878627      -0.00162042      -0.00312401       0.02122182
H        4.85585418       5.37329703      28.50753668      -0.31195960      -0.05657529       0.19013179      -0.01184310       0.01174451       0.00891675
H        4.95536339       4.55161789      26.21161589       0.01633268       0.26521277      -0.04141765       0.00873168      -0.01080960       0.00204441
H        1.81764198       8.20176627      27.35642400       0.09398200       0.09619533       0.14029029      -0.00040650      -0.01228137      -0.00115862
H        1.98442434       7.42856478      25.02756850      -0.04489586      -0.01538667       0.21494411      -0.00783039       0.01866353      -0.00506846
N        3.59127402       5.47013920      24.06524806       0.15531516       0.60522809      -0.52787520       0.01946310       0.02519059       0.00924324
O        3.18290872       7.34692404      29.36771817      -0.18953496      -0.53465419      -1.96335176      -0.00749840       0.00928201      -0.01805898
H        4.43463083       4.89551039      23.98547758       0.08943377       0.33216290      -0.03350007      -0.00353609      -0.00267187      -0.00524929
H        3.89398729       6.98322143      29.92182326      -0.29358322       1.02392334      -0.26489302      -0.02738177      -0.02783220       0.01371095
