# Supplementary material for: Modelling of growth reaction pathways of zincone ALD/MLD hybrid thin films: a DFT study of precursor screening and the diethyl zinc pulse
Source: RSC Adv. 2025 May 15;15(21):16299–311. doi: 10.1039/d5ra00686d (PMC12080462; doi:10.1039/d5ra00686d)
Supplement: RA-015-D5RA00686D-s001 [file RA-015-D5RA00686D-s001.zip › RSCAdv_supplementary/BD_neb.xyz]

31
Lattice="26.15116253918454 0.0 0.0 0.0 22.713286225235237 0.0 0.0 0.0 21.50699059748947" Properties=species:S:1:pos:R:3:tags:I:1:initial_magmoms:R:1:momenta:R:3:forces:R:3 energy=-160.2256835238599 pbc="F F F"
Zn      15.75342271      11.16626503      11.18749308        0       0.00000000       0.01976972       0.00730505      -0.01222081       0.01519468       0.00173595      -0.00016459
C       16.15451628      12.93497958      11.89828984        0       0.00000000      -0.02272083      -0.02196773      -0.01430151       0.00642421       0.00459632      -0.00189162
C       14.95971603      13.88392686      12.08677377        0       0.00000000       0.01500833      -0.01084324      -0.00264319      -0.00080058      -0.00272541      -0.00317956
H       16.69021547      12.79990898      12.85261036        0       0.00000000       0.01215545      -0.00592231       0.01914894       0.00655419       0.00888400      -0.00136599
H       16.89218260      13.38464258      11.21176182        0       0.00000000       0.01609792       0.01159627      -0.01305100       0.00455574       0.00949875      -0.00102252
H       14.41237398      14.05237135      11.14873358        0       0.00000000      -0.01091637       0.00662041      -0.01938100       0.00069104      -0.00456516      -0.00433258
H       15.28529640      14.86976367      12.45703360        0       0.00000000       0.00547188       0.01947440       0.01052101      -0.00814620      -0.00100302      -0.00032634
H       14.22788726      13.48942538      12.80617881        0       0.00000000      -0.01691455      -0.01156246       0.01309308      -0.00104480      -0.00854052      -0.00610807
C       15.58213279       9.36278273      10.40906813        0       0.00000000       0.02320882       0.02364081       0.00497208       0.01226801      -0.00055784       0.00534364
H       15.89463467       8.66355345      11.20375966        0       0.00000000      -0.00532842      -0.01687380       0.01534461       0.02104285       0.00089225       0.00418558
H       17.51136210       9.40887559       9.35276282        0       0.00000000       0.01912795      -0.00350742       0.01231658       0.00867916      -0.00876400      -0.00732299
C       16.45586929       9.17018943       9.15614670        0       0.00000000      -0.01503462       0.00627394       0.01192199       0.00533562      -0.00549522      -0.00005036
H       16.13449814       9.81647390       8.32576508        0       0.00000000       0.00482281       0.01527497      -0.01685760       0.00053784      -0.00472536       0.00211590
H       14.54648725       9.05526137      10.17873798        0       0.00000000      -0.01988722       0.00243815      -0.01329492       0.00970735       0.00151768       0.01356173
H       16.42601278       8.13337195       8.78554113        0       0.00000000      -0.00532474      -0.01831265      -0.00888054       0.00109663      -0.00702433       0.00109055
C        9.13016658      10.50081581      11.11719778        0       0.00000000       0.00000000       0.00000000       0.00000000      -0.00032832       0.00099826      -0.00264367
C        7.90132997      11.39513692      11.13015847        0       0.00000000       0.00000000       0.00000000       0.00000000      -0.00126121      -0.00089027       0.00042155
O        6.74515690      10.54884404      11.09881234        0       0.00000000       0.00000000       0.00000000       0.00000000      -0.00102867      -0.00070255       0.01257814
H        5.95371715      11.10970079      11.07526460        0       0.00000000       0.00000000       0.00000000       0.00000000      -0.00214727      -0.00250530       0.00608897
H        7.89549701      12.03032664      12.03609037        0       0.00000000       0.00000000       0.00000000       0.00000000       0.00569353       0.00046466      -0.00135764
H        7.91879234      12.06653875      10.25114290        0       0.00000000       0.00000000       0.00000000       0.00000000      -0.00615845      -0.00182322      -0.00020108
H        9.10339538       9.85242256      12.00781537        0       0.00000000       0.00000000       0.00000000       0.00000000       0.00560811       0.00154546      -0.00203944
H        9.05569964       9.83374631      10.24313370        0       0.00000000       0.00000000       0.00000000       0.00000000      -0.00227592       0.00073979      -0.00217614
C       10.44184986      11.28591647      11.05653778        0       0.00000000       0.00000000       0.00000000       0.00000000      -0.00146848       0.00387865      -0.00474502
C       11.64653012      10.36995326      10.91254044        0       0.00000000       0.00000000       0.00000000       0.00000000      -0.00185360       0.00275826      -0.00223182
O       12.80844677      11.16579355      10.63889858        0       0.00000000       0.00000000       0.00000000       0.00000000       0.00139874       0.00182427       0.00566078
H       13.52450687      10.54774192      10.39845013        0       0.00000000       0.00000000       0.00000000       0.00000000       0.00157826       0.00116696       0.00961434
H       11.79110989       9.77701682      11.83523327        0       0.00000000       0.00000000       0.00000000       0.00000000      -0.00604765       0.00085482      -0.00261366
H       11.46983591       9.65806856      10.08537207        0       0.00000000       0.00000000       0.00000000       0.00000000      -0.00000219       0.00453616      -0.00457042
H       10.56490673      11.91132299      11.95502521        0       0.00000000       0.00000000       0.00000000       0.00000000       0.00056145       0.00433533      -0.00523925
H       10.43390125      11.97246700      10.19484561        0       0.00000000       0.00000000       0.00000000       0.00000000      -0.00283857       0.00303660      -0.00587002
31
Lattice="26.15116253918454 0.0 0.0 0.0 22.713286225235237 0.0 0.0 0.0 21.50699059748947" Properties=species:S:1:pos:R:3:tags:I:1:initial_magmoms:R:1:momenta:R:3:forces:R:3 energy=-160.20273729174585 pbc="F F F"
Zn      15.44978492      11.10320132      11.30995672        0       0.00000000       0.01976972       0.00730505      -0.01222081       0.03518468      -0.00027315       0.00644371
C       15.93646384      12.85069350      12.02480672        0       0.00000000      -0.02272083      -0.02196773      -0.01430151       0.01738362       0.00686265       0.00853292
C       14.86549640      13.93512781      12.20056639        0       0.00000000       0.01500833      -0.01084324      -0.00264319      -0.00478416      -0.01093003      -0.00067722
H       16.46248721      12.67440593      12.97804167        0       0.00000000       0.01215545      -0.00592231       0.01914894       0.01028692       0.01532902       0.01454005
H       16.71420217      13.20898539      11.32646650        0       0.00000000       0.01609792       0.01159627      -0.01305100       0.01931932       0.02280916       0.01868914
H       14.30855187      14.12328073      11.27189564        0       0.00000000      -0.01091637       0.00662041      -0.01938100      -0.00303533      -0.02691191      -0.00574233
H       15.31458065      14.89409955      12.50781987        0       0.00000000       0.00547188       0.01947440       0.01052101      -0.02634917       0.00123818      -0.00035534
H       14.12524600      13.66603186      12.96747314        0       0.00000000      -0.01691455      -0.01156246       0.01309308      -0.00375666      -0.02541264      -0.00459659
C       15.49412860       9.30372903      10.49066599        0       0.00000000       0.02320882       0.02364081       0.00497208       0.02332016      -0.00152441       0.00566509
H       15.97048735       8.66342603      11.25236528        0       0.00000000      -0.00532842      -0.01687380       0.01534461       0.02923336      -0.01133572      -0.00439419
H       17.29453367       9.78288472       9.31719853        0       0.00000000       0.01912795      -0.00350742       0.01231658       0.02049130      -0.02351128      -0.01871876
C       16.32118203       9.28476985       9.19179769        0       0.00000000      -0.01503462       0.00627394       0.01192199       0.00929737      -0.01041802      -0.00405831
H       15.80560625       9.80845427       8.37251919        0       0.00000000       0.00482281       0.01527497      -0.01685760       0.00283471      -0.00370476       0.00246469
H       14.51459120       8.82274573      10.31734889        0       0.00000000      -0.01988722       0.00243815      -0.01329492       0.01609500       0.00565940       0.01552951
H       16.52790824       8.26121203       8.84118181        0       0.00000000      -0.00532474      -0.01831265      -0.00888054      -0.00751307      -0.01476528      -0.00742461
C        9.22267926      10.47894142      11.14076632        0       0.00000000       0.00000000       0.00000000       0.00000000      -0.00370151      -0.00023402      -0.00346571
C        8.00489388      11.38738923      11.18016774        0       0.00000000       0.00000000       0.00000000       0.00000000      -0.00405816      -0.00062714       0.00064470
O        6.83763008      10.55487130      11.16845623        0       0.00000000       0.00000000       0.00000000       0.00000000      -0.00157647      -0.00287741      -0.00190678
H        6.05343991      11.12582898      11.19115546        0       0.00000000       0.00000000       0.00000000       0.00000000      -0.00453853      -0.00412906       0.02489195
H        8.02627251      12.02425014      12.08442950        0       0.00000000       0.00000000       0.00000000       0.00000000      -0.00423370      -0.00428608       0.00322402
H        8.01402259      12.05707832      10.29963328        0       0.00000000       0.00000000       0.00000000       0.00000000      -0.00550273       0.00314552       0.00323104
H        9.24577054       9.86881412      12.05775865        0       0.00000000       0.00000000       0.00000000       0.00000000      -0.00218934      -0.00072933      -0.00405790
H        9.08807237       9.77816041      10.30103238        0       0.00000000       0.00000000       0.00000000       0.00000000      -0.00576967       0.00112843      -0.00420020
C       10.53599721      11.24175927      10.96168766        0       0.00000000       0.00000000       0.00000000       0.00000000      -0.00380639       0.00094590      -0.00172955
C       11.72378298      10.30389653      10.81887287        0       0.00000000       0.00000000       0.00000000       0.00000000      -0.00044464       0.00398181      -0.00108046
O       12.84704908      11.05151239      10.32348636        0       0.00000000       0.00000000       0.00000000       0.00000000      -0.00118452       0.01313280       0.00753181
H       13.52516281      10.39758437      10.06638129        0       0.00000000       0.00000000       0.00000000       0.00000000       0.00171083       0.01575277       0.00347476
H       11.96886776       9.83286268      11.78955915        0       0.00000000       0.00000000       0.00000000       0.00000000      -0.00274527       0.00088013      -0.00150986
H       11.47264975       9.49298138      10.11040608        0       0.00000000       0.00000000       0.00000000       0.00000000       0.00539932       0.00500382      -0.00555701
H       10.71167138      11.93138729      11.80264145        0       0.00000000       0.00000000       0.00000000       0.00000000      -0.00611416      -0.00173713       0.00065695
H       10.48865140      11.85947872      10.05076562        0       0.00000000       0.00000000       0.00000000       0.00000000      -0.00269457       0.00350758       0.00006096
31
Lattice="26.15116253918454 0.0 0.0 0.0 22.713286225235237 0.0 0.0 0.0 21.50699059748947" Properties=species:S:1:pos:R:3:tags:I:1:initial_magmoms:R:1:momenta:R:3:forces:R:3 energy=-160.1005683652148 pbc="F F F"
Zn      15.19337112      11.12300583      11.25154117        0       0.00000000       0.01976972       0.00730505      -0.01222081       0.09414985      -0.02534847       0.01828363
C       15.81824553      12.82209890      11.97536945        0       0.00000000      -0.02272083      -0.02196773      -0.01430151       0.02273989       0.00547095       0.01640721
C       14.90198951      14.02892180      12.20729049        0       0.00000000       0.01500833      -0.01084324      -0.00264319      -0.01067530      -0.01734777       0.00275127
H       16.34344169      12.55824791      12.90867423        0       0.00000000       0.01215545      -0.00592231       0.01914894       0.02387927       0.03041111       0.02346105
H       16.61954266      13.09683127      11.26561958        0       0.00000000       0.01609792       0.01159627      -0.01305100       0.02183605       0.02840091       0.02295809
H       14.36287256      14.32527305      11.29640055        0       0.00000000      -0.01091637       0.00662041      -0.01938100      -0.00895836      -0.03284830      -0.00389090
H       15.48153707      14.90703503      12.53857945        0       0.00000000       0.00547188       0.01947440       0.01052101      -0.03043682      -0.00316150       0.00271832
H       14.14613390      13.83559413      12.98164459        0       0.00000000      -0.01691455      -0.01156246       0.01309308      -0.01260571      -0.02737710      -0.00234667
C       15.37872290       9.30755792      10.44824243        0       0.00000000       0.02320882       0.02364081       0.00497208       0.06162044       0.00767638       0.02378731
H       15.90425716       8.74712317      11.23878638        0       0.00000000      -0.00532842      -0.01687380       0.01534461       0.07221877      -0.04268658      -0.00994872
H       17.13154438      10.02737005       9.33661862        0       0.00000000       0.01912795      -0.00350742       0.01231658       0.04615995      -0.03001046      -0.03790552
C       16.25007710       9.38770528       9.18065980        0       0.00000000      -0.01503462       0.00627394       0.01192199       0.02371839      -0.01101792      -0.00732720
H       15.70106745       9.81923435       8.32966791        0       0.00000000       0.00482281       0.01527497      -0.01685760       0.00374165       0.00188519       0.01130314
H       14.48172880       8.68968904      10.24899243        0       0.00000000      -0.01988722       0.00243815      -0.01329492       0.01225768       0.06394160       0.04081021
H       16.62213594       8.40234859       8.85942987        0       0.00000000      -0.00532474      -0.01831265      -0.00888054      -0.00877223      -0.02065821      -0.02162673
C        9.24856781      10.47838395      11.13882218        0       0.00000000       0.00000000       0.00000000       0.00000000      -0.01466237       0.00101814       0.00109709
C        8.03952315      11.39471598      11.15391195        0       0.00000000       0.00000000       0.00000000       0.00000000      -0.00735862       0.00326445       0.00302280
O        6.87126047      10.56515892      11.17130466        0       0.00000000       0.00000000       0.00000000       0.00000000      -0.02627319       0.01069000       0.00413374
H        6.08788740      11.13661678      11.12655626        0       0.00000000       0.00000000       0.00000000       0.00000000      -0.00391383      -0.00515966       0.00892265
H        8.06798913      12.05738902      12.03912426        0       0.00000000       0.00000000       0.00000000       0.00000000      -0.00693979       0.00577163       0.00180587
H        8.04964802      12.03674936      10.25339953        0       0.00000000       0.00000000       0.00000000       0.00000000      -0.00438132       0.00289375       0.00198511
H        9.25340564       9.87360996      12.05966029        0       0.00000000       0.00000000       0.00000000       0.00000000      -0.01537240       0.00161511       0.00223828
H        9.12069021       9.77273137      10.30232392        0       0.00000000       0.00000000       0.00000000       0.00000000      -0.02053792      -0.00079906       0.00222420
C       10.57454572      11.21687572      10.96899017        0       0.00000000       0.00000000       0.00000000       0.00000000      -0.01808546       0.00217922      -0.00204745
C       11.73072756      10.24091198      10.85156544        0       0.00000000       0.00000000       0.00000000       0.00000000      -0.01297683       0.01143881      -0.01242274
O       12.85737519      10.92090181      10.27795815        0       0.00000000       0.00000000       0.00000000       0.00000000      -0.02851481       0.03230895      -0.02142453
H       13.52915160      10.22857858      10.09326108        0       0.00000000       0.00000000       0.00000000       0.00000000      -0.05145644       0.03625817      -0.04897181
H       11.99036916       9.81406396      11.83857202        0       0.00000000       0.00000000       0.00000000       0.00000000       0.00245792       0.01002975      -0.01609279
H       11.43902923       9.40190922      10.19590561        0       0.00000000       0.00000000       0.00000000       0.00000000      -0.01311126       0.00884376      -0.00984384
H       10.76101161      11.91485634      11.80092008        0       0.00000000       0.00000000       0.00000000       0.00000000      -0.01871404      -0.00017281       0.00026280
H       10.55680387      11.82012578      10.04745542        0       0.00000000       0.00000000       0.00000000       0.00000000      -0.02288657       0.00443178      -0.00046877
31
Lattice="26.15116253918454 0.0 0.0 0.0 22.713286225235237 0.0 0.0 0.0 21.50699059748947" Properties=species:S:1:pos:R:3:tags:I:1:initial_magmoms:R:1:momenta:R:3:forces:R:3 energy=-159.7994891215359 pbc="F F F"
Zn      14.96283289      11.19919426      11.20024494        0       0.00000000       0.01976972       0.00730505      -0.01222081       0.41157430      -0.23015964      -0.02332747
C       15.76687652      12.81161146      11.95107355        0       0.00000000      -0.02272083      -0.02196773      -0.01430151      -0.00570296       0.00016525       0.00387882
C       14.91729753      14.05860239      12.21659942        0       0.00000000       0.01500833      -0.01084324      -0.00264319      -0.01009431      -0.00623993       0.00025694
H       16.28625857      12.49118242      12.86939091        0       0.00000000       0.01215545      -0.00592231       0.01914894       0.00667929       0.02756366       0.01109310
H       16.57165260      13.04736643      11.23273029        0       0.00000000       0.01609792       0.01159627      -0.01305100       0.01389557       0.02083918       0.02588237
H       14.38937840      14.39728203      11.31332385        0       0.00000000      -0.01091637       0.00662041      -0.01938100      -0.00100144      -0.00534776      -0.00530744
H       15.53568951      14.90220881      12.56614490        0       0.00000000       0.00547188       0.01947440       0.01052101      -0.02138111      -0.00087040       0.00932976
H       14.15346958      13.87988583      12.98691951        0       0.00000000      -0.01691455      -0.01156246       0.01309308      -0.00967813      -0.00834475       0.00024302
C       15.23925181       9.30654554      10.38953199        0       0.00000000       0.02320882       0.02364081       0.00497208       0.21064587       0.07018506       0.14690021
H       15.74902354       8.88922248      11.26960986        0       0.00000000      -0.00532842      -0.01687380       0.01534461       0.23602102      -0.23522654      -0.00202366
H       17.00889361      10.12101306       9.40898253        0       0.00000000       0.01912795      -0.00350742       0.01231658       0.10246823      -0.01319673      -0.06866096
C       16.19146458       9.42017324       9.19020577        0       0.00000000      -0.01503462       0.00627394       0.01192199       0.07112298      -0.00337353       0.01897718
H       15.68082710       9.80466633       8.29340014        0       0.00000000       0.00482281       0.01527497      -0.01685760      -0.00436736      -0.00198215       0.05367754
H       14.46876893       8.53507368      10.16646877        0       0.00000000      -0.01988722       0.00243815      -0.01329492      -0.04469383       0.28270184       0.09972112
H       16.64963672       8.45815481       8.91044931        0       0.00000000      -0.00532474      -0.01831265      -0.00888054       0.02052475      -0.01821544      -0.00885218
C        9.29839584      10.48273538      11.13016174        0       0.00000000       0.00000000       0.00000000       0.00000000      -0.01311280      -0.00147072      -0.00132176
C        8.08295157      11.39252484      11.14709709        0       0.00000000       0.00000000       0.00000000       0.00000000      -0.01119972       0.00365413       0.00058410
O        6.92359900      10.54902039      11.15845215        0       0.00000000       0.00000000       0.00000000       0.00000000       0.00555724      -0.00359969      -0.00166139
H        6.13343448      11.10958155      11.11047746        0       0.00000000       0.00000000       0.00000000       0.00000000      -0.01709538       0.00515779       0.00007296
H        8.10087290      12.04987399      12.03679358        0       0.00000000       0.00000000       0.00000000       0.00000000      -0.00338157       0.00203927       0.00127658
H        8.08403448      12.04034379      10.25077759        0       0.00000000       0.00000000       0.00000000       0.00000000      -0.00266395       0.00289721       0.00053817
H        9.29737443       9.87531514      12.05005812        0       0.00000000       0.00000000       0.00000000       0.00000000      -0.01067808      -0.00074964      -0.00144534
H        9.17381390       9.77675876      10.29328661        0       0.00000000       0.00000000       0.00000000       0.00000000      -0.01128892       0.00277933      -0.00406005
C       10.63278487      11.21243761      10.96843524        0       0.00000000       0.00000000       0.00000000       0.00000000      -0.01019981      -0.00969606      -0.00623801
C       11.77053595      10.20706317      10.88149477        0       0.00000000       0.00000000       0.00000000       0.00000000      -0.06126764      -0.04755783      -0.01921968
O       12.94391491      10.80960000      10.32441112        0       0.00000000       0.00000000       0.00000000       0.00000000      -0.08964072      -0.01733932      -0.11165233
H       13.66704203      10.08733439      10.22629827        0       0.00000000       0.00000000       0.00000000       0.00000000      -0.63234269       0.23326693      -0.09860963
H       11.98203157       9.77913079      11.87946223        0       0.00000000       0.00000000       0.00000000       0.00000000       0.02191125       0.00518150      -0.01771579
H       11.47189813       9.37697747      10.22060683        0       0.00000000       0.00000000       0.00000000       0.00000000      -0.07290904      -0.05413891       0.00908017
H       10.80800720      11.91603151      11.79860680        0       0.00000000       0.00000000       0.00000000       0.00000000       0.00537758      -0.01813249      -0.00250317
H       10.63172635      11.80950893      10.04253598        0       0.00000000       0.00000000       0.00000000       0.00000000      -0.00798605      -0.00703133      -0.00388724
31
Lattice="26.15116253918454 0.0 0.0 0.0 22.713286225235237 0.0 0.0 0.0 21.50699059748947" Properties=species:S:1:pos:R:3:tags:I:1:initial_magmoms:R:1:momenta:R:3:forces:R:3 energy=-159.39186136924533 pbc="F F F"
Zn      14.78638525      11.29772084      11.20738903        0       0.00000000       0.01976972       0.00730505      -0.01222081      -0.02177636       0.01797416      -0.00525867
C       15.76779618      12.81056333      11.95084907        0       0.00000000      -0.02272083      -0.02196773      -0.01430151      -0.00400807      -0.00265248      -0.00057581
C       14.92138141      14.06216257      12.21840746        0       0.00000000       0.01500833      -0.01084324      -0.00264319      -0.00193414      -0.00105028       0.00159265
H       16.28268636      12.47811474      12.86539392        0       0.00000000       0.01215545      -0.00592231       0.01914894      -0.00433262      -0.00437065      -0.00174822
H       16.56539593      13.03372610      11.22357696        0       0.00000000       0.01609792       0.01159627      -0.01305100      -0.00036787      -0.00727482       0.00251260
H       14.39392986      14.40279407      11.31555137        0       0.00000000      -0.01091637       0.00662041      -0.01938100       0.00672019       0.01091461       0.00012589
H       15.54130252      14.90397702      12.56841259        0       0.00000000       0.00547188       0.01947440       0.01052101       0.00221457      -0.00961214       0.01150636
H       14.15703752      13.88444862      12.98835707        0       0.00000000      -0.01691455      -0.01156246       0.01309308      -0.00293396       0.00301485       0.00249839
C       15.15192313       9.27522053      10.32599478        0       0.00000000       0.02320882       0.02364081       0.00497208       0.00390488      -0.01205829      -0.01160498
H       15.65340644       8.99096222      11.26905276        0       0.00000000      -0.00532842      -0.01687380       0.01534461      -0.00203682       0.01397378      -0.00184549
H       16.97056970      10.12674465       9.43534940        0       0.00000000       0.01912795      -0.00350742       0.01231658       0.00432616       0.00940192      -0.01221513
C       16.16430633       9.42291745       9.18161985        0       0.00000000      -0.01503462       0.00627394       0.01192199       0.00406524       0.00533436      -0.00546812
H       15.68438044       9.80454336       8.26926070        0       0.00000000       0.00482281       0.01527497      -0.01685760       0.00196257       0.00184228      -0.00705857
H       14.49361024       8.40778444      10.12897314        0       0.00000000      -0.01988722       0.00243815      -0.01329492       0.01139497      -0.02719665       0.00707057
H       16.64515956       8.46778827       8.91635408        0       0.00000000      -0.00532474      -0.01831265      -0.00888054       0.00469516       0.00337535       0.01374913
C        9.30392567      10.48287268      11.13016524        0       0.00000000       0.00000000       0.00000000       0.00000000       0.00257423      -0.00205766      -0.00170291
C        8.08634224      11.39084376      11.14680098        0       0.00000000       0.00000000       0.00000000       0.00000000       0.00001591      -0.00098158       0.00064466
O        6.92476127      10.54819698      11.15875563        0       0.00000000       0.00000000       0.00000000       0.00000000      -0.00199453       0.00115065      -0.00018287
H        6.13544933      11.11025750      11.11016492        0       0.00000000       0.00000000       0.00000000       0.00000000      -0.00587781       0.00176514      -0.00032455
H        8.10274419      12.04851177      12.03644475        0       0.00000000       0.00000000       0.00000000       0.00000000       0.00322118      -0.00088427       0.00063628
H        8.08560640      12.03912123      10.25069506        0       0.00000000       0.00000000       0.00000000       0.00000000       0.00107220      -0.00166946       0.00059643
H        9.30156992       9.87520985      12.05005207        0       0.00000000       0.00000000       0.00000000       0.00000000       0.00017993      -0.00236825      -0.00123810
H        9.17978137       9.77669296      10.29329425        0       0.00000000       0.00000000       0.00000000       0.00000000       0.00106289       0.00140558      -0.00376143
C       10.63731676      11.21688109      10.97034925        0       0.00000000       0.00000000       0.00000000       0.00000000       0.00617278      -0.00066457      -0.00332231
C       11.79801052      10.22805299      10.88928357        0       0.00000000       0.00000000       0.00000000       0.00000000       0.01204938      -0.00031540      -0.00465990
O       12.98379709      10.81759081      10.37107015        0       0.00000000       0.00000000       0.00000000       0.00000000       0.01915187      -0.01377466      -0.00928947
H       13.94001639       9.98840060      10.26222209        0       0.00000000       0.00000000       0.00000000       0.00000000       0.06692023      -0.00686649      -0.00562665
H       11.97134486       9.77853776      11.88748200        0       0.00000000       0.00000000       0.00000000       0.00000000      -0.00159935       0.00378300      -0.00022768
H       11.50546270       9.40045691      10.21594589        0       0.00000000       0.00000000       0.00000000       0.00000000      -0.00588918      -0.00016923       0.00336617
H       10.80383168      11.92352868      11.80026000        0       0.00000000       0.00000000       0.00000000       0.00000000      -0.00110196      -0.00379794       0.00045431
H       10.63445339      11.81261387      10.04353213        0       0.00000000       0.00000000       0.00000000       0.00000000      -0.00139894      -0.00174437      -0.00387533
31
Lattice="26.15116253918454 0.0 0.0 0.0 22.713286225235237 0.0 0.0 0.0 21.50699059748947" Properties=species:S:1:pos:R:3:tags:I:1:initial_magmoms:R:1:momenta:R:3:forces:R:3 energy=-159.8597740847471 pbc="F F F"
Zn      14.63096639      11.39893032      11.22893004        0       0.00000000       0.01976972       0.00730505      -0.01222081      -0.74726656       0.48742869       0.09523985
C       15.76951744      12.80622811      11.94713428        0       0.00000000      -0.02272083      -0.02196773      -0.01430151       0.00581490      -0.02184738      -0.01452832
C       14.92401602      14.06255308      12.21829970        0       0.00000000       0.01500833      -0.01084324      -0.00264319       0.01155306       0.00437752       0.00409402
H       16.27950619      12.46912796      12.86130734        0       0.00000000       0.01215545      -0.00592231       0.01914894      -0.01514095      -0.04263903      -0.01747086
H       16.56289573      13.02655270      11.21665298        0       0.00000000       0.01609792       0.01159627      -0.01305100      -0.01219510      -0.03970861      -0.02807762
H       14.39570988      14.40500593      11.31642488        0       0.00000000      -0.01091637       0.00662041      -0.01938100       0.01614207       0.02169973       0.00654540
H       15.54523283      14.90256760      12.56874944        0       0.00000000       0.00547188       0.01947440       0.01052101       0.01827480      -0.00873988       0.01444442
H       14.15903874      13.88485870      12.98794405        0       0.00000000      -0.01691455      -0.01156246       0.01309308       0.00877216       0.01405984       0.00613785
C       15.12973199       9.20932013      10.28725679        0       0.00000000       0.02320882       0.02364081       0.00497208      -0.11115360      -0.32663513      -0.19561260
H       15.61387193       9.02750970      11.26481577        0       0.00000000      -0.00532842      -0.01687380       0.01534461      -0.19345796       0.18355460      -0.02494393
H       16.95284965      10.12637357       9.44745959        0       0.00000000       0.01912795      -0.00350742       0.01231658      -0.08234913       0.00584313       0.04877508
C       16.15886002       9.41555824       9.17257116        0       0.00000000      -0.01503462       0.00627394       0.01192199      -0.02539428      -0.02964350      -0.04467494
H       15.68275145       9.80097613       8.26170897        0       0.00000000       0.00482281       0.01527497      -0.01685760      -0.00505579      -0.01271640      -0.04136955
H       14.52158360       8.31370027      10.10946049        0       0.00000000      -0.01988722       0.00243815      -0.01329492       0.15093828      -0.48060892      -0.07783867
H       16.65394522       8.47007091       8.90996071        0       0.00000000      -0.00532474      -0.01831265      -0.00888054       0.04042881       0.01352697      -0.01328685
C        9.29842508      10.48095778      11.13211410        0       0.00000000       0.00000000       0.00000000       0.00000000      -0.02408872      -0.01140297       0.00763578
C        8.08321648      11.38918175      11.14695934        0       0.00000000       0.00000000       0.00000000       0.00000000      -0.01729315      -0.00860504       0.00086957
O        6.92058754      10.54802813      11.15799171        0       0.00000000       0.00000000       0.00000000       0.00000000      -0.00156633      -0.01149437      -0.00342769
H        6.13256844      11.11098293      11.11009369        0       0.00000000       0.00000000       0.00000000       0.00000000      -0.03249885       0.01488647      -0.00217444
H        8.10044658      12.04750241      12.03642940        0       0.00000000       0.00000000       0.00000000       0.00000000      -0.00490186      -0.00573848       0.00034657
H        8.08444867      12.03783296      10.25089434        0       0.00000000       0.00000000       0.00000000       0.00000000      -0.00135501      -0.00699050       0.00146875
H        9.29648148       9.87327962      12.05172687        0       0.00000000       0.00000000       0.00000000       0.00000000      -0.01773482      -0.00951664       0.00655290
H        9.17777485       9.77540024      10.29392562        0       0.00000000       0.00000000       0.00000000       0.00000000      -0.00365495      -0.00370115      -0.00128436
C       10.62536338      11.21729963      10.97665466        0       0.00000000       0.00000000       0.00000000       0.00000000      -0.05342661       0.00056311       0.02630995
C       11.80778462      10.25652242      10.89708393        0       0.00000000       0.00000000       0.00000000       0.00000000       0.05364058       0.13847775       0.03487771
O       12.95841335      10.91899622      10.41537669        0       0.00000000       0.00000000       0.00000000       0.00000000      -0.12073404       0.50200313       0.21591290
H       14.17295372       9.88946938      10.25561115        0       0.00000000       0.00000000       0.00000000       0.00000000       1.14401950      -0.48741907      -0.05205005
H       11.97059023       9.78409342      11.88836475        0       0.00000000       0.00000000       0.00000000       0.00000000      -0.00299102       0.02792794       0.00172746
H       11.53370509       9.42371263      10.21144346        0       0.00000000       0.00000000       0.00000000       0.00000000       0.13884672       0.11287708      -0.02454385
H       10.79465102      11.92664423      11.80367533        0       0.00000000       0.00000000       0.00000000       0.00000000      -0.03730877       0.00803574       0.01624124
H       10.62824619      11.81209876      10.04851054        0       0.00000000       0.00000000       0.00000000       0.00000000      -0.01921536      -0.00768901       0.01815667
31
Lattice="26.15116253918454 0.0 0.0 0.0 22.713286225235237 0.0 0.0 0.0 21.50699059748947" Properties=species:S:1:pos:R:3:tags:I:1:initial_magmoms:R:1:momenta:R:3:forces:R:3 energy=-160.40348856349675 pbc="F F F"
Zn      14.46199955      11.56008374      11.26359073        0       0.00000000       0.01976972       0.00730505      -0.01222081      -0.35385643       0.33001545       0.05421224
C       15.75412084      12.81683299      11.94892278        0       0.00000000      -0.02272083      -0.02196773      -0.01430151      -0.03396546       0.01589234       0.00280240
C       14.93687683      14.09094213      12.23130116        0       0.00000000       0.01500833      -0.01084324      -0.00264319       0.02522933       0.05329226       0.02804267
H       16.25982160      12.45297170      12.85430187        0       0.00000000       0.01215545      -0.00592231       0.01914894      -0.04492409      -0.03859590      -0.01335298
H       16.54165419      13.00941015      11.20474241        0       0.00000000       0.01609792       0.01159627      -0.01305100      -0.04250690      -0.04109219      -0.02117029
H       14.40715015      14.44052758      11.33242890        0       0.00000000      -0.01091637       0.00662041      -0.01938100       0.03226019       0.07416319       0.03098136
H       15.56745990      14.92120461      12.58236396        0       0.00000000       0.00547188       0.01947440       0.01052101       0.03673484       0.03512720       0.03946671
H       14.16914740      13.91640384      12.99935219        0       0.00000000      -0.01691455      -0.01156246       0.01309308       0.01846287       0.05456668       0.02167957
C       15.15429871       9.08460165      10.24985881        0       0.00000000       0.02320882       0.02364081       0.00497208       0.04993690      -0.25549723      -0.07697422
H       15.60906604       9.01048117      11.24998205        0       0.00000000      -0.00532842      -0.01687380       0.01534461      -0.01505717      -0.02460964      -0.02796445
H       16.92744955      10.12022927       9.46684676        0       0.00000000       0.01912795      -0.00350742       0.01231658      -0.04384853      -0.00953897       0.03284197
C       16.17603690       9.37973790       9.15471394        0       0.00000000      -0.01503462       0.00627394       0.01192199       0.03540578      -0.06691341      -0.03622647
H       15.68810487       9.77805679       8.25433050        0       0.00000000       0.00482281       0.01527497      -0.01685760       0.01104248      -0.04916417      -0.01767725
H       14.59944537       8.15625625      10.07625260        0       0.00000000      -0.01988722       0.00243815      -0.01329492       0.15724510      -0.32197887      -0.06451801
H       16.71367350       8.46741310       8.87027886        0       0.00000000      -0.00532474      -0.01831265      -0.00888054       0.12281297       0.00204578      -0.07954492
C        9.28503070      10.47330966      11.13698976        0       0.00000000       0.00000000       0.00000000       0.00000000      -0.02925426      -0.01771470       0.00675640
C        8.07275139      11.38442710      11.14812896        0       0.00000000       0.00000000       0.00000000       0.00000000      -0.02223540      -0.01035842       0.00200821
O        6.90758127      10.54867139      11.16030386        0       0.00000000       0.00000000       0.00000000       0.00000000      -0.02332953      -0.00219386       0.00790260
H        6.12079929      11.11367741      11.11098398        0       0.00000000       0.00000000       0.00000000       0.00000000      -0.02515330       0.01130161       0.00132797
H        8.09295201      12.04410442      12.03658560        0       0.00000000       0.00000000       0.00000000       0.00000000      -0.01452311      -0.00744040       0.00022162
H        8.07988293      12.03226032      10.25136508        0       0.00000000       0.00000000       0.00000000       0.00000000      -0.01191422      -0.01141656       0.00125270
H        9.28302731       9.86717984      12.05702202        0       0.00000000       0.00000000       0.00000000       0.00000000      -0.03038440      -0.01395931       0.00785721
H        9.17173384       9.76901431      10.29693011        0       0.00000000       0.00000000       0.00000000       0.00000000      -0.01287913      -0.01156869       0.00030429
C       10.60287516      11.22177801      10.98695675        0       0.00000000       0.00000000       0.00000000       0.00000000      -0.04977635       0.00671861       0.01803008
C       11.80889578      10.29507072      10.90759810        0       0.00000000       0.00000000       0.00000000       0.00000000      -0.00008238       0.07942462       0.01703021
O       12.92201423      11.03170490      10.44902944        0       0.00000000       0.00000000       0.00000000       0.00000000      -0.08704084       0.24648690       0.06250679
H       14.31877994       9.80680328      10.24149214        0       0.00000000       0.00000000       0.00000000       0.00000000       0.30656069      -0.17000404      -0.02583117
H       11.98001383       9.80481906      11.88814744        0       0.00000000       0.00000000       0.00000000       0.00000000       0.02136136       0.04222872      -0.00616671
H       11.58296032       9.47028363      10.19803493        0       0.00000000       0.00000000       0.00000000       0.00000000       0.10539841       0.08767773      -0.02512440
H       10.76580860      11.93365890      11.81326429        0       0.00000000       0.00000000       0.00000000       0.00000000      -0.06254875       0.01275187       0.01561073
H       10.60401122      11.81495716      10.05789653        0       0.00000000       0.00000000       0.00000000       0.00000000      -0.05069805       0.00377588       0.01686244
31
Lattice="26.15116253918454 0.0 0.0 0.0 22.713286225235237 0.0 0.0 0.0 21.50699059748947" Properties=species:S:1:pos:R:3:tags:I:1:initial_magmoms:R:1:momenta:R:3:forces:R:3 energy=-160.6263108382127 pbc="F F F"
Zn      14.36059812      11.68222750      11.26656652        0       0.00000000       0.01976972       0.00730505      -0.01222081      -0.11011798       0.12376641       0.00436910
C       15.72105977      12.83966029      11.96255790        0       0.00000000      -0.02272083      -0.02196773      -0.01430151      -0.03557794       0.02481016       0.00778462
C       14.96311198      14.14565583      12.26154462        0       0.00000000       0.01500833      -0.01084324      -0.00264319       0.02525864       0.05622086       0.02739305
H       16.21164321      12.43414495      12.85772025        0       0.00000000       0.01215545      -0.00592231       0.01914894      -0.05227601      -0.01781338      -0.00156566
H       16.50767399      12.99082542      11.20806023        0       0.00000000       0.01609792       0.01159627      -0.01305100      -0.03637384      -0.01676231      -0.00229024
H       14.43471727      14.51521325      11.36980484        0       0.00000000      -0.01091637       0.00662041      -0.01938100       0.02994115       0.07931395       0.03402089
H       15.62458114      14.95303634      12.60809155        0       0.00000000       0.00547188       0.01947440       0.01052101       0.05361484       0.03253234       0.03158057
H       14.19755265      13.99310584      13.03654969        0       0.00000000      -0.01691455      -0.01156246       0.01309308       0.02395424       0.06959497       0.02879350
C       15.18487232       8.97830991      10.22714899        0       0.00000000       0.02320882       0.02364081       0.00497208       0.03967787      -0.11856623      -0.02033572
H       15.64143420       8.91490389      11.22597116        0       0.00000000      -0.00532842      -0.01687380       0.01534461       0.03958430      -0.08422424      -0.01959552
H       16.89916935      10.11700403       9.47196961        0       0.00000000       0.01912795      -0.00350742       0.01231658      -0.02789129      -0.00370525       0.01258051
C       16.19859351       9.33595243       9.14173305        0       0.00000000      -0.01503462       0.00627394       0.01192199       0.02824007      -0.04737910      -0.01075405
H       15.69696567       9.71381068       8.23985614        0       0.00000000       0.00482281       0.01527497      -0.01685760       0.00803230      -0.06884742      -0.00931275
H       14.67550896       8.02615043      10.03282134        0       0.00000000      -0.01988722       0.00243815      -0.01329492       0.09554065      -0.14998159      -0.03464124
H       16.79452201       8.46232803       8.85020141        0       0.00000000      -0.00532474      -0.01831265      -0.00888054       0.09349947      -0.00152268      -0.02706245
C        9.26404705      10.46918664      11.14277789        0       0.00000000       0.00000000       0.00000000       0.00000000      -0.02161224      -0.00833416       0.00217741
C        8.04939532      11.37885476      11.15228215        0       0.00000000       0.00000000       0.00000000       0.00000000      -0.02234537      -0.00918701       0.00392029
O        6.87878025      10.55106280      11.16674477        0       0.00000000       0.00000000       0.00000000       0.00000000      -0.03980964       0.00561016       0.00910024
H        6.09643302      11.12313320      11.12179678        0       0.00000000       0.00000000       0.00000000       0.00000000      -0.01924416       0.00593825       0.00684933
H        8.07415620      12.04048026      12.03921273        0       0.00000000       0.00000000       0.00000000       0.00000000      -0.01724953      -0.00703130       0.00221246
H        8.06323809      12.02517771      10.25421471        0       0.00000000       0.00000000       0.00000000       0.00000000      -0.01986567      -0.00918440       0.00345347
H        9.26602765       9.86371545      12.06326602        0       0.00000000       0.00000000       0.00000000       0.00000000      -0.01841687      -0.00851425       0.00264977
H        9.15719711       9.76370313      10.30260953        0       0.00000000       0.00000000       0.00000000       0.00000000      -0.01763867      -0.01019239       0.00230465
C       10.57262221      11.23759649      10.99380117        0       0.00000000       0.00000000       0.00000000       0.00000000      -0.02995029       0.01020132       0.00309728
C       11.80164907      10.34298864      10.88751861        0       0.00000000       0.00000000       0.00000000       0.00000000      -0.00531178       0.04301491      -0.02102616
O       12.89068382      11.11065015      10.41533025        0       0.00000000       0.00000000       0.00000000       0.00000000      -0.03046138       0.07399106      -0.04187135
H       14.36855234       9.71224922      10.25148542        0       0.00000000       0.00000000       0.00000000       0.00000000       0.05729385      -0.11063344       0.00994052
H       11.99999643       9.84846059      11.85995463        0       0.00000000       0.00000000       0.00000000       0.00000000       0.02061142       0.04249071      -0.02610985
H       11.59848216       9.52471337      10.16687437        0       0.00000000       0.00000000       0.00000000       0.00000000       0.02194541       0.04655174      -0.02901164
H       10.72313672      11.94293400      11.82860952        0       0.00000000       0.00000000       0.00000000       0.00000000      -0.04227839       0.00777026       0.00885377
H       10.55374143      11.84311133      10.07324741        0       0.00000000       0.00000000       0.00000000       0.00000000      -0.04844006       0.01874022       0.00939131
31
Lattice="26.15116253918454 0.0 0.0 0.0 22.713286225235237 0.0 0.0 0.0 21.50699059748947" Properties=species:S:1:pos:R:3:tags:I:1:initial_magmoms:R:1:momenta:R:3:forces:R:3 energy=-160.84035257014847 pbc="F F F"
Zn      14.23107737      11.85788995      11.71592790        0       0.00000000       0.01976972       0.00730505      -0.01222081      -0.01318454       0.00904727       0.02405351
C       15.72391995      13.05670542      11.86260258        0       0.00000000      -0.02272083      -0.02196773      -0.01430151      -0.00205700       0.01259943      -0.01404155
C       15.27506466      14.49764006      12.14234200        0       0.00000000       0.01500833      -0.01084324      -0.00264319       0.01759725       0.02095765      -0.00965231
H       16.33951404      12.67109227      12.69187585        0       0.00000000       0.01215545      -0.00592231       0.01914894       0.00634499       0.01443081      -0.01751471
H       16.34703685      12.99830340      10.95890997        0       0.00000000       0.01609792       0.01159627      -0.01305100      -0.01206173       0.00318754      -0.02457676
H       14.69284710      14.91097875      11.30668180        0       0.00000000      -0.01091637       0.00662041      -0.01938100       0.02014012       0.02850132      -0.00824029
H       16.13334261      15.16702090      12.30460244        0       0.00000000       0.00547188       0.01947440       0.01052101       0.03326929       0.00963509      -0.01525581
H       14.64000175      14.55969305      13.03825798        0       0.00000000      -0.01691455      -0.01156246       0.01309308       0.01833996       0.03222354      -0.00560177
C       15.10396195       8.89684432      10.02510902        0       0.00000000       0.02320882       0.02364081       0.00497208       0.00371859      -0.00663509      -0.00864610
H       15.44650936       8.50669093      10.99384656        0       0.00000000      -0.00532842      -0.01687380       0.01534461       0.00693685      -0.02262200      -0.01132281
H       16.98117173       9.91965687       9.58919100        0       0.00000000       0.01912795      -0.00350742       0.01231658      -0.00463753       0.01709668       0.00022720
C       16.26671293       9.24272428       9.09893836        0       0.00000000      -0.01503462       0.00627394       0.01192199       0.00880784       0.00145322      -0.00139712
H       15.91832553       9.74092898       8.18307240        0       0.00000000       0.00482281       0.01527497      -0.01685760       0.00823373      -0.01468584      -0.01194086
H       14.43246306       8.14672398       9.58539100        0       0.00000000      -0.01988722       0.00243815      -0.01329492      -0.00086484      -0.00459826      -0.01777509
H       16.82148950       8.34498166       8.79414416        0       0.00000000      -0.00532474      -0.01831265      -0.00888054       0.02584098       0.00575642       0.01488925
C        9.23535546      10.54644331      11.21043919        0       0.00000000       0.00000000       0.00000000       0.00000000      -0.00917057       0.00766008      -0.00638978
C        8.04691642      11.49093410      11.25185035        0       0.00000000       0.00000000       0.00000000       0.00000000      -0.00368086       0.01455237       0.00055446
O        6.85303490      10.70074214      11.16972333        0       0.00000000       0.00000000       0.00000000       0.00000000      -0.00202762       0.01746751      -0.00237467
H        6.08599279      11.29212523      11.22369873        0       0.00000000       0.00000000       0.00000000       0.00000000      -0.00514059       0.02266095       0.00521495
H        8.06592066      12.07023964      12.19431497        0       0.00000000       0.00000000       0.00000000       0.00000000      -0.00691622       0.00966905       0.00400934
H        8.09674341      12.21178803      10.41386176        0       0.00000000       0.00000000       0.00000000       0.00000000       0.00308980       0.01867322       0.00349516
H        9.11778125       9.81390118      12.02564322        0       0.00000000       0.00000000       0.00000000       0.00000000      -0.01860529       0.00067545      -0.01245575
H        9.20236553       9.97310384      10.26984763        0       0.00000000       0.00000000       0.00000000       0.00000000      -0.01410520       0.01879502      -0.01489955
C       10.58544343      11.24875103      11.36337968        0       0.00000000       0.00000000       0.00000000       0.00000000      -0.00391325      -0.00217798       0.00825323
C       11.74353678      10.24544796      11.39814719        0       0.00000000       0.00000000       0.00000000       0.00000000      -0.01087352      -0.01165643       0.03321727
O       12.89288103      10.74322725      12.03047243        0       0.00000000       0.00000000       0.00000000       0.00000000      -0.00612938      -0.03237575       0.12961754
H       14.48412133       9.77861396      10.24322814        0       0.00000000       0.00000000       0.00000000       0.00000000       0.00429868      -0.00297108       0.00245713
H       11.42214403       9.36747357      11.98727481        0       0.00000000       0.00000000       0.00000000       0.00000000      -0.05308507      -0.04346142       0.00472467
H       11.95435034       9.87241066      10.37531986        0       0.00000000       0.00000000       0.00000000       0.00000000       0.02404809       0.02543336       0.00744867
H       10.61205071      11.81273859      12.30961388        0       0.00000000       0.00000000       0.00000000       0.00000000      -0.01777022      -0.00227646       0.01174618
H       10.74526826      11.98316915      10.55413114        0       0.00000000       0.00000000       0.00000000       0.00000000       0.01312022      -0.00151408       0.01038230
31
Lattice="26.15116253918454 0.0 0.0 0.0 22.713286225235237 0.0 0.0 0.0 21.50699059748947" Properties=species:S:1:pos:R:3:tags:I:1:initial_magmoms:R:1:momenta:R:3:forces:R:3 energy=-160.93654390887608 pbc="F F F"
Zn      14.41543941      12.08005112      12.34967336        0       0.00000000       0.01976972       0.00730505      -0.01222081       0.00203167       0.00152425       0.01377362
C       15.93243321      13.21434636      11.99183392        0       0.00000000      -0.02272083      -0.02196773      -0.01430151      -0.00049929       0.00275631       0.00106029
C       15.67869433      14.72787783      12.04394701        0       0.00000000       0.01500833      -0.01084324      -0.00264319       0.00258260       0.00435238       0.00004449
H       16.69532413      12.92436316      12.73297911        0       0.00000000       0.01215545      -0.00592231       0.01914894       0.00374591       0.00475173      -0.00207637
H       16.33836295      12.92004198      11.01142538        0       0.00000000       0.01609792       0.01159627      -0.01305100      -0.00629549       0.00119995      -0.00178090
H       14.95238533      15.05352391      11.28612621        0       0.00000000      -0.01091637       0.00662041      -0.01938100      -0.00383924       0.00117277       0.00443809
H       16.60677652      15.29188747      11.86113383        0       0.00000000       0.00547188       0.01947440       0.01052101       0.00278659       0.00421089      -0.00704638
H       15.29414321      15.05203876      13.02121011        0       0.00000000      -0.01691455      -0.01156246       0.01309308       0.00883514       0.00662244       0.00267770
C       15.13260490       9.06218202      10.05387543        0       0.00000000       0.02320882       0.02364081       0.00497208       0.00206593       0.00682727       0.00487709
H       15.14758026       8.25085410      10.79474001        0       0.00000000      -0.00532842      -0.01687380       0.01534461       0.00659787       0.00378659       0.00669633
H       17.28591307       9.06909050       9.67783644        0       0.00000000       0.01912795      -0.00350742       0.01231658       0.00552559      -0.00086222      -0.00489423
C       16.34087717       9.00580467       9.12027992        0       0.00000000      -0.01503462       0.00627394       0.01192199      -0.00178836       0.00316070      -0.00117904
H       16.33279289       9.83255708       8.39641774        0       0.00000000       0.00482281       0.01527497      -0.01685760      -0.00432399       0.00614997      -0.00171188
H       14.18666396       8.98385776       9.49954841        0       0.00000000      -0.01988722       0.00243815      -0.01329492      -0.00624858       0.00801376       0.00771972
H       16.36296072       8.06792170       8.54694815        0       0.00000000      -0.00532474      -0.01831265      -0.00888054      -0.01035613      -0.00095964       0.00018159
C        9.45971621      10.99183230      12.12183093        0       0.00000000       0.00000000       0.00000000       0.00000000       0.00000746       0.00293236      -0.00053575
C        8.34732758      12.01707541      12.26441813        0       0.00000000       0.00000000       0.00000000       0.00000000       0.00372373       0.00839515       0.00631432
O        7.09214927      11.34494876      12.09195477        0       0.00000000       0.00000000       0.00000000       0.00000000       0.00709569       0.00280369       0.01040514
H        6.38033256      11.99773456      12.18969292        0       0.00000000       0.00000000       0.00000000       0.00000000       0.01463776       0.01119866       0.00294333
H        8.39834535      12.48519869      13.26517783        0       0.00000000       0.00000000       0.00000000       0.00000000       0.01365902       0.01390757       0.00526395
H        8.46737722      12.81961934      11.51161519        0       0.00000000       0.00000000       0.00000000       0.00000000      -0.00732646       0.01169433       0.00774269
H        9.25108055      10.16485636      12.81962592        0       0.00000000       0.00000000       0.00000000       0.00000000       0.00053942      -0.00201303      -0.00086562
H        9.42250104      10.56314777      11.10684898        0       0.00000000       0.00000000       0.00000000       0.00000000      -0.00374718       0.01360916      -0.00088528
C       10.84545963      11.57142562      12.41697689        0       0.00000000       0.00000000       0.00000000       0.00000000       0.00318047      -0.00094226       0.00874547
C       11.96057210      10.52461513      12.32070114        0       0.00000000       0.00000000       0.00000000       0.00000000       0.00577272       0.00237266       0.01008026
O       13.16863298      10.94254423      12.92435323        0       0.00000000       0.00000000       0.00000000       0.00000000       0.00129268       0.00260691       0.01841766
H       15.10190059      10.00639417      10.61847957        0       0.00000000       0.00000000       0.00000000       0.00000000       0.00993980       0.01277755       0.00471217
H       11.63357411       9.61401285      12.85652367        0       0.00000000       0.00000000       0.00000000       0.00000000       0.00375097      -0.00055618       0.00271084
H       12.10463243      10.22660014      11.26280188        0       0.00000000       0.00000000       0.00000000       0.00000000       0.01172596       0.01123270       0.00687399
H       10.86632093      11.98505319      13.43834391        0       0.00000000       0.00000000       0.00000000       0.00000000      -0.00312510       0.00071735       0.00690528
H       11.06676765      12.41207119      11.73421670        0       0.00000000       0.00000000       0.00000000       0.00000000       0.00325529      -0.00116756       0.00325887
