# Supplementary material for: Modelling of growth reaction pathways of zincone ALD/MLD hybrid thin films: a DFT study of precursor screening and the diethyl zinc pulse
Source: RSC Adv. 2025 May 15;15(21):16299–311. doi: 10.1039/d5ra00686d (PMC12080462; doi:10.1039/d5ra00686d)
Supplement: RA-015-D5RA00686D-s001 [file RA-015-D5RA00686D-s001.zip › RSCAdv_supplementary/4AP_neb.xyz]

30
Lattice="25.907006534867833 0.0 0.0 0.0 20.82657043021563 0.0 0.0 0.0 23.769024076838065" Properties=species:S:1:pos:R:3:momenta:R:3:forces:R:3 energy=-168.49000506882746 pbc="F F F"
C       12.28479716      10.78255502      11.20297411      -0.00127504       0.00315344      -0.00143139      -0.00082202       0.00109824      -0.00248838
C       11.64615490       9.05459700      12.76071777      -0.00404875      -0.00033749       0.00101459       0.00085936       0.00180901      -0.00067171
C       10.34436036       9.55406348      12.78080280       0.00090912      -0.00041134       0.00153813       0.00004566      -0.00025682       0.00178625
C       10.98434215      11.27783277      11.22427351       0.00032332       0.00077815       0.00112257      -0.00114903      -0.00083988       0.00049343
C       12.62206115       9.66730428      11.97225813       0.01374800      -0.00605723       0.00238683      -0.00069563      -0.00109785       0.00023908
C        9.98893520      10.67373018      12.01205648      -0.01577234       0.00155309      -0.00282214       0.00034311       0.00189171      -0.00100073
H        9.59345487       9.06624417      13.40562649      -0.01945361      -0.01073132       0.01284114       0.00115711       0.00121132       0.00150302
H       11.89381534       8.17263685      13.35718241       0.00816975      -0.02154335       0.01289697       0.00086842       0.00108666       0.00095683
H       10.73838171      12.15375720      10.62100171      -0.00746407       0.02282538      -0.01370636      -0.00124004       0.00049388      -0.00041232
H       13.04751295      11.26118845      10.58900736       0.02139960       0.01232117      -0.01573636      -0.00163621       0.00014965      -0.00153625
O       13.92658413       9.20697333      11.90746478       0.00376664       0.00352299      -0.02199610      -0.00017021       0.00061292      -0.00169261
H       14.05129322       8.52576200      12.58970695       0.00040576      -0.02344442       0.01769636      -0.00004175       0.00121717       0.00002493
N        8.69966381      11.21427202      12.08039005       0.01820227       0.00263936       0.02676412      -0.00082891      -0.00176534       0.00192754
H        7.97680768      10.56016702      12.36282928      -0.01996095      -0.01956897       0.00600718       0.00058185       0.00099045       0.00039570
H        8.41598141      11.74758294      11.26443284      -0.00644286       0.01467150      -0.02251687      -0.00053078       0.00012087      -0.00103620
Zn      16.17270847      10.79329590      11.91206118       0.01696283       0.01450300      -0.00216675      -0.00010807       0.00009434      -0.00099594
C       16.00191398      11.54209119      10.11199006       0.02122357      -0.01364900       0.02062955      -0.00145359      -0.00094694      -0.00088791
C       17.24217901      11.40067079       9.21453948      -0.01502702       0.00326474       0.01204617      -0.00057989       0.00304951      -0.00078382
H       15.13575233      11.05975011       9.63022518      -0.01961472      -0.01193612      -0.00807326      -0.00021080      -0.00335515      -0.00139391
H       15.73129786      12.60640065      10.21655928      -0.00622158       0.02178921       0.00119279      -0.00496822      -0.00166431      -0.00158731
H       18.13005715      11.87703161       9.65619698       0.01932537       0.01244887       0.00429078      -0.00187385       0.00528153       0.00012665
H       17.09383141      11.86124630       8.22381075      -0.00570421       0.00706149      -0.02059593      -0.00048771       0.00302660      -0.00078054
H       17.50133006      10.34622798       9.04069442       0.00734715      -0.02097248      -0.00150814       0.00235662       0.00339373      -0.00038316
C       16.45901703      10.16676598      13.74703001      -0.01963012       0.01846520      -0.01826705       0.00218374       0.00173466      -0.00080809
H       16.34112453       9.06932304      13.75806038      -0.00283310      -0.02415345       0.00078714       0.00289404       0.00162867      -0.00100944
H       14.45228463      10.64487510      14.52357593      -0.02244427      -0.00401451      -0.00349421       0.00294176       0.00241333      -0.00062745
C       15.51083022      10.81133132      14.77319640       0.01091775      -0.00775089      -0.01206233       0.00333905       0.00089660      -0.00007066
H       15.65043278      11.90095021      14.82606096       0.00130297       0.02186792       0.00164768       0.00436451       0.00042810       0.00179020
H       17.50691542      10.34882267      14.03385224       0.02313584       0.00597956       0.00482327       0.00249259       0.00352827      -0.00266716
H       15.66673850      10.42037194      15.79212539       0.00508040      -0.00723649       0.01971506       0.00337396      -0.00272670      -0.00128421
30
Lattice="25.907006534867833 0.0 0.0 0.0 20.82657043021563 0.0 0.0 0.0 23.769024076838065" Properties=species:S:1:pos:R:3:momenta:R:3:forces:R:3 energy=-168.49244899699795 pbc="F F F"
C       12.21972860      10.65174171      11.03568074      -0.00127504       0.00315344      -0.00143139      -0.00439470       0.00078969      -0.00477390
C       11.58764840       8.95633333      12.63301407      -0.00404875      -0.00033749       0.00101459      -0.00350003      -0.00234795      -0.00626362
C       10.31198082       9.50991045      12.71882125       0.00090912      -0.00041134       0.00153813      -0.00009423       0.00028303      -0.00339758
C       10.94397657      11.20255743      11.12458099       0.00032332       0.00077815       0.00112257      -0.00329463       0.00260552      -0.00329428
C       12.54252914       9.51883728      11.78514414       0.01374800      -0.00605723       0.00238683      -0.00338598       0.00064337      -0.00849567
C        9.96466299      10.63705512      11.95846969      -0.01577234       0.00155309      -0.00282214      -0.00260610      -0.00109716       0.00027263
H        9.57566127       9.06196266      13.38889642      -0.01945361      -0.01073132       0.01284114       0.00029159      -0.00284985      -0.00206254
H       11.83619160       8.07738477      13.23302994       0.00816975      -0.02154335       0.01289697       0.00096778      -0.00247220      -0.01054941
H       10.69989104      12.08963426      10.53643495      -0.00746407       0.02282538      -0.01370636      -0.00211689       0.00255637      -0.00024729
H       12.97422348      11.09290147      10.38403607       0.02139960       0.01232117      -0.01573636      -0.00539728       0.00226643      -0.00619014
O       13.81469155       8.99293520      11.65088638       0.00376664       0.00352299      -0.02199610      -0.00820712      -0.00555542      -0.01799821
H       13.89027695       8.21954660      12.23602164       0.00040576      -0.02344442       0.01769636       0.01344084       0.02299182      -0.00011658
N        8.69748663      11.21723725      12.08092233       0.01820227       0.00263936       0.02676412       0.00000916       0.00294970      -0.00204948
H        7.96820208      10.58167441      12.38851142      -0.01996095      -0.01956897       0.00600718      -0.00203760       0.00054553       0.00303934
H        8.39718403      11.76050378      11.27758485      -0.00644286       0.01467150      -0.02251687      -0.00144318      -0.00225233       0.00010675
Zn      16.06743012      10.51164642      12.21757482       0.01696283       0.01450300      -0.00216675      -0.00159733       0.00617132      -0.00355494
C       16.18924620      11.34240623      10.44641881       0.02122357      -0.01364900       0.02062955       0.00372926       0.00689179      -0.00150010
C       17.45867409      11.02144093       9.64008866      -0.01502702       0.00326474       0.01204617       0.00460132       0.00385198       0.00324179
H       15.30032242      11.01484840       9.88286917      -0.01961472      -0.01193612      -0.00807326       0.00654310       0.00976188      -0.00385628
H       16.08487905      12.43341714      10.56907041      -0.00622158       0.02178921       0.00119279       0.00552395       0.00789252       0.00120185
H       18.37163613      11.34352322      10.16185956       0.01932537       0.01244887       0.00429078       0.00421139      -0.00665781       0.00725758
H       17.46227891      11.51680716       8.65465147      -0.00570421       0.00706149      -0.02059593       0.00428659       0.00273621       0.00272852
H       17.56086897       9.94222652       9.45227658       0.00734715      -0.02097248      -0.00150814       0.00156556       0.00540536      -0.00063285
C       16.01961831       9.74715839      14.02422430      -0.01963012       0.01846520      -0.01826705      -0.00876628       0.00596890       0.00692722
H       15.86707831       8.65822343      13.92230621      -0.00283310      -0.02415345       0.00078714       0.01436229       0.00452563       0.00189446
H       13.92890048      10.30118821      14.47360236      -0.02244427      -0.00401451      -0.00349421      -0.00578114      -0.01763198       0.00848576
C       14.92907493      10.34771139      14.93057236       0.01091775      -0.00775089      -0.01206233      -0.00688276      -0.00082454       0.00043690
H       15.12535574      11.40820551      15.14636567       0.00130297       0.02186792       0.00164768      -0.01686374       0.00033899      -0.00613816
H       17.00732768       9.85642806      14.50213838       0.02313584       0.00597956       0.00482327      -0.00316806       0.01392377      -0.01201652
H       14.86192885       9.83422822      15.90437031       0.00508040      -0.00723649       0.01971506       0.01284169       0.00376893      -0.00201255
30
Lattice="25.907006534867833 0.0 0.0 0.0 20.82657043021563 0.0 0.0 0.0 23.769024076838065" Properties=species:S:1:pos:R:3:momenta:R:3:forces:R:3 energy=-168.4341356336844 pbc="F F F"
C       12.22064627      10.59677318      11.10341949      -0.00127504       0.00315344      -0.00143139      -0.00244650      -0.00166202      -0.01221544
C       11.50639940       8.86180613      12.62246106      -0.00404875      -0.00033749       0.00101459       0.00345384       0.00062783      -0.00641547
C       10.24641798       9.45041397      12.70385183       0.00090912      -0.00041134       0.00153813       0.00441068      -0.00077225      -0.00136173
C       10.95863936      11.17902668      11.18029670       0.00032332       0.00077815       0.00112257      -0.00120983      -0.00383241      -0.00678710
C       12.49590284       9.43135982      11.81852805       0.01374800      -0.00605723       0.00238683       0.00061326      -0.00324108      -0.01006833
C        9.94686269      10.61094680      11.97226917      -0.01577234       0.00155309      -0.00282214       0.00062926       0.00013014      -0.00356117
H        9.47833642       8.99519248      13.33342873      -0.01945361      -0.01073132       0.01284114       0.00762209       0.00085333       0.00243228
H       11.71233053       7.94562595      13.17981177       0.00816975      -0.02154335       0.01289697       0.00339460      -0.00081359      -0.00544965
H       10.75859634      12.09519718      10.62158658      -0.00746407       0.02282538      -0.01370636      -0.00260870      -0.00180642      -0.00589665
H       13.00258109      11.04702951      10.49097691       0.02139960       0.01232117      -0.01573636      -0.00348772      -0.00196496      -0.01268931
O       13.75215597       8.85496082      11.67512715       0.00376664       0.00352299      -0.02199610       0.00213628       0.00371823      -0.01554813
H       14.00386080       8.43868514      12.51975656       0.00040576      -0.02344442       0.01769636      -0.03417706      -0.07443264      -0.03205413
N        8.69443326      11.21829177      12.08319825       0.01820227       0.00263936       0.02676412       0.00123133      -0.00195395       0.00192736
H        7.94300769      10.59910921      12.36934339      -0.01996095      -0.01956897       0.00600718       0.00146553       0.00129608       0.00185026
H        8.42147474      11.79469784      11.29393369      -0.00644286       0.01467150      -0.02251687       0.00122455       0.00135666       0.00078298
Zn      15.82665989      10.33314127      12.15043310       0.01696283       0.01450300      -0.00216675       0.03267730       0.01433446       0.02479198
C       16.17344359      11.29152278      10.47723744       0.02122357      -0.01364900       0.02062955       0.00367787      -0.00322972       0.00924186
C       17.50156304      10.92942788       9.79034241      -0.01502702       0.00326474       0.01204617      -0.00090321       0.00126940      -0.00219244
H       15.33325528      11.11725769       9.78562788      -0.01961472      -0.01193612      -0.00807326      -0.00264174      -0.02078218       0.02065834
H       16.15131463      12.36921260      10.70942876      -0.00622158       0.02178921       0.00119279      -0.00501396       0.00056546      -0.00660699
H       18.36437384      11.07793818      10.45622539       0.01932537       0.01244887       0.00429078       0.00554778       0.00832325      -0.01161907
H       17.68541779      11.53992313       8.89028762      -0.00570421       0.00706149      -0.02059593      -0.01370217      -0.00267242      -0.00774503
H       17.52239986       9.87760534       9.47002060       0.00734715      -0.02097248      -0.00150814       0.00042631      -0.00038733       0.00331827
C       15.71828407       9.55377487      13.95880400      -0.01963012       0.01846520      -0.01826705       0.03231670       0.01435780       0.01632347
H       15.48481270       8.47204355      13.92277600      -0.00283310      -0.02415345       0.00078714       0.02847699       0.01583972      -0.00849860
H       13.68683132      10.10574444      14.62219609      -0.02244427      -0.00401451      -0.00349421       0.01468841       0.01165540      -0.03365163
C       14.73654863      10.26693775      14.90929020       0.01091775      -0.00775089      -0.01206233       0.00773476       0.00232302       0.00203693
H       14.89071971      11.35554638      14.91767352       0.00130297       0.02186792       0.00164768       0.01264034       0.00239472       0.02458790
H       16.73677961       9.58921655      14.37665700       0.02313584       0.00597956       0.00482327       0.02362421       0.00672149       0.04557118
H       14.84307467       9.92201892      15.95044154       0.00508040      -0.00723649       0.01971506      -0.02738582      -0.01755130       0.00058030
30
Lattice="25.907006534867833 0.0 0.0 0.0 20.82657043021563 0.0 0.0 0.0 23.769024076838065" Properties=species:S:1:pos:R:3:momenta:R:3:forces:R:3 energy=-168.181085049603 pbc="F F F"
C       12.23419736      10.60500558      11.14922133      -0.00127504       0.00315344      -0.00143139       0.00367173      -0.02460305      -0.00937483
C       11.49984070       8.86173827      12.64835469      -0.00404875      -0.00033749       0.00101459      -0.00592373      -0.01138645       0.00514538
C       10.23515579       9.43660608      12.70196051       0.00090912      -0.00041134       0.00153813      -0.03168787       0.00380078       0.02420739
C       10.96583946      11.17911125      11.19891116       0.00032332       0.00077815       0.00112257      -0.01367489      -0.01177831       0.00965707
C       12.50549154       9.44309620      11.87470543       0.01374800      -0.00605723       0.00238683      -0.04424231      -0.02766685       0.00158353
C        9.94622517      10.60456187      11.97581367      -0.01577234       0.00155309      -0.00282214       0.00788599       0.00780740       0.00168109
H        9.45618187       8.96815382      13.30762773      -0.01945361      -0.01073132       0.01284114      -0.01257603       0.01123863       0.01775321
H       11.71441000       7.94303190      13.19539780       0.00816975      -0.02154335       0.01289697      -0.03217727      -0.01030241       0.00937382
H       10.76515471      12.09141103      10.63307493      -0.00746407       0.02282538      -0.01370636       0.00932862      -0.00851027       0.00101280
H       13.01652498      11.05982761      10.53957172       0.02139960       0.01232117      -0.01573636       0.00089198      -0.03236395       0.00949424
O       13.75415378       8.83712081      11.78587945       0.00376664       0.00352299      -0.02199610      -0.03177553      -0.07280456      -0.07063415
H       14.21578679       8.85867654      12.67431959       0.00040576      -0.02344442       0.01769636      -0.29971375      -0.22537969      -0.22563251
N        8.69342791      11.21310643      12.07908387       0.01820227       0.00263936       0.02676412      -0.00863916      -0.01234137       0.00896425
H        7.94375772      10.58823123      12.35986855      -0.01996095      -0.01956897       0.00600718       0.00163457       0.01674133       0.00490918
H        8.42229089      11.77791228      11.28049802      -0.00644286       0.01467150      -0.02251687       0.00297057       0.01480357      -0.00138221
Zn      15.65323163      10.25149570      12.01457124       0.01696283       0.01450300      -0.00216675       0.18809877       0.08176700       0.18535449
C       16.15578186      11.30609568      10.44083137       0.02122357      -0.01364900       0.02062955      -0.00364717      -0.00992867       0.02962020
C       17.50829727      10.92529069       9.81498560      -0.01502702       0.00326474       0.01204617      -0.00611072      -0.00089310       0.00599836
H       15.35684531      11.24376319       9.68378948      -0.01961472      -0.01193612      -0.00807326      -0.01672800      -0.03699659       0.04408478
H       16.17905188      12.35885041      10.76645876      -0.00622158       0.02178921       0.00119279      -0.00462552       0.00866064      -0.01831967
H       18.33505586      11.03267333      10.53300185       0.01932537       0.01244887       0.00429078       0.00093047      -0.00461425       0.00029739
H       17.75357813      11.56159894       8.94897291      -0.00570421       0.00706149      -0.02059593      -0.00764419       0.00011478       0.00529287
H       17.52374806       9.88486403       9.45989395       0.00734715      -0.02097248      -0.00150814      -0.00798474      -0.00130419       0.00396649
C       15.55429015       9.46453871      13.88260925      -0.01963012       0.01846520      -0.01826705       0.15827995       0.11653047      -0.00702214
H       15.38667321       8.37507163      14.01103433      -0.00283310      -0.02415345       0.00078714       0.00448685       0.09133525      -0.17895176
H       13.61472499      10.06883392      14.76616784      -0.02244427      -0.00401451      -0.00349421       0.05619622      -0.00958645      -0.07123394
C       14.69342123      10.24422838      14.89763673       0.01091775      -0.00775089      -0.01206233       0.04738253       0.02648609      -0.01541560
H       14.84141081      11.32821466      14.80086916       0.00130297       0.02186792       0.00164768       0.00466333       0.04010400       0.04713279
H       16.62036874       9.57698027      14.12764114       0.02313584       0.00597956       0.00482327       0.14071053      -0.00836117       0.23562915
H       14.93237558       9.97351580      15.93860869       0.00508040      -0.00723649       0.01971506      -0.00127245      -0.00856589      -0.00958384
30
Lattice="25.907006534867833 0.0 0.0 0.0 20.82657043021563 0.0 0.0 0.0 23.769024076838065" Properties=species:S:1:pos:R:3:momenta:R:3:forces:R:3 energy=-167.6514879394112 pbc="F F F"
C       12.23996328      10.61658415      11.15284957      -0.00127504       0.00315344      -0.00143139      -0.00443440      -0.00908121       0.00051964
C       11.51820890       8.86361105      12.63823456      -0.00404875      -0.00033749       0.00101459      -0.00995771      -0.00485608       0.00001366
C       10.24773084       9.43077041      12.68682343       0.00090912      -0.00041134       0.00153813       0.00045302       0.00144700       0.00250799
C       10.96709897      11.18166330      11.19820924       0.00032332       0.00077815       0.00112257       0.00377297       0.00037856       0.00084087
C       12.54024755       9.45263900      11.87728917       0.01374800      -0.00605723       0.00238683      -0.00222911      -0.00884298      -0.00621088
C        9.94992811      10.60186765      11.97055863      -0.01577234       0.00155309      -0.00282214      -0.00339073      -0.00041319       0.00889513
H        9.46962923       8.95858298      13.29210057      -0.01945361      -0.01073132       0.01284114      -0.00487885      -0.00396688       0.00181398
H       11.73360117       7.94804382      13.19122107       0.00816975      -0.02154335       0.01289697      -0.00454347      -0.00282576       0.00106670
H       10.76367099      12.09384445      10.63249667      -0.00746407       0.02282538      -0.01370636       0.00359640      -0.00393143      -0.00184377
H       13.01339268      11.07988075      10.53671638       0.02139960       0.01232117      -0.01573636       0.00377531      -0.00916868       0.00419215
O       13.78982007       8.89487492      11.84760050       0.00376664       0.00352299      -0.02199610      -0.00371729      -0.01003379      -0.00049555
H       14.49179397       9.04454525      12.88268109       0.00040576      -0.02344442       0.01769636       0.00770431      -0.01851570       0.01885879
N        8.69293475      11.21307485      12.08153828       0.01820227       0.00263936       0.02676412       0.00178147       0.00705629      -0.00228127
H        7.94603204      10.58112433      12.35422827      -0.01996095      -0.01956897       0.00600718      -0.00285805      -0.00077657       0.00165408
H        8.42020481      11.76744162      11.27525174      -0.00644286       0.01467150      -0.02251687       0.00231711      -0.00355952       0.00083154
Zn      15.48399575      10.17350793      11.84917252       0.01696283       0.01450300      -0.00216675      -0.00208510      -0.01111367       0.00220080
C       16.15826791      11.31223217      10.41709909       0.02122357      -0.01364900       0.02062955      -0.00087872      -0.00227450       0.00268740
C       17.51413855      10.92371668       9.81432465      -0.01502702       0.00326474       0.01204617       0.00044720      -0.00113110       0.00300040
H       15.37176840      11.27739054       9.64617575      -0.01961472      -0.01193612      -0.00807326       0.00306836       0.00509167      -0.00168321
H       16.18157707      12.34783016      10.78808585      -0.00622158       0.02178921       0.00119279      -0.00000713      -0.00162114       0.00211488
H       18.33176601      11.02901051      10.54167478       0.01932537       0.01244887       0.00429078      -0.00335463      -0.00733969       0.00828245
H       17.76369978      11.56387306       8.95306052      -0.00570421       0.00706149      -0.02059593       0.00697687       0.00137188       0.00603865
H       17.53009389       9.88531642       9.45490668       0.00734715      -0.02097248      -0.00150814      -0.00244027       0.00099025      -0.00361956
C       15.41566807       9.35958364      13.89157080      -0.01963012       0.01846520      -0.01826705      -0.00297813       0.00073285      -0.00162330
H       15.38863494       8.29284186      14.17255881      -0.00283310      -0.02415345       0.00078714       0.00646548      -0.00030518      -0.00842149
H       13.56906209      10.07373188      14.82634775      -0.02244427      -0.00401451      -0.00349421       0.00313235      -0.00103388      -0.00172694
C       14.65407842      10.22129270      14.91221478       0.01091775      -0.00775089      -0.01206233       0.00181095       0.00356920      -0.00145496
H       14.83919072      11.29350763      14.75950751       0.00130297       0.02186792       0.00164768      -0.00120937       0.00510585       0.00043695
H       16.49687358       9.58937728      13.91496062       0.02313584       0.00597956       0.00482327      -0.00442333       0.00455450      -0.00042325
H       14.93815397       9.98449671      15.94829440       0.00508040      -0.00723649       0.01971506       0.01159358       0.00481823      -0.00430304
30
Lattice="25.907006534867833 0.0 0.0 0.0 20.82657043021563 0.0 0.0 0.0 23.769024076838065" Properties=species:S:1:pos:R:3:momenta:R:3:forces:R:3 energy=-168.1710342864542 pbc="F F F"
C       12.22736955      10.63225050      11.13772920      -0.00127504       0.00315344      -0.00143139      -0.04013371       0.04220437      -0.04300602
C       11.53265356       8.86706357      12.61945108      -0.00404875      -0.00033749       0.00101459       0.03870961       0.00607349      -0.05570451
C       10.25832573       9.43324385      12.68050843       0.00090912      -0.00041134       0.00153813       0.03022442       0.00688126      -0.01734698
C       10.95881728      11.19503067      11.19806221       0.00032332       0.00077815       0.00112257      -0.02504723       0.03981796       0.00170174
C       12.54558228       9.45459072      11.83399042       0.01374800      -0.00605723       0.00238683       0.01278079       0.00006735      -0.13131095
C        9.94884523      10.60388116      11.97011697      -0.01577234       0.00155309      -0.00282214      -0.00413797       0.00629113       0.00294102
H        9.48408377       8.95915591      13.29192528      -0.01945361      -0.01073132       0.01284114       0.03964435      -0.00186759      -0.00167288
H       11.74986917       7.95216448      13.17453932       0.00816975      -0.02154335       0.01289697       0.04189108       0.00864928      -0.04631951
H       10.75210439      12.10733110      10.63539753      -0.00746407       0.02282538      -0.01370636      -0.03035806       0.03645167       0.00413573
H       13.00034623      11.09449473      10.51848404       0.02139960       0.01232117      -0.01573636      -0.03780592       0.03610753      -0.05037266
O       13.77562564       8.90065024      11.73717857       0.00376664       0.00352299      -0.02199610      -0.04704522       0.01151741      -0.33651211
H       14.70681374       9.09059910      13.07324011       0.00040576      -0.02344442       0.01769636       0.65005821       0.14034544       0.59556421
N        8.68905728      11.21457389      12.08501085       0.01820227       0.00263936       0.02676412      -0.01204009       0.00731383       0.00952872
H        7.94402297      10.57771724      12.35150184      -0.01996095      -0.01956897       0.00600718      -0.00792559      -0.00969221      -0.00626051
H        8.41733458      11.76339687      11.27441871      -0.00644286       0.01467150      -0.02251687      -0.00732871      -0.01519875      -0.00305246
Zn      15.31148672      10.11769925      11.66473610       0.01696283       0.01450300      -0.00216675      -0.53074532      -0.18049197      -0.56667008
C       16.16670788      11.31992680      10.40914158       0.02122357      -0.01364900       0.02062955       0.02347225       0.02177860      -0.02335881
C       17.51970738      10.92322906       9.81514522      -0.01502702       0.00326474       0.01204617       0.01714460      -0.00290243       0.00665756
H       15.38822733      11.30390146       9.62741734      -0.01961472      -0.01193612      -0.00807326       0.05470906       0.08818013      -0.06329200
H       16.18664221      12.34449821      10.80482657      -0.00622158       0.02178921       0.00119279       0.01294575      -0.01238942       0.05453070
H       18.33405106      11.02687083      10.54498210       0.01932537       0.01244887       0.00429078       0.00364752      -0.01604875       0.01985724
H       17.76955144      11.56401434       8.95467057      -0.00570421       0.00706149      -0.02059593       0.02370787       0.00272641       0.01310713
H       17.53228493       9.88564465       9.45421436       0.00734715      -0.02097248      -0.00150814       0.00333802       0.00150956      -0.00452137
C       15.39298398       9.29846689      13.97036407      -0.01963012       0.01846520      -0.01826705      -0.07038224      -0.18635284       0.24348765
H       15.42988070       8.25437722      14.30122546      -0.00283310      -0.02415345       0.00078714       0.12642039      -0.11740558       0.39321778
H       13.56394734      10.07118661      14.84793041      -0.02244427      -0.00401451      -0.00349421      -0.01025105      -0.01529327       0.06048322
C       14.64785747      10.21530780      14.94125219       0.01091775      -0.00775089      -0.01206233      -0.01604339      -0.01660578       0.08939072
H       14.84628950      11.27971820      14.75022910       0.00130297       0.02186792       0.00164768       0.02033112      -0.04045387      -0.03344018
H       16.45069973       9.59161528      13.83874214       0.02313584       0.00597956       0.00482327      -0.14563193       0.01072521      -0.24064467
H       14.93320048      10.00659960      15.97868761       0.00508040      -0.00723649       0.01971506      -0.00752548       0.07158369       0.09227420
30
Lattice="25.907006534867833 0.0 0.0 0.0 20.82657043021563 0.0 0.0 0.0 23.769024076838065" Properties=species:S:1:pos:R:3:momenta:R:3:forces:R:3 energy=-168.71807464563338 pbc="F F F"
C       12.20952421      10.64151440      11.09811357      -0.00127504       0.00315344      -0.00143139      -0.01771178       0.00177346      -0.04300262
C       11.53837266       8.87103930      12.58265328      -0.00404875      -0.00033749       0.00101459       0.00563561      -0.00249728      -0.03940984
C       10.26895209       9.44182882      12.67098195       0.00090912      -0.00041134       0.00153813       0.00803178       0.00473484      -0.01331071
C       10.94722933      11.21527878      11.19206251       0.00032332       0.00077815       0.00112257      -0.01541281       0.01682247      -0.01038757
C       12.53076836       9.45065320      11.77216625       0.01374800      -0.00605723       0.00238683      -0.01786880      -0.00884963      -0.06666414
C        9.94726513      10.61455818      11.96870246      -0.01577234       0.00155309      -0.00282214      -0.00150178       0.00375722      -0.00284088
H        9.50709993       8.96455202      13.29412638      -0.01945361      -0.01073132       0.01284114       0.02357796       0.00233421       0.00375724
H       11.77115321       7.95789145      13.13360280       0.00816975      -0.02154335       0.01289697       0.01943782       0.00175946      -0.04323723
H       10.73202454      12.13426097      10.64309667      -0.00746407       0.02282538      -0.01370636      -0.01723442       0.02421197       0.00689328
H       12.96662406      11.11460466      10.46486763       0.02139960       0.01232117      -0.01573636      -0.03789037       0.01289462      -0.06033263
O       13.74543488       8.85820389      11.63654782       0.00376664       0.00352299      -0.02199610      -0.03401239      -0.05140485      -0.10937218
H       14.85932044       9.07349152      13.17985420       0.00040576      -0.02344442       0.01769636       0.17626152      -0.02334979       0.12285345
N        8.68453169      11.21453253      12.08660728       0.01820227       0.00263936       0.02676412      -0.00256564       0.00194914      -0.00075798
H        7.94340071      10.57260396      12.35179007      -0.01996095      -0.01956897       0.00600718      -0.00070021      -0.00486209       0.00379051
H        8.40900914      11.76353157      11.27761522      -0.00644286       0.01467150      -0.02251687      -0.00554189      -0.00215161       0.00461721
Zn      15.13679167      10.05460975      11.36301309       0.01696283       0.01450300      -0.00216675      -0.20220903      -0.07403970      -0.34703338
C       16.16636997      11.33225717      10.35755202       0.02122357      -0.01364900       0.02062955       0.00079162       0.01144147      -0.05540859
C       17.53605650      10.92465696       9.80902269      -0.01502702       0.00326474       0.01204617       0.01977521      -0.00273448      -0.00124573
H       15.44708341      11.43746546       9.52671335      -0.01961472      -0.01193612      -0.00807326       0.06799268       0.15463290      -0.11031131
H       16.19878522      12.31137990      10.85472643      -0.00622158       0.02178921       0.00119279       0.01758112      -0.04311184       0.06507273
H       18.32525117      11.00759611      10.56778770       0.01932537       0.01244887       0.00429078      -0.01181602      -0.03480425       0.03524758
H       17.82236174      11.57117958       8.96486917      -0.00570421       0.00706149      -0.02059593       0.07065138       0.01038598       0.02592476
H       17.54804549       9.89113817       9.43729536       0.00734715      -0.02097248      -0.00150814       0.01915692       0.00533330      -0.02212071
C       15.43432324       9.24633285      14.10213047      -0.01963012       0.01846520      -0.01826705       0.04807045      -0.05618887       0.15046920
H       15.50000393       8.23185023      14.51375364      -0.00283310      -0.02415345       0.00078714       0.08406605      -0.01802079       0.25002762
H       13.57917494      10.05319345      14.90150246      -0.02244427      -0.00401451      -0.00349421       0.01820300      -0.02057223       0.06552812
C       14.66148593      10.21277801      14.99845871       0.01091775      -0.00775089      -0.01206233       0.01622023      -0.00094869       0.06420464
H       14.85417995      11.26335495      14.73732554       0.00130297       0.02186792       0.00164768       0.00820624      -0.01786035      -0.01852314
H       16.45930159       9.58184363      13.88552578       0.02313584       0.00597956       0.00482327       0.00932505      -0.00443718       0.05483150
H       14.93000459      10.07909530      16.05309482       0.00508040      -0.00723649       0.01971506       0.00174059       0.08422695       0.08231860
30
Lattice="25.907006534867833 0.0 0.0 0.0 20.82657043021563 0.0 0.0 0.0 23.769024076838065" Properties=species:S:1:pos:R:3:momenta:R:3:forces:R:3 energy=-168.99140919113194 pbc="F F F"
C       12.17171345      10.64878893      11.03879777      -0.00127504       0.00315344      -0.00143139      -0.01518209      -0.00230076      -0.02721199
C       11.53720633       8.87533800      12.53307898      -0.00404875      -0.00033749       0.00101459      -0.00447624      -0.00151672      -0.02179398
C       10.27001045       9.44440051      12.65162777       0.00090912      -0.00041134       0.00153813       0.00029692      -0.00295173      -0.01394443
C       10.91199212      11.22418994      11.16567386       0.00032332       0.00077815       0.00112257      -0.01109982      -0.00274196      -0.01852749
C       12.51110470       9.45776714      11.70501553       0.01374800      -0.00605723       0.00238683      -0.00658970      -0.00009194      -0.02890734
C        9.92927150      10.61802381      11.95837460      -0.01577234       0.00155309      -0.00282214      -0.00894863      -0.00403167      -0.00919648
H        9.52848852       8.96636924      13.29708676      -0.01945361      -0.01073132       0.01284114       0.00533113      -0.00333282      -0.00376742
H       11.78696740       7.96307650      13.07726628       0.00816975      -0.02154335       0.01289697       0.00382690      -0.00005623      -0.02409304
H       10.68336242      12.14859889      10.63122286      -0.00746407       0.02282538      -0.01370636      -0.01728325       0.00066259      -0.00956375
H       12.90643187      11.13276019      10.38615316       0.02139960       0.01232117      -0.01573636      -0.02450238      -0.00209143      -0.04127435
O       13.72854548       8.86355911      11.56293687       0.00376664       0.00352299      -0.02199610      -0.00733651      -0.00326057      -0.02811253
H       15.04585278       9.03329307      13.26178409       0.00040576      -0.02344442       0.01769636       0.06580605      -0.01800029       0.03241390
N        8.66589301      11.21190486      12.09403864       0.01820227       0.00263936       0.02676412      -0.00466486      -0.00097139      -0.00041655
H        7.92952148      10.56581260      12.36150195      -0.01996095      -0.01956897       0.00600718      -0.00435396      -0.00158404       0.00479896
H        8.38087348      11.76842066      11.29408297      -0.00644286       0.01467150      -0.02251687      -0.01102294       0.00047823       0.00454724
Zn      15.04066116      10.03816968      11.07756503       0.01696283       0.01450300      -0.00216675      -0.03689659      -0.01061412      -0.10612697
C       16.16838910      11.34748001      10.23956031       0.02122357      -0.01364900       0.02062955       0.00219624       0.00344700      -0.03862191
C       17.56416252      10.91370389       9.77902870      -0.01502702       0.00326474       0.01204617       0.01295530      -0.00547543      -0.00470312
H       15.54162132      11.61126689       9.37067785      -0.01961472      -0.01193612      -0.00807326       0.03847880       0.06735227      -0.05223670
H       16.21375441      12.25240999      10.86373361      -0.00622158       0.02178921       0.00119279       0.00638446      -0.02715325       0.01273035
H       18.28625219      10.92511582      10.60591926       0.01932537       0.01244887       0.00429078      -0.01550579      -0.04046329       0.02400878
H       17.94663511      11.59057526       8.99978155      -0.00570421       0.00706149      -0.02059593       0.05314205       0.01164987       0.02727191
H       17.57235411       9.90088265       9.35470650       0.00734715      -0.02097248      -0.00150814       0.01053658       0.00539264      -0.03152162
C       15.50773387       9.20372956      14.24356643      -0.01963012       0.01846520      -0.01826705       0.02656694      -0.01629641       0.05269062
H       15.54309275       8.21382019      14.71808128      -0.00283310      -0.02415345       0.00078714       0.01797250      -0.00646890       0.07721710
H       13.60394056       9.98219653      14.96235810      -0.02244427      -0.00401451      -0.00349421       0.01001163      -0.02879009       0.02939644
C       14.67676835      10.19868420      15.05382231       0.01091775      -0.00775089      -0.01206233       0.00641569      -0.00505135       0.02152245
H       14.82945222      11.23289392      14.71183931       0.00130297       0.02186792       0.00164768      -0.01133439      -0.01190831      -0.01199331
H       16.54237132       9.54383217      14.09859127       0.02313584       0.00597956       0.00482327       0.02943824      -0.01415783       0.07532258
H       14.93467719      10.16566973      16.12066912       0.00508040      -0.00723649       0.01971506       0.00615249       0.03607370       0.02517054
30
Lattice="25.907006534867833 0.0 0.0 0.0 20.82657043021563 0.0 0.0 0.0 23.769024076838065" Properties=species:S:1:pos:R:3:momenta:R:3:forces:R:3 energy=-169.12319553970744 pbc="F F F"
C       12.05027492      10.78396417      10.99871356      -0.00127504       0.00315344      -0.00143139      -0.01540515       0.00737603      -0.00891568
C       11.48793974       8.96814126      12.46378159      -0.00404875      -0.00033749       0.00101459      -0.00897013       0.00665076      -0.00767632
C       10.19896384       9.48618010      12.59356840       0.00090912      -0.00041134       0.00153813      -0.01065936       0.00193288      -0.00653395
C       10.76712385      11.30903208      11.13654365       0.00032332       0.00077815       0.00112257      -0.01739985       0.00315033      -0.00665622
C       12.44291880       9.60297107      11.65179542       0.01374800      -0.00605723       0.00238683      -0.01048718       0.01000750      -0.00611453
C        9.80674726      10.66017132      11.92668433      -0.01577234       0.00155309      -0.00282214      -0.01506094       0.00213898      -0.00494456
H        9.47708230       8.96347360      13.22676221      -0.01945361      -0.01073132       0.01284114      -0.00862482      -0.00250980      -0.00784386
H       11.77436582       8.05669226      12.99035173       0.00816975      -0.02154335       0.01289697      -0.00560633       0.00677437      -0.00901005
H       10.50788630      12.23351989      10.61546143      -0.00746407       0.02282538      -0.01370636      -0.02041379       0.00318441      -0.00597306
H       12.76724739      11.30558202      10.35339364       0.02139960       0.01232117      -0.01573636      -0.01825808       0.00931242      -0.00993524
O       13.68611772       9.06235025      11.51951909       0.00376664       0.00352299      -0.02199610      -0.00787610       0.01382624      -0.00263478
H       15.27443650       9.01424163      13.30661756       0.00040576      -0.02344442       0.01769636       0.02488822      -0.01086706       0.01572473
N        8.51836367      11.20731592      12.08780771       0.01820227       0.00263936       0.02676412      -0.01705648      -0.00111226      -0.00061599
H        7.81005062      10.52802086      12.34675884      -0.01996095      -0.01956897       0.00600718      -0.01475340      -0.00351042      -0.00088418
H        8.20813294      11.76740126      11.30005585      -0.00644286       0.01467150      -0.02251687      -0.02007515      -0.00040356       0.00078093
Zn      14.98026469      10.15542145      10.85789472       0.01696283       0.01450300      -0.00216675      -0.01055691       0.00763503      -0.02068252
C       16.21169106      11.38745265      10.03924386       0.02122357      -0.01364900       0.02062955       0.00720013       0.00043399      -0.00927063
C       17.60614736      10.88284996       9.64972059      -0.01502702       0.00326474       0.01204617       0.00837769      -0.00591224      -0.00076875
H       15.66154697      11.72916292       9.14681267      -0.01961472      -0.01193612      -0.00807326       0.02409207       0.01582791      -0.01504378
H       16.27982553      12.26300856      10.70379525      -0.00622158       0.02178921       0.00119279       0.00939489      -0.00501826      -0.00003259
H       18.24353013      10.72414942      10.53047904       0.01932537       0.01244887       0.00429078      -0.00815309      -0.03713714       0.01066197
H       18.11834887      11.61416572       9.00498814      -0.00570421       0.00706149      -0.02059593       0.02761660       0.00235688       0.02250051
H       17.56983348       9.93551304       9.09479032       0.00734715      -0.02097248      -0.00150814       0.00384623       0.00479607      -0.02090533
C       15.62033800       9.15539345      14.33983234      -0.01963012       0.01846520      -0.01826705       0.01381485      -0.00541585       0.01905159
H       15.62167868       8.15857742      14.80258238      -0.00283310      -0.02415345       0.00078714       0.01065897      -0.00243051       0.02611609
H       13.64896388       9.85008746      14.97257340      -0.02244427      -0.00401451      -0.00349421       0.00669376      -0.00898261       0.00478094
C       14.70552113      10.12830396      15.08411031       0.01091775      -0.00775089      -0.01206233       0.00527170      -0.00176915       0.00581984
H       14.81251887      11.15333358      14.70148690       0.00130297       0.02186792       0.00164768       0.00049766      -0.00512755      -0.00529801
H       16.66069307       9.50911960      14.31595987       0.02313584       0.00597956       0.00482327       0.01398066      -0.00312277       0.02853836
H       14.93188366      10.15655042      16.15889989       0.00508040      -0.00723649       0.01971506       0.00255278       0.00967787       0.00670009
30
Lattice="25.907006534867833 0.0 0.0 0.0 20.82657043021563 0.0 0.0 0.0 23.769024076838065" Properties=species:S:1:pos:R:3:momenta:R:3:forces:R:3 energy=-169.15931159558878 pbc="F F F"
C       12.00279232      10.89784022      10.87967810      -0.00127504       0.00315344      -0.00143139      -0.00246356       0.00703592      -0.00296182
C       11.53680342       9.04875131      12.33679840      -0.00404875      -0.00033749       0.00101459       0.00134254       0.00533722      -0.00427948
C       10.23604344       9.52121239      12.50868948       0.00090912      -0.00041134       0.00153813      -0.00005155       0.00116558      -0.00472236
C       10.70470799      11.37304482      11.05292979       0.00032332       0.00077815       0.00112257      -0.00473437       0.00254781      -0.00454439
C       12.45320284       9.72866379      11.51735964       0.01374800      -0.00605723       0.00238683       0.00183910       0.00994221      -0.00003945
C        9.79200213      10.69144935      11.86998748      -0.01577234       0.00155309      -0.00282214      -0.00264073       0.00114115      -0.00301876
H        9.55214800       8.96669447      13.15596079      -0.01945361      -0.01073132       0.01284114       0.00080317      -0.00082142      -0.00510813
H       11.86085872       8.13608980      12.83834988       0.00816975      -0.02154335       0.01289697       0.00288787       0.00499157      -0.00584709
H       10.39739751      12.29024157      10.54597294      -0.00746407       0.02282538      -0.01370636      -0.00786556       0.00182304      -0.00436277
H       12.67988370      11.45265408      10.21974225       0.02139960       0.01232117      -0.01573636      -0.00487626       0.00964251      -0.00359229
O       13.71381828       9.23532873      11.36684703       0.00376664       0.00352299      -0.02199610       0.00677808       0.01684458       0.00813210
H       15.51231226       8.97421767      13.28684240       0.00040576      -0.02344442       0.01769636       0.01236094      -0.01014783       0.00304394
N        8.50270605      11.20811299      12.08842188       0.01820227       0.00263936       0.02676412      -0.00240146       0.00023303      -0.00030715
H        7.81675484      10.51384601      12.36818421      -0.01996095      -0.01956897       0.00600718      -0.00170317      -0.00069632       0.00065477
H        8.14826512      11.77622857      11.32552470      -0.00644286       0.01467150      -0.02251687      -0.00477989       0.00118419       0.00185555
Zn      14.95539727      10.30203724      10.58698161       0.01696283       0.01450300      -0.00216675      -0.00088318       0.01354410      -0.00827361
C       16.20608917      11.48237178       9.72486969       0.02122357      -0.01364900       0.02062955       0.00471387       0.00904053      -0.00751019
C       17.57745298      10.91473725       9.34157453      -0.01502702       0.00326474       0.01204617       0.00295858      -0.00018101      -0.00049548
H       15.67434601      11.84968453       8.83216049      -0.01961472      -0.01193612      -0.00807326       0.01041740       0.01593572      -0.00854171
H       16.31893885      12.35346416      10.38900777      -0.00622158       0.02178921       0.00119279       0.00735183       0.00541918      -0.00306945
H       18.17025197      10.65120944      10.22763617       0.01932537       0.01244887       0.00429078      -0.00608642      -0.01511466       0.00232533
H       18.15919753      11.65515702       8.77028598      -0.00570421       0.00706149      -0.02059593       0.01550352       0.00153151       0.01037794
H       17.50071262      10.01202407       8.71999232       0.00734715      -0.02097248      -0.00150814      -0.00087110       0.00458122      -0.01014963
C       15.82431275       9.08048827      14.33514047      -0.01963012       0.01846520      -0.01826705       0.00941941      -0.01015532       0.00385708
H       15.89104280       8.06536739      14.75159620      -0.00283310      -0.02415345       0.00078714       0.00830317      -0.00966941       0.00570161
H       13.80268238       9.54992716      15.00360936      -0.02244427      -0.00401451      -0.00349421       0.00878192      -0.01181945       0.00465342
C       14.82475408       9.93800226      15.11078208       0.01091775      -0.00775089      -0.01206233       0.00858325      -0.00837144       0.00103938
H       14.81569413      10.97462172      14.74513295       0.00130297       0.02186792       0.00164768       0.00551458      -0.00969905      -0.00495164
H       16.83543650       9.51252640      14.35529034       0.02313584       0.00597956       0.00482327       0.00985877      -0.00974532       0.00628106
H       15.06106524       9.96952057      16.18336569       0.00508040      -0.00723649       0.01971506       0.01158780      -0.00204875       0.00056151
