# Supplementary material for: Modelling of growth reaction pathways of zincone ALD/MLD hybrid thin films: a DFT study of precursor screening and the diethyl zinc pulse
Source: RSC Adv. 2025 May 15;15(21):16299–311. doi: 10.1039/d5ra00686d (PMC12080462; doi:10.1039/d5ra00686d)
Supplement: RA-015-D5RA00686D-s001 [file RA-015-D5RA00686D-s001.zip › RSCAdv_supplementary/HD_neb.xyz]

37
Lattice="26.15116253918454 0.0 0.0 0.0 22.713286225235237 0.0 0.0 0.0 21.50699059748947" Properties=species:S:1:pos:R:3:tags:I:1:initial_magmoms:R:1:momenta:R:3:forces:R:3 energy=-193.2835786381759 pbc="F F F"
Zn      15.84023634      11.19327695      11.18173276        0       0.00000000       0.01976972       0.00730505      -0.01222081      -0.00752052      -0.02137743      -0.01407005
C       16.19225089      12.97281302      11.89160262        0       0.00000000      -0.02272083      -0.02196773      -0.01430151      -0.00245349       0.01197530      -0.00318369
C       14.96300028      13.87860297      12.07641721        0       0.00000000       0.01500833      -0.01084324      -0.00264319      -0.00661884       0.00406746       0.00223476
H       16.71770360      12.84661620      12.85292168        0       0.00000000       0.01215545      -0.00592231       0.01914894       0.00219008      -0.01334525      -0.00440479
H       16.92440010      13.44985306      11.21862136        0       0.00000000       0.01609792       0.01159627      -0.01305100       0.00197144       0.01313432      -0.00957130
H       14.41917695      14.04087145      11.13476185        0       0.00000000      -0.01091637       0.00662041      -0.01938100      -0.00060952      -0.00274081       0.00587218
H       15.24761906      14.87143418      12.46152347        0       0.00000000       0.00547188       0.01947440       0.01052101      -0.00362877      -0.00277513      -0.00142309
H       14.23931847      13.44944322      12.78384832        0       0.00000000      -0.01691455      -0.01156246       0.01309308      -0.00167515      -0.00269579      -0.00845066
C       15.61572785       9.38249913      10.43912677        0       0.00000000       0.02320882       0.02364081       0.00497208      -0.00857543       0.02263768       0.02825172
H       15.92038747       8.67328771      11.22818499        0       0.00000000      -0.00532842      -0.01687380       0.01534461       0.02024152       0.00920610      -0.02120468
H       17.51900311       9.37769841       9.32366853        0       0.00000000       0.01912795      -0.00350742       0.01231658       0.00774093       0.00040372      -0.00302369
C       16.45256270       9.16141921       9.16503301        0       0.00000000      -0.01503462       0.00627394       0.01192199      -0.01187152       0.00652596       0.01082495
H       16.11756630       9.80904276       8.34203774        0       0.00000000       0.00482281       0.01527497      -0.01685760      -0.00065755      -0.00754070      -0.02298313
H       14.56393318       9.12101948      10.22296173        0       0.00000000      -0.01988722       0.00243815      -0.01329492       0.01592131       0.03342288       0.01655714
H       16.38562194       8.12187907       8.80734877        0       0.00000000      -0.00532474      -0.01831265      -0.00888054       0.01077947      -0.01127060      -0.00774979
C        6.40761289      10.87339184      10.56496083        0       0.00000000       0.00000000       0.00000000       0.00000000      -0.00053473       0.01243368       0.00574789
C        5.23845672      11.84361097      10.50583904        0       0.00000000       0.00000000       0.00000000       0.00000000      -0.01234920       0.00717068       0.00044434
O        4.02732782      11.08769881      10.37690707        0       0.00000000       0.00000000       0.00000000       0.00000000      -0.00578096      -0.00354628      -0.00288664
H        3.27811520      11.70373416      10.40638439        0       0.00000000       0.00000000       0.00000000       0.00000000       0.00118802      -0.00016044      -0.00692739
H        5.21551769      12.45933704      11.42422963        0       0.00000000       0.00000000       0.00000000       0.00000000      -0.00203833       0.00794709       0.00599926
H        5.36178798      12.53150780       9.64815193        0       0.00000000       0.00000000       0.00000000       0.00000000       0.00777085      -0.00055166      -0.00472868
H        6.22996047      10.16364830      11.38944437        0       0.00000000       0.00000000       0.00000000       0.00000000       0.01136285       0.01084496       0.00816505
H        6.42093400      10.27940170       9.63649901        0       0.00000000       0.00000000       0.00000000       0.00000000      -0.00141221      -0.00017131       0.01313199
C        8.94425154      10.62268812      10.79555277        0       0.00000000       0.00000000       0.00000000       0.00000000      -0.00692054      -0.00990755       0.00224239
C        7.75119715      11.58051484      10.75703229        0       0.00000000       0.00000000       0.00000000       0.00000000       0.00360289       0.00244123      -0.00087589
H        7.72806433      12.16774795      11.69129170        0       0.00000000       0.00000000       0.00000000       0.00000000       0.00169253       0.01113446      -0.00780241
H        7.90420128      12.30981551       9.94278656        0       0.00000000       0.00000000       0.00000000       0.00000000      -0.00531579       0.00183332      -0.00292932
H        8.80222419       9.89104529      11.60942933        0       0.00000000       0.00000000       0.00000000       0.00000000      -0.01150454      -0.00773460       0.01048627
H        8.96443747      10.03386125       9.86227314        0       0.00000000       0.00000000       0.00000000       0.00000000      -0.01628972      -0.00251034      -0.00624687
C       10.28801892      11.33124961      10.97210286        0       0.00000000       0.00000000       0.00000000       0.00000000      -0.01418069       0.00650358       0.00565714
C       11.45081278      10.35579547      10.99916819        0       0.00000000       0.00000000       0.00000000       0.00000000      -0.00348294       0.00222682      -0.00543230
O       12.67353731      11.08793317      11.16064642        0       0.00000000       0.00000000       0.00000000       0.00000000       0.01055486      -0.01497771      -0.03835841
H       13.40413199      10.47354743      10.96447613        0       0.00000000       0.00000000       0.00000000       0.00000000       0.00454796      -0.00432649       0.01022287
H       11.32105006       9.63485310      11.82884770        0       0.00000000       0.00000000       0.00000000       0.00000000       0.01066470       0.00170368       0.00215911
H       11.46838181       9.77669698      10.05755725        0       0.00000000       0.00000000       0.00000000       0.00000000       0.01194536       0.00099502      -0.00676888
H       10.29280031      11.91706459      11.90473877        0       0.00000000       0.00000000       0.00000000       0.00000000      -0.00171340      -0.00486477       0.01832200
H       10.44645802      12.05099053      10.15281075        0       0.00000000       0.00000000       0.00000000       0.00000000       0.01345970      -0.01081657      -0.00950528
37
Lattice="26.15116253918454 0.0 0.0 0.0 22.713286225235237 0.0 0.0 0.0 21.50699059748947" Properties=species:S:1:pos:R:3:tags:I:1:initial_magmoms:R:1:momenta:R:3:forces:R:3 energy=-193.28220936775259 pbc="F F F"
Zn      15.56584113      11.18138686      11.24224007        0       0.00000000       0.01976972       0.00730505      -0.01222081       0.01570877       0.00006149      -0.00091147
C       15.89877603      12.97760041      11.91776095        0       0.00000000      -0.02272083      -0.02196773      -0.01430151       0.00885765       0.00301931      -0.00421702
C       14.67000321      13.89457662      12.02242902        0       0.00000000       0.01500833      -0.01084324      -0.00264319       0.00271612      -0.00324936      -0.00616091
H       16.38006671      12.87195699      12.90427520        0       0.00000000       0.01215545      -0.00592231       0.01914894       0.00731796       0.00460257      -0.00328549
H       16.66352258      13.43465382      11.26709740        0       0.00000000       0.01609792       0.01159627      -0.01305100       0.00853390       0.00784183      -0.00185702
H       14.18002340      14.04358650      11.05025084        0       0.00000000      -0.01091637       0.00662041      -0.01938100       0.00451934      -0.00529154      -0.00698957
H       14.93991650      14.89136339      12.40731031        0       0.00000000       0.00547188       0.01947440       0.01052101      -0.00488049      -0.00130113      -0.00426447
H       13.90586864      13.48034030      12.69431681        0       0.00000000      -0.01691455      -0.01156246       0.01309308       0.00307503      -0.00913013      -0.00853905
C       15.42835181       9.35546554      10.50790839        0       0.00000000       0.02320882       0.02364081       0.00497208       0.01604328      -0.00237417       0.00334019
H       15.86929830       8.68476924      11.26514518        0       0.00000000      -0.00532842      -0.01687380       0.01534461       0.02240495      -0.00188675      -0.00038680
H       17.22419099       9.48057862       9.24623466        0       0.00000000       0.01912795      -0.00350742       0.01231658       0.00746955      -0.00807224      -0.00681766
C       16.16563484       9.19403011       9.16645245        0       0.00000000      -0.01503462       0.00627394       0.01192199       0.00547290      -0.00425459      -0.00118508
H       15.72502264       9.81883326       8.37593669        0       0.00000000       0.00482281       0.01527497      -0.01685760       0.00231304      -0.00236569       0.00120366
H       14.39385760       8.98113129      10.39694368        0       0.00000000      -0.01988722       0.00243815      -0.01329492       0.01308174      -0.00122169       0.01233984
H       16.14375716       8.15373130       8.80623112        0       0.00000000      -0.00532474      -0.01831265      -0.00888054      -0.00032786      -0.00492759      -0.00055323
C        6.37280509      10.93916181      10.74939674        0       0.00000000       0.00000000       0.00000000       0.00000000      -0.00201457      -0.00280551       0.00545704
C        5.21559524      11.91978496      10.66986984        0       0.00000000       0.00000000       0.00000000       0.00000000      -0.00211218      -0.00356377       0.00124879
O        4.00799183      11.18193978      10.43661394        0       0.00000000       0.00000000       0.00000000       0.00000000      -0.00176345      -0.00298688      -0.00588990
H        3.26877963      11.81080820      10.42410643        0       0.00000000       0.00000000       0.00000000       0.00000000      -0.00151247      -0.00240771      -0.00434706
H        5.14567238      12.49724339      11.61110798        0       0.00000000       0.00000000       0.00000000       0.00000000      -0.00737030      -0.00476321       0.00098140
H        5.39445911      12.64202717       9.85066631        0       0.00000000       0.00000000       0.00000000       0.00000000       0.00206200      -0.00247020       0.00265896
H        6.19146773      10.24046308      11.58237797        0       0.00000000       0.00000000       0.00000000       0.00000000      -0.00107519       0.00045762       0.00766443
H        6.38149544      10.33376519       9.82817941        0       0.00000000       0.00000000       0.00000000       0.00000000      -0.00198080      -0.00704978       0.00763380
C        8.89279155      10.64408074      10.98403660        0       0.00000000       0.00000000       0.00000000       0.00000000      -0.00228511      -0.00062923       0.00115497
C        7.72568325      11.63045667      10.92556020        0       0.00000000       0.00000000       0.00000000       0.00000000      -0.00228449      -0.00125003       0.00155627
H        7.71751461      12.24621433      11.84144127        0       0.00000000       0.00000000       0.00000000       0.00000000      -0.00062454       0.00204643      -0.00101172
H        7.88871358      12.33110907      10.08852876        0       0.00000000       0.00000000       0.00000000       0.00000000      -0.00278561      -0.00467794      -0.00170796
H        8.75845746       9.96896244      11.84616287        0       0.00000000       0.00000000       0.00000000       0.00000000      -0.00041224      -0.00106260       0.00096459
H        8.85875461      10.00139615      10.08697396        0       0.00000000       0.00000000       0.00000000       0.00000000      -0.00297631      -0.00052644       0.00062889
C       10.26404971      11.31544035      11.06601384        0       0.00000000       0.00000000       0.00000000       0.00000000      -0.00134063      -0.00411767      -0.00096927
C       11.39923832      10.30583319      11.03932232        0       0.00000000       0.00000000       0.00000000       0.00000000      -0.00769523      -0.00841325      -0.00463509
O       12.64775222      11.00536825      10.95703625        0       0.00000000       0.00000000       0.00000000       0.00000000      -0.00441318      -0.01451376       0.00150015
H       13.33229233      10.35127619      10.72092118        0       0.00000000       0.00000000       0.00000000       0.00000000      -0.00843749      -0.00799910      -0.00610144
H       11.37156684       9.67410839      11.94746477        0       0.00000000       0.00000000       0.00000000       0.00000000      -0.01420372      -0.01717791      -0.00843304
H       11.28197143       9.63814255      10.16598557        0       0.00000000       0.00000000       0.00000000       0.00000000      -0.00727218      -0.00170409      -0.01239347
H       10.34232488      11.92225977      11.98285018        0       0.00000000       0.00000000       0.00000000       0.00000000       0.00510617      -0.00465721      -0.00014772
H       10.39787420      12.00900759      10.21960703        0       0.00000000       0.00000000       0.00000000       0.00000000       0.00008828      -0.00327494      -0.00059303
37
Lattice="26.15116253918454 0.0 0.0 0.0 22.713286225235237 0.0 0.0 0.0 21.50699059748947" Properties=species:S:1:pos:R:3:tags:I:1:initial_magmoms:R:1:momenta:R:3:forces:R:3 energy=-193.2652140128895 pbc="F F F"
Zn      15.32585200      11.12809178      11.35121507        0       0.00000000       0.01976972       0.00730505      -0.01222081       0.03657729       0.00037599       0.00391067
C       15.73333197      12.91742902      12.00999545        0       0.00000000      -0.02272083      -0.02196773      -0.01430151       0.01209571       0.00599889       0.00830055
C       14.59801046      13.94951579      12.07165633        0       0.00000000       0.01500833      -0.01084324      -0.00264319      -0.00885548      -0.01328178      -0.00101852
H       16.20411269      12.80941902      13.00122533        0       0.00000000       0.01215545      -0.00592231       0.01914894       0.00098021       0.00817629       0.01415737
H       16.53627349      13.28254513      11.34572670        0       0.00000000       0.01609792       0.01159627      -0.01305100       0.01386965       0.02272216       0.01892051
H       14.11855457      14.09751011      11.09401521        0       0.00000000      -0.01091637       0.00662041      -0.01938100      -0.00601868      -0.02507712      -0.00450982
H       14.96997822      14.93349692      12.40292041        0       0.00000000       0.00547188       0.01947440       0.01052101      -0.03008157      -0.00364926      -0.00106693
H       13.80491133      13.65248250      12.77236167        0       0.00000000      -0.01691455      -0.01156246       0.01309308      -0.00803152      -0.02811284      -0.00513318
C       15.32207526       9.30664365      10.57638494        0       0.00000000       0.02320882       0.02364081       0.00497208       0.02685032      -0.00064330       0.00890557
H       15.83950124       8.66745226      11.31120243        0       0.00000000      -0.00532842      -0.01687380       0.01534461       0.03717196      -0.00422882      -0.00119334
H       17.06779966       9.66400805       9.28681343        0       0.00000000       0.01912795      -0.00350742       0.01231658       0.01347319      -0.01247416      -0.01490115
C       16.05156899       9.24760836       9.22195679        0       0.00000000      -0.01503462       0.00627394       0.01192199       0.00764886      -0.00465470      -0.00183596
H       15.52333595       9.82145509       8.44597375        0       0.00000000       0.00482281       0.01527497      -0.01685760       0.00042832      -0.00146090       0.00447431
H       14.32769150       8.83063955      10.47927431        0       0.00000000      -0.01988722       0.00243815      -0.01329492       0.02161353       0.00588699       0.02595021
H       16.15234657       8.21704130       8.84688490        0       0.00000000      -0.00532474      -0.01831265      -0.00888054      -0.00446776      -0.00752534      -0.00179442
C        6.43383668      10.99286569      10.83540554        0       0.00000000       0.00000000       0.00000000       0.00000000      -0.00336939       0.00144816       0.00162798
C        5.25621517      11.94728387      10.75273934        0       0.00000000       0.00000000       0.00000000       0.00000000      -0.00530022      -0.00017531       0.00108934
O        4.06810514      11.16873199      10.55404810        0       0.00000000       0.00000000       0.00000000       0.00000000      -0.00384017      -0.00247204       0.00089924
H        3.31191191      11.77476122      10.50219881        0       0.00000000       0.00000000       0.00000000       0.00000000      -0.00443731      -0.00240885      -0.00451119
H        5.18477621      12.53954131      11.68421823        0       0.00000000       0.00000000       0.00000000       0.00000000      -0.00721635      -0.00012582       0.00092726
H        5.40399694      12.65733299       9.91604422        0       0.00000000       0.00000000       0.00000000       0.00000000      -0.00690033      -0.00085008       0.00022324
H        6.24892941      10.27742051      11.65308837        0       0.00000000       0.00000000       0.00000000       0.00000000      -0.00329149       0.00185978       0.00179380
H        6.46340321      10.40025550       9.90623159        0       0.00000000       0.00000000       0.00000000       0.00000000      -0.00300638       0.00084276       0.00210903
C        8.94573261      10.71148698      11.08740250        0       0.00000000       0.00000000       0.00000000       0.00000000      -0.00211507       0.00110115      -0.00145749
C        7.77637900      11.69628358      11.04253081        0       0.00000000       0.00000000       0.00000000       0.00000000      -0.00273635       0.00149945       0.00210529
H        7.75607634      12.28834964      11.97348926        0       0.00000000       0.00000000       0.00000000       0.00000000      -0.00031271      -0.00195280       0.00437836
H        7.94602861      12.41933831      10.22557429        0       0.00000000       0.00000000       0.00000000       0.00000000      -0.00222415       0.00351382       0.00442335
H        8.84653220      10.06696647      11.97837052        0       0.00000000       0.00000000       0.00000000       0.00000000       0.00114587       0.00340202       0.00014263
H        8.87055384      10.03605891      10.21764006        0       0.00000000       0.00000000       0.00000000       0.00000000      -0.00487180      -0.00015536       0.00022670
C       10.32139862      11.37889440      11.07014328        0       0.00000000       0.00000000       0.00000000       0.00000000      -0.00127718       0.00209411      -0.00753758
C       11.44050032      10.35188843      11.03668575        0       0.00000000       0.00000000       0.00000000       0.00000000       0.00000687       0.00035820      -0.01166238
O       12.66453427      10.98928799      10.64240592        0       0.00000000       0.00000000       0.00000000       0.00000000      -0.00858060       0.01239855      -0.00659118
H       13.30320702      10.27903726      10.43867276        0       0.00000000       0.00000000       0.00000000       0.00000000       0.00706248       0.00152651       0.00159088
H       11.55476772       9.86827948      12.02520845        0       0.00000000       0.00000000       0.00000000       0.00000000      -0.00124281      -0.00124460      -0.01128385
H       11.18671332       9.56126667      10.30761413        0       0.00000000       0.00000000       0.00000000       0.00000000       0.00066066       0.00125376      -0.01329181
H       10.44544991      12.04404722      11.94005887        0       0.00000000       0.00000000       0.00000000       0.00000000       0.00122084       0.00211418      -0.00893222
H       10.41503321      12.01317240      10.17414496        0       0.00000000       0.00000000       0.00000000       0.00000000      -0.00390776       0.00041484      -0.00803803
37
Lattice="26.15116253918454 0.0 0.0 0.0 22.713286225235237 0.0 0.0 0.0 21.50699059748947" Properties=species:S:1:pos:R:3:tags:I:1:initial_magmoms:R:1:momenta:R:3:forces:R:3 energy=-193.18198066980185 pbc="F F F"
Zn      15.03729646      11.11706135      11.35172742        0       0.00000000       0.01976972       0.00730505      -0.01222081       0.09160219      -0.02893851       0.01676180
C       15.61868823      12.85866164      12.00912156        0       0.00000000      -0.02272083      -0.02196773      -0.01430151       0.01709021       0.00253133       0.01197534
C       14.64479696      14.04011807      12.10801174        0       0.00000000       0.01500833      -0.01084324      -0.00264319      -0.01347913      -0.01796295      -0.00382127
H       16.09972198      12.67882472      12.98536445        0       0.00000000       0.01215545      -0.00592231       0.01914894       0.01186722       0.02320336       0.01985714
H       16.44683408      13.11751328      11.32476178        0       0.00000000       0.01609792       0.01159627      -0.01305100       0.02146387       0.02397844       0.02368320
H       14.16158663      14.26474614      11.14673168        0       0.00000000      -0.01091637       0.00662041      -0.01938100      -0.00498960      -0.02782681      -0.01070893
H       15.16386020      14.95865932      12.42973212        0       0.00000000       0.00547188       0.01947440       0.01052101      -0.03515695      -0.00658114       0.00281601
H       13.84020037      13.85561724      12.83448525        0       0.00000000      -0.01691455      -0.01156246       0.01309308      -0.01986815      -0.03218181      -0.01390564
C       15.14116692       9.28086438      10.58321820        0       0.00000000       0.02320882       0.02364081       0.00497208       0.06561015      -0.00464172       0.02862657
H       15.69136445       8.70387732      11.34430851        0       0.00000000      -0.00532842      -0.01687380       0.01534461       0.07577406      -0.05313303      -0.00601065
H       16.86793670       9.87051848       9.36287507        0       0.00000000       0.01912795      -0.00350742       0.01231658       0.04300091      -0.03695087      -0.03542715
C       15.92839372       9.30733043       9.25966812        0       0.00000000      -0.01503462       0.00627394       0.01192199       0.02421787      -0.01826123      -0.00001622
H       15.35991656       9.79536118       8.45334663        0       0.00000000       0.00482281       0.01527497      -0.01685760       0.00329171      -0.00886749       0.01918472
H       14.20757132       8.69979112      10.44799757        0       0.00000000      -0.01988722       0.00243815      -0.01329492       0.02295484       0.04788829       0.04740384
H       16.19457082       8.30023795       8.90222958        0       0.00000000      -0.00532474      -0.01831265      -0.00888054      -0.00798723      -0.02669362      -0.00717534
C        6.48072971      10.99434652      10.84628581        0       0.00000000       0.00000000       0.00000000       0.00000000      -0.01102671       0.00302741      -0.00070636
C        5.30236516      11.94723660      10.77305847        0       0.00000000       0.00000000       0.00000000       0.00000000      -0.00957225       0.00373951       0.00034371
O        4.11748424      11.17063679      10.55687577        0       0.00000000       0.00000000       0.00000000       0.00000000      -0.01605183       0.00909118      -0.00024640
H        3.35683143      11.77330443      10.53873696        0       0.00000000       0.00000000       0.00000000       0.00000000      -0.00674614       0.00539882      -0.00711393
H        5.22654398      12.52467690      11.71307690        0       0.00000000       0.00000000       0.00000000       0.00000000      -0.00906462       0.00297526       0.00111569
H        5.45253085      12.66958462       9.94807168        0       0.00000000       0.00000000       0.00000000       0.00000000      -0.01000282       0.00464858       0.00085125
H        6.29772834      10.26993747      11.65628101        0       0.00000000       0.00000000       0.00000000       0.00000000      -0.01368690       0.00187509      -0.00194164
H        6.51769530      10.41260960       9.91063554        0       0.00000000       0.00000000       0.00000000       0.00000000      -0.01196004       0.00390451      -0.00153755
C        8.99073660      10.72678122      11.10222440        0       0.00000000       0.00000000       0.00000000       0.00000000      -0.01152166      -0.00155683       0.00192660
C        7.81722008      11.70396147      11.06214956        0       0.00000000       0.00000000       0.00000000       0.00000000      -0.01018843       0.00024948       0.00167337
H        7.79117173      12.29027562      11.99638814        0       0.00000000       0.00000000       0.00000000       0.00000000      -0.01128747      -0.00037836       0.00209734
H        7.98369828      12.43179234      10.24930882        0       0.00000000       0.00000000       0.00000000       0.00000000      -0.00949839       0.00127606       0.00247758
H        8.91433787      10.09222720      12.00238363        0       0.00000000       0.00000000       0.00000000       0.00000000      -0.01061340       0.00161173       0.00433337
H        8.90932224      10.03838743      10.24364206        0       0.00000000       0.00000000       0.00000000       0.00000000      -0.01581754      -0.00374955       0.00385186
C       10.36193210      11.39764953      11.04485696        0       0.00000000       0.00000000       0.00000000       0.00000000      -0.01200061      -0.00307674      -0.00595594
C       11.47710851      10.36676230      11.02376566        0       0.00000000       0.00000000       0.00000000       0.00000000      -0.00738224       0.00257004      -0.01056939
O       12.66043613      10.95705164      10.46111828        0       0.00000000       0.00000000       0.00000000       0.00000000      -0.01716677       0.01700644      -0.02050479
H       13.28334630      10.21865741      10.29206872        0       0.00000000       0.00000000       0.00000000       0.00000000      -0.03922861       0.02522905      -0.04230191
H       11.67675705       9.98158557      12.04105021        0       0.00000000       0.00000000       0.00000000       0.00000000       0.01433150       0.01513617      -0.01139535
H       11.17324233       9.50596238      10.40134332        0       0.00000000       0.00000000       0.00000000       0.00000000      -0.00786021      -0.00635591      -0.00044661
H       10.50161001      12.09240038      11.88853068        0       0.00000000       0.00000000       0.00000000       0.00000000      -0.00995739       0.00199537      -0.01055776
H       10.44227825      11.99967577      10.12536741        0       0.00000000       0.00000000       0.00000000       0.00000000      -0.01661963      -0.00814027      -0.01031193
37
Lattice="26.15116253918454 0.0 0.0 0.0 22.713286225235237 0.0 0.0 0.0 21.50699059748947" Properties=species:S:1:pos:R:3:tags:I:1:initial_magmoms:R:1:momenta:R:3:forces:R:3 energy=-192.89341820518206 pbc="F F F"
Zn      14.77604736      11.20298210      11.30236103        0       0.00000000       0.01976972       0.00730505      -0.01222081       0.39727593      -0.22770213      -0.01535029
C       15.56215902      12.85350980      11.98734925        0       0.00000000      -0.02272083      -0.02196773      -0.01430151      -0.00794445      -0.00371943       0.00303928
C       14.67823808      14.09564676      12.13437153        0       0.00000000       0.01500833      -0.01084324      -0.00264319      -0.01637240      -0.01169432      -0.00286866
H       16.04900262      12.60696101      12.94487295        0       0.00000000       0.01215545      -0.00592231       0.01914894       0.00111905       0.02617111       0.01124608
H       16.38898241      13.05431048      11.28357344        0       0.00000000       0.01609792       0.01159627      -0.01305100       0.00868658       0.03556133       0.02539240
H       14.17542847      14.35844198      11.19337229        0       0.00000000      -0.01091637       0.00662041      -0.01938100      -0.01205727      -0.01233384      -0.00499118
H       15.26122736      14.97759864      12.44842389        0       0.00000000       0.00547188       0.01947440       0.01052101      -0.02037732      -0.00739818      -0.00158607
H       13.88881473      13.94636662      12.88505637        0       0.00000000      -0.01691455      -0.01156246       0.01309308      -0.01696826      -0.01084913      -0.00336373
C       14.97256287       9.30165654      10.51079199        0       0.00000000       0.02320882       0.02364081       0.00497208       0.21798686       0.06353193       0.13497083
H       15.52496789       8.87656987      11.36037277        0       0.00000000      -0.00532842      -0.01687380       0.01534461       0.23788503      -0.24221175      -0.01401674
H       16.72014190      10.02779879       9.42327718        0       0.00000000       0.01912795      -0.00350742       0.01231658       0.08570654      -0.00765315      -0.07740885
C       15.84746548       9.38290799       9.25046327        0       0.00000000      -0.01503462       0.00627394       0.01192199       0.06702160      -0.00541710       0.01561541
H       15.30255451       9.81694485       8.39782163        0       0.00000000       0.00482281       0.01527497      -0.01685760      -0.00130910      -0.00081251       0.05525936
H       14.16583496       8.55315181      10.34610120        0       0.00000000      -0.01988722       0.00243815      -0.01329492      -0.03000007       0.28459698       0.08988440
H       16.22638632       8.40221329       8.92159853        0       0.00000000      -0.00532474      -0.01831265      -0.00888054       0.01479286      -0.01947294      -0.00903076
C        6.51393645      10.98723282      10.84877322        0       0.00000000       0.00000000       0.00000000       0.00000000      -0.00451017       0.00123001       0.00020078
C        5.33103380      11.93634715      10.77364578        0       0.00000000       0.00000000       0.00000000       0.00000000      -0.00561549       0.00179985       0.00029336
O        4.14929710      11.15432004      10.55684566        0       0.00000000       0.00000000       0.00000000       0.00000000       0.00578970      -0.00432437      -0.00121087
H        3.38517867      11.75216070      10.54062136        0       0.00000000       0.00000000       0.00000000       0.00000000      -0.00797525       0.00279800      -0.00650707
H        5.24918085      12.51617379      11.71173338        0       0.00000000       0.00000000       0.00000000       0.00000000      -0.00317064       0.00072567       0.00096501
H        5.47878503      12.65740142       9.94704759        0       0.00000000       0.00000000       0.00000000       0.00000000      -0.00315932       0.00189946       0.00080952
H        6.33627149      10.26506308      11.66205013        0       0.00000000       0.00000000       0.00000000       0.00000000      -0.00218614       0.00137819       0.00010592
H        6.54629210      10.40197397       9.91478830        0       0.00000000       0.00000000       0.00000000       0.00000000      -0.00214156       0.00252764       0.00015407
C        9.03079327      10.72962426      11.09150165        0       0.00000000       0.00000000       0.00000000       0.00000000      -0.01566151       0.00113305      -0.00181625
C        7.85089242      11.70149993      11.05507919        0       0.00000000       0.00000000       0.00000000       0.00000000      -0.00754424       0.00514812       0.00042988
H        7.82641943      12.29042022      11.98817608        0       0.00000000       0.00000000       0.00000000       0.00000000      -0.00463752       0.00413380       0.00031415
H        8.00938575      12.42819408      10.23963106        0       0.00000000       0.00000000       0.00000000       0.00000000      -0.00612515       0.00324594      -0.00005884
H        8.95809723      10.09447528      11.99204027        0       0.00000000       0.00000000       0.00000000       0.00000000      -0.01274968       0.00241145      -0.00071791
H        8.95017105      10.03992500      10.23368238        0       0.00000000       0.00000000       0.00000000       0.00000000      -0.01711826       0.00094610      -0.00025811
C       10.40716966      11.39402952      11.03128189        0       0.00000000       0.00000000       0.00000000       0.00000000      -0.01502779      -0.00887615      -0.00958878
C       11.50781144      10.34394041      11.02216495        0       0.00000000       0.00000000       0.00000000       0.00000000      -0.06698278      -0.04342699      -0.01481241
O       12.71473539      10.88320551      10.46958925        0       0.00000000       0.00000000       0.00000000       0.00000000      -0.09285991      -0.01061192      -0.10103924
H       13.39589820      10.12889140      10.37656307        0       0.00000000       0.00000000       0.00000000       0.00000000      -0.61102225       0.23961910      -0.08142362
H       11.68167509       9.95310723      12.04231672        0       0.00000000       0.00000000       0.00000000       0.00000000       0.01668665       0.00685065      -0.01170775
H       11.19949908       9.49202762      10.39283254        0       0.00000000       0.00000000       0.00000000       0.00000000      -0.07618044      -0.05115115       0.01658548
H       10.55073951      12.09263830      11.87148050        0       0.00000000       0.00000000       0.00000000       0.00000000       0.00010318      -0.00852083      -0.01232940
H       10.49501487      11.99045914      10.10843637        0       0.00000000       0.00000000       0.00000000       0.00000000      -0.00931140      -0.01600460      -0.01270400
37
Lattice="26.15116253918454 0.0 0.0 0.0 22.713286225235237 0.0 0.0 0.0 21.50699059748947" Properties=species:S:1:pos:R:3:tags:I:1:initial_magmoms:R:1:momenta:R:3:forces:R:3 energy=-192.4281842519043 pbc="F F F"
Zn      14.59305609      11.30802341      11.30893891        0       0.00000000       0.01976972       0.00730505      -0.01222081      -0.00693272       0.00822481       0.00161190
C       15.56506139      12.85486316      11.98637683        0       0.00000000      -0.02272083      -0.02196773      -0.01430151      -0.00245966       0.00006691       0.00279676
C       14.68518346      14.10195077      12.13648888        0       0.00000000       0.01500833      -0.01084324      -0.00264319      -0.00095004       0.00223605       0.00202876
H       16.04649401      12.59284760      12.94038230        0       0.00000000       0.01215545      -0.00592231       0.01914894      -0.00542372      -0.00299125       0.00369845
H       16.38475168      13.03759761      11.27275698        0       0.00000000       0.01609792       0.01159627      -0.01305100      -0.00114347      -0.00061009       0.00401333
H       14.18056237      14.36576790      11.19647792        0       0.00000000      -0.01091637       0.00662041      -0.01938100      -0.00003170       0.00361153       0.00143653
H       15.27068452      14.98136242      12.45008306        0       0.00000000       0.00547188       0.01947440       0.01052101       0.00533896      -0.00169985       0.00246227
H       13.89581456      13.95300837      12.88723078        0       0.00000000      -0.01691455      -0.01156246       0.01309308      -0.00280735       0.00455104       0.00140117
C       14.87289817       9.27015488      10.44651003        0       0.00000000       0.02320882       0.02364081       0.00497208       0.00664571      -0.00746712      -0.00449684
H       15.42047820       8.99215188      11.36499184        0       0.00000000      -0.00532842      -0.01687380       0.01534461       0.01187982       0.00834684      -0.00224185
H       16.67661165      10.03588990       9.45317256        0       0.00000000       0.01912795      -0.00350742       0.01231658      -0.00725191       0.00889767      -0.00664697
C       15.81549190       9.38499285       9.23957910        0       0.00000000      -0.01503462       0.00627394       0.01192199       0.00225820      -0.00315020      -0.00614450
H       15.30104937       9.81359092       8.36753649        0       0.00000000       0.00482281       0.01527497      -0.01685760      -0.00019645      -0.00720161      -0.00728534
H       14.18395812       8.41492209      10.30797254        0       0.00000000      -0.01988722       0.00243815      -0.01329492       0.01002424      -0.01038673      -0.00282004
H       16.22202816       8.41090165       8.92679946        0       0.00000000      -0.00532474      -0.01831265      -0.00888054       0.00977842      -0.00225568       0.00111341
C        6.51620799      10.98651613      10.84872524        0       0.00000000       0.00000000       0.00000000       0.00000000       0.00002305       0.00017425       0.00010886
C        5.33317038      11.93566365      10.77355709        0       0.00000000       0.00000000       0.00000000       0.00000000      -0.00015296       0.00014459       0.00013943
O        4.15004348      11.15421272      10.55709639        0       0.00000000       0.00000000       0.00000000       0.00000000      -0.00146542       0.00104052      -0.00075181
H        3.38668227      11.75325733      10.54087020        0       0.00000000       0.00000000       0.00000000       0.00000000       0.00094092       0.00014618      -0.00637896
H        5.25060127      12.51577515      11.71144898        0       0.00000000       0.00000000       0.00000000       0.00000000      -0.00067277      -0.00019621       0.00050392
H        5.48026522      12.65663517       9.94678130        0       0.00000000       0.00000000       0.00000000       0.00000000      -0.00035143       0.00025922       0.00022397
H        6.33778460      10.26461896      11.66208661        0       0.00000000       0.00000000       0.00000000       0.00000000       0.00030623      -0.00016063       0.00016634
H        6.54771632      10.40124254       9.91476941        0       0.00000000       0.00000000       0.00000000       0.00000000       0.00018172       0.00042297      -0.00026885
C        9.03833745      10.72945855      11.09179753        0       0.00000000       0.00000000       0.00000000       0.00000000       0.00067679       0.00121347      -0.00211689
C        7.85461084      11.69971405      11.05490842        0       0.00000000       0.00000000       0.00000000       0.00000000      -0.00010998       0.00056802      -0.00017536
H        7.82849721      12.28908893      11.98787857        0       0.00000000       0.00000000       0.00000000       0.00000000      -0.00056754       0.00076141      -0.00027463
H        8.01184863      12.42709515      10.23969361        0       0.00000000       0.00000000       0.00000000       0.00000000      -0.00135814       0.00087640      -0.00007133
H        8.96442996      10.09432002      11.99232820        0       0.00000000       0.00000000       0.00000000       0.00000000       0.00159112       0.00196632      -0.00130392
H        8.95694500      10.03965396      10.23379270        0       0.00000000       0.00000000       0.00000000       0.00000000      -0.00317931      -0.00015432      -0.00060911
C       10.41479653      11.39778156      11.03266332        0       0.00000000       0.00000000       0.00000000       0.00000000       0.00115806       0.00153359      -0.00804698
C       11.53842764      10.36194547      11.02804387        0       0.00000000       0.00000000       0.00000000       0.00000000      -0.00006891      -0.00150684      -0.00247882
O       12.75905417      10.88401434      10.51765500        0       0.00000000       0.00000000       0.00000000       0.00000000       0.00547346      -0.00914121       0.00630206
H       13.68449942      10.01465790      10.41381712        0       0.00000000       0.00000000       0.00000000       0.00000000       0.01529868      -0.00374660       0.00072766
H       11.66990858       9.94827294      12.04774978        0       0.00000000       0.00000000       0.00000000       0.00000000      -0.00795067       0.00264757      -0.00060014
H       11.23142226       9.51509890      10.38406032        0       0.00000000       0.00000000       0.00000000       0.00000000      -0.00397742       0.00087718      -0.00295011
H       10.55065012      12.09923341      11.87233789        0       0.00000000       0.00000000       0.00000000       0.00000000      -0.00131560       0.00631510      -0.01193287
H       10.49915662      11.99384550      10.10900506        0       0.00000000       0.00000000       0.00000000       0.00000000      -0.00229982      -0.00467036      -0.01168401
37
Lattice="26.15116253918454 0.0 0.0 0.0 22.713286225235237 0.0 0.0 0.0 21.50699059748947" Properties=species:S:1:pos:R:3:tags:I:1:initial_magmoms:R:1:momenta:R:3:forces:R:3 energy=-193.10894856116963 pbc="F F F"
Zn      14.36621791      11.47672374      11.34607208        0       0.00000000       0.01976972       0.00730505      -0.01222081      -0.61664099       0.45665001       0.10268958
C       15.56699296      12.85341149      11.98564229        0       0.00000000      -0.02272083      -0.02196773      -0.01430151       0.00213147      -0.00230207       0.00165069
C       14.69427715      14.11133940      12.14115971        0       0.00000000       0.01500833      -0.01084324      -0.00264319       0.02427856       0.02960958       0.01567200
H       16.04229431      12.57707974      12.93701611        0       0.00000000       0.01215545      -0.00592231       0.01914894      -0.01559020      -0.04452609      -0.00563956
H       16.37908708      13.02259886      11.26294475        0       0.00000000       0.01609792       0.01159627      -0.01305100      -0.01511001      -0.04139288      -0.01994263
H       14.18782302      14.37596507      11.20157414        0       0.00000000      -0.01091637       0.00662041      -0.01938100       0.01970023       0.03430304       0.01713146
H       15.28294508      14.98768954      12.45350461        0       0.00000000       0.00547188       0.01947440       0.01052101       0.03570475       0.01972858       0.01303074
H       13.90314420      13.96396572      12.89090379        0       0.00000000      -0.01691455      -0.01156246       0.01309308       0.01936847       0.03781150       0.01358913
C       14.85108016       9.15541794      10.39428412        0       0.00000000       0.02320882       0.02364081       0.00497208      -0.05354965      -0.31998170      -0.14405778
H       15.37291220       9.03356531      11.35891960        0       0.00000000      -0.00532842      -0.01687380       0.01534461      -0.11698613       0.11604780      -0.01984288
H       16.65137770      10.03682218       9.47532877        0       0.00000000       0.01912795      -0.00350742       0.01231658      -0.07770131       0.01121026       0.04675675
C       15.81564860       9.36536858       9.22651434        0       0.00000000      -0.01503462       0.00627394       0.01192199      -0.00043863      -0.05889358      -0.04042625
H       15.30022188       9.80117719       8.36001759        0       0.00000000       0.00482281       0.01527497      -0.01685760      -0.00585182      -0.04329709      -0.02597332
H       14.23667825       8.25553381      10.27371130        0       0.00000000      -0.01988722       0.00243815      -0.01329492       0.16058150      -0.44929896      -0.08654963
H       16.25498369       8.41249383       8.90614155        0       0.00000000      -0.00532474      -0.01831265      -0.00888054       0.09808151       0.00068206      -0.05440434
C        6.51252449      10.98664985      10.84855490        0       0.00000000       0.00000000       0.00000000       0.00000000      -0.00913341       0.00111947      -0.00027925
C        5.33076275      11.93574908      10.77326575        0       0.00000000       0.00000000       0.00000000       0.00000000      -0.00484072       0.00012092      -0.00050991
O        4.14777697      11.15441084      10.55622480        0       0.00000000       0.00000000       0.00000000       0.00000000      -0.01737254       0.00800896      -0.00297460
H        3.38442772      11.75366867      10.54064101        0       0.00000000       0.00000000       0.00000000       0.00000000       0.00240076      -0.00510154      -0.00715026
H        5.24878968      12.51573211      11.71133206        0       0.00000000       0.00000000       0.00000000       0.00000000      -0.00480728      -0.00028612       0.00048530
H        5.47861267      12.65686731       9.94671561        0       0.00000000       0.00000000       0.00000000       0.00000000      -0.00422139       0.00114548      -0.00003502
H        6.33486970      10.26436018      11.66176180        0       0.00000000       0.00000000       0.00000000       0.00000000      -0.00662214      -0.00068178      -0.00047805
H        6.54557948      10.40144893       9.91459064        0       0.00000000       0.00000000       0.00000000       0.00000000      -0.00491926       0.00109919      -0.00093412
C        9.02986882      10.72652439      11.09557938        0       0.00000000       0.00000000       0.00000000       0.00000000      -0.02309887      -0.00726199       0.00820402
C        7.84963664      11.69828219      11.05545536        0       0.00000000       0.00000000       0.00000000       0.00000000      -0.01327718      -0.00380893       0.00096644
H        7.82553323      12.28861076      11.98804850        0       0.00000000       0.00000000       0.00000000       0.00000000      -0.00746844      -0.00090994       0.00013170
H        8.01060617      12.42518280      10.24025897        0       0.00000000       0.00000000       0.00000000       0.00000000      -0.00354931      -0.00457654       0.00117715
H        8.95497041      10.09138224      11.99574926        0       0.00000000       0.00000000       0.00000000       0.00000000      -0.02382414      -0.00598023       0.00817243
H        8.95347070      10.03757519      10.23622306        0       0.00000000       0.00000000       0.00000000       0.00000000      -0.01120273      -0.00611107       0.00560596
C       10.39628467      11.40115873      11.04179579        0       0.00000000       0.00000000       0.00000000       0.00000000      -0.04939439       0.00898172       0.01786022
C       11.55023133      10.40367918      11.04042333        0       0.00000000       0.00000000       0.00000000       0.00000000       0.02924843       0.11034948       0.03190066
O       12.72600062      11.02901021      10.57680002        0       0.00000000       0.00000000       0.00000000       0.00000000      -0.08746129       0.38432693       0.16275523
H       13.97237323       9.87107605      10.39986591        0       0.00000000       0.00000000       0.00000000       0.00000000       0.78715107      -0.39742785      -0.04319804
H       11.67019280       9.96000565      12.04986021        0       0.00000000       0.00000000       0.00000000       0.00000000      -0.01116693       0.03146754       0.00598545
H       11.28050607       9.55427974      10.37282360        0       0.00000000       0.00000000       0.00000000       0.00000000       0.12848309       0.10470798      -0.03322699
H       10.53300917      12.10671210      11.87794633        0       0.00000000       0.00000000       0.00000000       0.00000000      -0.04505656       0.02502351       0.00421102
H       10.48603342      11.99493196      10.11638507        0       0.00000000       0.00000000       0.00000000       0.00000000      -0.03328892      -0.00599362       0.00805760
37
Lattice="26.15116253918454 0.0 0.0 0.0 22.713286225235237 0.0 0.0 0.0 21.50699059748947" Properties=species:S:1:pos:R:3:tags:I:1:initial_magmoms:R:1:momenta:R:3:forces:R:3 energy=-193.67005038967903 pbc="F F F"
Zn      14.16809482      11.72305836      11.36374446        0       0.00000000       0.01976972       0.00730505      -0.01222081      -0.09428246       0.11665634       0.01031238
C       15.52468169      12.91281534      12.00600647        0       0.00000000      -0.02272083      -0.02196773      -0.01430151      -0.02263640       0.03143578       0.01469865
C       14.75069921      14.23155960      12.19386952        0       0.00000000       0.01500833      -0.01084324      -0.00264319       0.02742353       0.06146858       0.03076661
H       15.98819374      12.56712961      12.93978902        0       0.00000000       0.01215545      -0.00592231       0.01914894      -0.02882622      -0.00324852       0.00589260
H       16.32851237      13.01460456      11.26165271        0       0.00000000       0.01609792       0.01159627      -0.01305100      -0.02659088       0.00100161       0.00500223
H       14.24462575      14.53340487      11.26410711        0       0.00000000      -0.01091637       0.00662041      -0.01938100       0.03293829       0.08374010       0.03456930
H       15.39370684      15.06906706      12.50086914        0       0.00000000       0.00547188       0.01947440       0.01052101       0.05538531       0.04071476       0.03140919
H       13.96410915      14.12264004      12.95500578        0       0.00000000      -0.01691455      -0.01156246       0.01309308       0.02805695       0.08239142       0.03445381
C       14.91189295       8.91873425      10.35000886        0       0.00000000       0.02320882       0.02364081       0.00497208       0.03072282      -0.10645715      -0.01940674
H       15.42635289       8.83119168      11.31730409        0       0.00000000      -0.00532842      -0.01687380       0.01534461       0.03588378      -0.08695117      -0.02218942
H       16.60284823      10.03849231       9.51913912        0       0.00000000       0.01912795      -0.00350742       0.01231658      -0.03945756       0.01734678      -0.00161052
C       15.86409183       9.28386056       9.21176315        0       0.00000000      -0.01503462       0.00627394       0.01192199       0.01555583      -0.03690753      -0.01361552
H       15.31739145       9.69931746       8.35336616        0       0.00000000       0.00482281       0.01527497      -0.01685760      -0.00970991      -0.06902104      -0.01391120
H       14.38116397       7.97576483      10.16786699        0       0.00000000      -0.01988722       0.00243815      -0.01329492       0.07306337      -0.12976373      -0.04046319
H       16.42138441       8.40822999       8.85656449        0       0.00000000      -0.00532474      -0.01831265      -0.00888054       0.08121924       0.00106646      -0.01730674
C        6.49520733      10.98619586      10.84927465        0       0.00000000       0.00000000       0.00000000       0.00000000      -0.01044163      -0.00075629       0.00052763
C        5.31803930      11.93901211      10.77323619        0       0.00000000       0.00000000       0.00000000       0.00000000      -0.00770051       0.00174125      -0.00025736
O        4.13821801      11.15635423      10.55455787        0       0.00000000       0.00000000       0.00000000       0.00000000      -0.00539383       0.00097038      -0.00111998
H        3.37289226      11.75285445      10.53822285        0       0.00000000       0.00000000       0.00000000       0.00000000      -0.00734520       0.00108925      -0.00614830
H        5.23672301      12.51833326      11.71172553        0       0.00000000       0.00000000       0.00000000       0.00000000      -0.00700631       0.00130252      -0.00007530
H        5.46716287      12.66049749       9.94718799        0       0.00000000       0.00000000       0.00000000       0.00000000      -0.00673740       0.00175239       0.00000894
H        6.30977069      10.26202207      11.65898442        0       0.00000000       0.00000000       0.00000000       0.00000000      -0.01551018      -0.00105039      -0.00117844
H        6.53219470      10.40396991       9.91362156        0       0.00000000       0.00000000       0.00000000       0.00000000      -0.00873983       0.00056134      -0.00010682
C        9.00871235      10.71497654      11.10778394        0       0.00000000       0.00000000       0.00000000       0.00000000      -0.01070542      -0.00408868       0.00448152
C        7.83237694      11.69064058      11.06490893        0       0.00000000       0.00000000       0.00000000       0.00000000      -0.01056652      -0.00412792       0.00478385
H        7.80785289      12.27965337      11.99774779        0       0.00000000       0.00000000       0.00000000       0.00000000      -0.01028744      -0.00587538       0.00524326
H        8.00081452      12.41862960      10.25199995        0       0.00000000       0.00000000       0.00000000       0.00000000      -0.00860123      -0.00250564       0.00636538
H        8.92967229      10.07940667      12.00648425        0       0.00000000       0.00000000       0.00000000       0.00000000      -0.00764556      -0.00274939       0.00533484
H        8.93889665      10.02959038      10.24565795        0       0.00000000       0.00000000       0.00000000       0.00000000      -0.00890127      -0.00427450       0.00441477
C       10.36216951      11.41342914      11.06099998        0       0.00000000       0.00000000       0.00000000       0.00000000      -0.01785964       0.00931410       0.00223649
C       11.55354773      10.46312723      11.02942991        0       0.00000000       0.00000000       0.00000000       0.00000000      -0.00289569       0.02894496      -0.00867144
O       12.68668428      11.15216734      10.54423779        0       0.00000000       0.00000000       0.00000000       0.00000000      -0.01764847       0.05487247      -0.01490935
H       14.11174837       9.66565540      10.43923893        0       0.00000000       0.00000000       0.00000000       0.00000000       0.06342352      -0.09540147       0.02269175
H       11.71469452      10.00858729      12.02738807        0       0.00000000       0.00000000       0.00000000       0.00000000       0.00905543       0.02246863      -0.01371301
H       11.33283483       9.62146198      10.34196446        0       0.00000000       0.00000000       0.00000000       0.00000000       0.02094345       0.03294595      -0.01820649
H       10.47681804      12.11240744      11.90664481        0       0.00000000       0.00000000       0.00000000       0.00000000      -0.02464180       0.00846646       0.00469695
H       10.42758285      12.02369824      10.14539166        0       0.00000000       0.00000000       0.00000000       0.00000000      -0.03080521       0.01251927       0.00346332
37
Lattice="26.15116253918454 0.0 0.0 0.0 22.713286225235237 0.0 0.0 0.0 21.50699059748947" Properties=species:S:1:pos:R:3:tags:I:1:initial_magmoms:R:1:momenta:R:3:forces:R:3 energy=-193.8870367469088 pbc="F F F"
Zn      14.04928985      11.90601566      11.38866426        0       0.00000000       0.01976972       0.00730505      -0.01222081      -0.01948496       0.03585342      -0.00522393
C       15.45511760      13.03923632      12.03312071        0       0.00000000      -0.02272083      -0.02196773      -0.01430151      -0.00881027       0.02308144      -0.00039097
C       14.86966324      14.44591225      12.23948567        0       0.00000000       0.01500833      -0.01084324      -0.00264319       0.02691655       0.03791636       0.01523279
H       15.89202655      12.64218277      12.96058340        0       0.00000000       0.01215545      -0.00592231       0.01914894      -0.01797649      -0.00164540      -0.00581678
H       16.26096955      13.04581735      11.28316697        0       0.00000000       0.01609792       0.01159627      -0.01305100      -0.00516147       0.01153609       0.00190242
H       14.38744334      14.82411287      11.32571965        0       0.00000000      -0.01091637       0.00662041      -0.01938100       0.03538436       0.05978211       0.01910883
H       15.63925071      15.17768347      12.52703136        0       0.00000000       0.00547188       0.01947440       0.01052101       0.04822206       0.01650034       0.02221086
H       14.10383444      14.45118586      13.02829322        0       0.00000000      -0.01691455      -0.01156246       0.01309308       0.02677928       0.05390413       0.01675993
C       14.97848568       8.70801067      10.24639209        0       0.00000000       0.02320882       0.02364081       0.00497208       0.01471069      -0.03702821      -0.01076461
H       15.51938210       8.44907282      11.16770734        0       0.00000000      -0.00532842      -0.01687380       0.01534461       0.02386935      -0.04888810      -0.01561805
H       16.61422619       9.96217952       9.50631209        0       0.00000000       0.01912795      -0.00350742       0.01231658      -0.02776205       0.02434670       0.00031065
C       15.92089795       9.18865633       9.14329866        0       0.00000000      -0.01503462       0.00627394       0.01192199       0.00619705      -0.00384877      -0.00506111
H       15.36022448       9.62381723       8.30423705        0       0.00000000       0.00482281       0.01527497      -0.01685760      -0.00606283      -0.02609107      -0.00850755
H       14.40700594       7.82240072       9.93544837        0       0.00000000      -0.01988722       0.00243815      -0.01329492       0.02594588      -0.04059527      -0.02686168
H       16.53080551       8.36757095       8.74171872        0       0.00000000      -0.00532474      -0.01831265      -0.00888054       0.03902430       0.01822657      -0.00213515
C        6.45805771      10.97196619      10.87229948        0       0.00000000       0.00000000       0.00000000       0.00000000      -0.00688584      -0.00143639       0.00417823
C        5.28612273      11.93652901      10.81631029        0       0.00000000       0.00000000       0.00000000       0.00000000      -0.00594736       0.00004316       0.00718864
O        4.08878904      11.18001403      10.58948988        0       0.00000000       0.00000000       0.00000000       0.00000000      -0.00788056       0.00354943       0.00628357
H        3.33667852      11.79358864      10.59640739        0       0.00000000       0.00000000       0.00000000       0.00000000      -0.00560932       0.00673035       0.00851982
H        5.21639227      12.50148714      11.76490121        0       0.00000000       0.00000000       0.00000000       0.00000000      -0.00368595      -0.00168923       0.00844501
H        5.44337232      12.67018583      10.00228006        0       0.00000000       0.00000000       0.00000000       0.00000000      -0.00465116       0.00172971       0.00886045
H        6.28197692      10.24630698      11.68292241        0       0.00000000       0.00000000       0.00000000       0.00000000      -0.00433745      -0.00163946       0.00436477
H        6.47835643      10.39449364       9.93359327        0       0.00000000       0.00000000       0.00000000       0.00000000      -0.00882390      -0.00098134       0.00385588
C        8.98648580      10.70858605      11.11771729        0       0.00000000       0.00000000       0.00000000       0.00000000      -0.00395828       0.00294260       0.00009464
C        7.80082182      11.67497311      11.07455464        0       0.00000000       0.00000000       0.00000000       0.00000000      -0.00676501      -0.00073052       0.00192762
H        7.77905083      12.26906885      12.00463648        0       0.00000000       0.00000000       0.00000000       0.00000000      -0.00451741      -0.00083674       0.00190673
H        7.96500054      12.40060335      10.25832658        0       0.00000000       0.00000000       0.00000000       0.00000000      -0.00766378      -0.00025755       0.00189819
H        8.90860729      10.06603236      12.01161404        0       0.00000000       0.00000000       0.00000000       0.00000000       0.00425237       0.00338082       0.00128048
H        8.92668561      10.02861322      10.25056194        0       0.00000000       0.00000000       0.00000000       0.00000000      -0.00326424       0.00102764       0.00146480
C       10.33614578      11.42407326      11.08611115        0       0.00000000       0.00000000       0.00000000       0.00000000      -0.00421602       0.00525498      -0.00335282
C       11.53822843      10.48215202      11.03977854        0       0.00000000       0.00000000       0.00000000       0.00000000      -0.00568728       0.00231180      -0.00525167
O       12.68299082      11.14671814      10.54143364        0       0.00000000       0.00000000       0.00000000       0.00000000       0.00083519      -0.00511935      -0.00171376
H       14.23358499       9.47818841      10.48882846        0       0.00000000       0.00000000       0.00000000       0.00000000       0.00893281      -0.04436714       0.00600265
H       11.70973166      10.02935497      12.03570923        0       0.00000000       0.00000000       0.00000000       0.00000000      -0.00923981      -0.00318966      -0.00714819
H       11.31498699       9.64313414      10.35279486        0       0.00000000       0.00000000       0.00000000       0.00000000      -0.00498304       0.00792132      -0.01218120
H       10.43409021      12.10553712      11.94904443        0       0.00000000       0.00000000       0.00000000       0.00000000      -0.00016041       0.00486394      -0.00338407
H       10.39129139      12.05601187      10.18505030        0       0.00000000       0.00000000       0.00000000       0.00000000      -0.00499354       0.00455914      -0.00446722
37
Lattice="26.15116253918454 0.0 0.0 0.0 22.713286225235237 0.0 0.0 0.0 21.50699059748947" Properties=species:S:1:pos:R:3:tags:I:1:initial_magmoms:R:1:momenta:R:3:forces:R:3 energy=-193.90581380558106 pbc="F F F"
Zn      14.05526103      12.07427357      11.62540288        0       0.00000000       0.01976972       0.00730505      -0.01222081      -0.02010996       0.01488156      -0.00880617
C       15.55193603      13.18841053      12.09441691        0       0.00000000      -0.02272083      -0.02196773      -0.01430151      -0.01495550       0.01062909       0.00433469
C       15.17191173      14.67127655      12.22177174        0       0.00000000       0.01500833      -0.01084324      -0.00264319       0.00517966       0.01754801       0.00751635
H       16.00171566      12.81681163      13.02704976        0       0.00000000       0.01215545      -0.00592231       0.01914894      -0.01932483       0.00615982       0.00380562
H       16.30971819      13.04324172      11.30704985        0       0.00000000       0.01609792       0.01159627      -0.01305100      -0.01159629       0.00433638       0.00877543
H       14.70377354      15.05784260      11.30502032        0       0.00000000      -0.01091637       0.00662041      -0.01938100       0.01826690       0.02767464       0.00509366
H       16.05401760      15.29893848      12.42334650        0       0.00000000       0.00547188       0.01947440       0.01052101       0.01495418       0.00309955       0.01591066
H       14.45970680      14.83936387      13.04167377        0       0.00000000      -0.01691455      -0.01156246       0.01309308       0.00093512       0.02558641       0.00381246
C       15.12187405       8.82671417      10.12143020        0       0.00000000       0.02320882       0.02364081       0.00497208       0.00992361      -0.01226091      -0.00436993
H       15.40844608       8.05224444      10.84640070        0       0.00000000      -0.00532842      -0.01687380       0.01534461       0.01141639      -0.03140491      -0.01347053
H       17.14296258       9.25469108       9.41500459        0       0.00000000       0.01912795      -0.00350742       0.01231658       0.01188454       0.00803702      -0.00085752
C       16.15658664       8.98618003       9.01221275        0       0.00000000      -0.01503462       0.00627394       0.01192199       0.01102150      -0.00413101      -0.00396920
H       15.86411484       9.77540107       8.30439475        0       0.00000000       0.00482281       0.01527497      -0.01685760       0.00023679       0.00074660       0.00223823
H       14.13325449       8.56570121       9.72174534        0       0.00000000      -0.01988722       0.00243815      -0.01329492      -0.00119061       0.00349492      -0.01097970
H       16.27898447       8.05677640       8.43852655        0       0.00000000      -0.00532474      -0.01831265      -0.00888054       0.02145522      -0.00368919      -0.00772501
C        6.50468211      10.99169012      11.04881572        0       0.00000000       0.00000000       0.00000000       0.00000000      -0.00410820       0.00101992       0.00317713
C        5.33106364      11.95434181      10.98511963        0       0.00000000       0.00000000       0.00000000       0.00000000      -0.00375664       0.00112228       0.00283261
O        4.12456478      11.18647998      10.86904652        0       0.00000000       0.00000000       0.00000000       0.00000000      -0.00131521      -0.00307974       0.00501934
H        3.37751483      11.80464372      10.81942984        0       0.00000000       0.00000000       0.00000000       0.00000000      -0.00290762      -0.00545164      -0.00257640
H        5.30461371      12.58075496      11.89690840        0       0.00000000       0.00000000       0.00000000       0.00000000      -0.00396271       0.00111175       0.00128607
H        5.44694781      12.63283553      10.11781017        0       0.00000000       0.00000000       0.00000000       0.00000000      -0.00469233       0.00005537       0.00163496
H        6.32636979      10.27583980      11.86752814        0       0.00000000       0.00000000       0.00000000       0.00000000      -0.00858681       0.00186651       0.00211217
H        6.52748083      10.40207825      10.11736189        0       0.00000000       0.00000000       0.00000000       0.00000000      -0.00312170       0.00022074       0.00302584
C        9.03326792      10.73349756      11.31137009        0       0.00000000       0.00000000       0.00000000       0.00000000      -0.00402918       0.00106195       0.00436406
C        7.84651332      11.69822067      11.24905429        0       0.00000000       0.00000000       0.00000000       0.00000000      -0.00419352       0.00050973       0.00492274
H        7.81770807      12.29983121      12.17426202        0       0.00000000       0.00000000       0.00000000       0.00000000      -0.00535417       0.00107196       0.00459585
H        8.01365150      12.41618205      10.42664012        0       0.00000000       0.00000000       0.00000000       0.00000000      -0.00495174       0.00012512       0.00427066
H        8.92747266      10.07848405      12.19370033        0       0.00000000       0.00000000       0.00000000       0.00000000      -0.00020865       0.00363387       0.00636890
H        9.00245017      10.06615886      10.43285301        0       0.00000000       0.00000000       0.00000000       0.00000000      -0.00549328      -0.00071975       0.00547597
C       10.38530750      11.44684020      11.33493266        0       0.00000000       0.00000000       0.00000000       0.00000000      -0.00550744       0.00182166      -0.00208805
C       11.58693614      10.49873953      11.33614682        0       0.00000000       0.00000000       0.00000000       0.00000000      -0.00579573       0.00306967      -0.00755744
O       12.75880667      11.12827374      10.86644064        0       0.00000000       0.00000000       0.00000000       0.00000000      -0.01215428       0.00646364      -0.02203610
H       14.98113288       9.76342442      10.67749470        0       0.00000000       0.00000000       0.00000000       0.00000000       0.02067087      -0.01100567       0.01106386
H       11.72212650      10.05436980      12.34184617        0       0.00000000       0.00000000       0.00000000       0.00000000      -0.00151644       0.00412718      -0.00821884
H       11.37863682       9.65541356      10.65023433        0       0.00000000       0.00000000       0.00000000       0.00000000      -0.01236182      -0.00235530      -0.00246073
H       10.44656769      12.12298139      12.20588795        0       0.00000000       0.00000000       0.00000000       0.00000000      -0.00359200       0.00444747      -0.00525722
H       10.47664115      12.08127236      10.43861748        0       0.00000000       0.00000000       0.00000000       0.00000000      -0.00856803      -0.00168625      -0.00590070
