# Supplementary material for: Modelling of growth reaction pathways of zincone ALD/MLD hybrid thin films: a DFT study of precursor screening and the diethyl zinc pulse
Source: RSC Adv. 2025 May 15;15(21):16299–311. doi: 10.1039/d5ra00686d (PMC12080462; doi:10.1039/d5ra00686d)
Supplement: RA-015-D5RA00686D-s001 [file RA-015-D5RA00686D-s001.zip › RSCAdv_supplementary/case1_APO_rmEt_p2_dzd_z40a_rmEt.xyz]

109
Lattice="6.733 0.0 0.0 6.447765397510814e-16 10.477 0.0 2.449293598294707e-15 2.449293598294707e-15 40.0" Properties=species:S:1:pos:R:3:momenta:R:3:forces:R:3 energy=-548.1685033347701 pbc="T T F"
Zn       3.63733633       0.46887119      14.17981652       0.00000000       0.00000000       0.00000000       0.00000000       0.00000000       0.00000000
Zn       5.26068542       0.53682491      17.02217025       2.01606379      -0.18529759       2.05932681      -0.00240192       0.00112905      -0.00691751
Zn       3.67124611       0.49728993      19.71935063      -2.31636486      -0.57873544      -1.47380595      -0.00321437      -0.00944385       0.00689168
O        3.63733633       2.46041009      14.17981652       0.00000000       0.00000000       0.00000000       0.00000000       0.00000000       0.00000000
O        5.26164684       2.51905426      17.07223277      -0.19848679      -0.23210539      -0.41071758       0.00283865       0.00135755      -0.00442607
O        3.57669089       2.48951800      19.80619068       0.17668446      -0.37662459       0.20103344       0.00158093      -0.00463515       0.01073476
Zn       5.31228633       3.10137119      15.14689051       0.00000000       0.00000000       0.00000000       0.00000000       0.00000000       0.00000000
Zn       3.57992492       3.14677508      17.92471732       1.67836144      -1.85468485      -0.89701908       0.00074557      -0.00350073      -0.00006541
Zn       5.23726199       3.05559628      20.77411068      -0.87635929      -0.05222940      -0.92080725      -0.00082047       0.01949594      -0.00878971
O        5.31228633       5.09291009      15.14689051       0.00000000       0.00000000       0.00000000       0.00000000       0.00000000       0.00000000
O        3.58153137       5.14912365      17.94434239      -0.54487818      -0.25706518      -0.23361303       0.00336969      -0.00001681      -0.00411167
O        5.25964808       5.03742388      20.79190067       0.83792499      -0.08823600      -0.50984554      -0.00232924      -0.00785474       0.00502375
Zn       3.63733633       5.73387119      14.17981652       0.00000000       0.00000000       0.00000000       0.00000000       0.00000000       0.00000000
Zn       5.26913935       5.76949214      17.03140552      -1.77764866      -4.79598197       1.30257035       0.00052123       0.00043904       0.00415502
Zn       3.66533371       5.75132247      19.83413957       0.52329443      -1.65261085      -1.08234411       0.00697465      -0.00287912       0.00274927
O        3.63733633       7.72541009      14.17981652       0.00000000       0.00000000       0.00000000       0.00000000       0.00000000       0.00000000
O        5.25846777       7.74935202      17.07169052       0.44123338      -0.74465043      -0.47395890       0.00019533       0.00258934      -0.00495730
O        3.54409091       7.73155481      19.91019334      -0.30110505      -0.78616273      -0.33589456       0.00141358       0.00038395       0.00146066
Zn       5.31228633       8.36637119      15.14689051       0.00000000       0.00000000       0.00000000       0.00000000       0.00000000       0.00000000
Zn       3.57856554       8.32959159      17.97345150       1.25359046      -0.02531170      -1.46968192      -0.00109855       0.00089532       0.00256262
Zn       5.28649545       8.39014640      20.80089436       1.81130415       2.12374629      -0.56032155       0.00109488      -0.01022387       0.00205407
O        5.31228633      10.35791009      15.14689051       0.00000000       0.00000000       0.00000000       0.00000000       0.00000000       0.00000000
O        3.58001199      10.32840794      17.85508537       0.13355147       0.28894087      -0.13369384      -0.00409357       0.00450626       0.00784844
O        5.26497956      10.32573186      20.64787853      -0.28825895      -0.18717282      -0.38433345      -0.01011372       0.01042045       0.00161115
Zn       0.28743633       0.46887119      14.17981652       0.00000000       0.00000000       0.00000000       0.00000000       0.00000000       0.00000000
Zn       1.90359999       0.54217881      17.03266711       0.69859440       3.98647684      -1.77780641       0.00012114       0.00306869      -0.00037461
Zn       0.11397808       0.52923848      19.72796833      -0.50404099       1.39441440      -1.59101796      -0.00159642       0.01037859      -0.01123033
O        0.28743633       2.46041009      14.17981652       0.00000000       0.00000000       0.00000000       0.00000000       0.00000000       0.00000000
O        1.89683652       2.52240879      17.07347501       0.81467638      -0.00170316      -0.95132904      -0.00298629      -0.00095714      -0.00255991
O        0.20379141       2.51791541      19.82947572       0.01350509       0.68826315      -0.14152633       0.00379058      -0.00243680       0.00517466
Zn       1.96238633       3.10137119      15.14689051       0.00000000       0.00000000       0.00000000       0.00000000       0.00000000       0.00000000
Zn       0.21304461       3.13534512      17.93039012       0.44137727      -1.26839135       1.15141526      -0.00034562       0.00394033      -0.00111701
Zn       1.90211464       2.96304760      20.78158253      -0.67096441      -0.24492916      -1.63078059      -0.00079574      -0.02264565       0.00488964
O        1.96238633       5.09291009      15.14689051       0.00000000       0.00000000       0.00000000       0.00000000       0.00000000       0.00000000
O        0.21509470       5.13620486      17.93805881       0.87509253      -1.03484293      -0.05888451      -0.00338865       0.00758366       0.00013371
O        1.89982337       5.03311995      20.73318562      -0.00030986      -0.51519890      -0.14112635      -0.00592561      -0.00101711       0.00572991
Zn       0.28743633       5.73387119      14.17981652       0.00000000       0.00000000       0.00000000       0.00000000       0.00000000       0.00000000
Zn       1.89560576       5.77181660      17.04404320       1.43591329       1.91128097      -0.70734646       0.00376459       0.00604534      -0.00497727
Zn       0.13278361       5.73025448      19.83441260      -1.58965564      -0.92997951       0.33955032      -0.00741456       0.00206456      -0.00006874
O        0.28743633       7.72541009      14.17981652       0.00000000       0.00000000       0.00000000       0.00000000       0.00000000       0.00000000
O        1.89854114       7.75015207      17.07141398       0.58567127       1.76717174      -0.65927197      -0.00209337       0.00678655      -0.00372285
O        0.19278859       7.70465491      19.81999238      -0.40113038       0.49733257       0.07003287      -0.00586147       0.00559092       0.00715317
Zn       1.96238633       8.36637119      15.14689051       0.00000000       0.00000000       0.00000000       0.00000000       0.00000000       0.00000000
Zn       0.21119599       8.35923877      17.92471957      -0.87151382      -0.09003902       1.41378329       0.00016743       0.00231248      -0.00897009
Zn       1.81065821       8.34728902      20.75890181       0.84206610      -0.26504975       1.56877521      -0.00373863      -0.00093023       0.01536880
O        1.96238633      10.35791009      15.14689051       0.00000000       0.00000000       0.00000000       0.00000000       0.00000000       0.00000000
O        0.21672356      10.36218375      17.86367970       0.59501245       0.33545081      -0.96124827      -0.00279772       0.00224916       0.00383001
O        1.88543721      10.37132218      20.57516411      -0.07273279      -0.18960606       0.76668970       0.00598092      -0.00083984      -0.00513073
H        5.35201749       0.97042038      21.84669302       0.29693377       0.20694669       0.08482862       0.01188777      -0.02348281      -0.00433149
O        5.25170237       1.82167859      22.39680932       0.50966448       0.34514619       0.76564573       0.00926393      -0.02386813       0.01732770
H        1.85080043       0.44851218      21.41789197      -0.06975996      -0.07350286      -0.30523529       0.00944165       0.00220301      -0.00408275
O        1.91242620       1.87786881      22.39880421       0.29962534       0.00508976      -0.40514671       0.00641034      -0.01030460      -0.01787389
O        5.27364043       7.56544547      22.59974562      -0.14050377      -0.08400032      -0.31784105       0.00622921       0.01783688      -0.00150162
H        1.93906405       5.34130256      21.66268021       0.11248870      -0.50191521       0.36445378       0.00250950      -0.00027612       0.00665927
O        1.67746003       7.84486849      22.63503651      -0.55406433       1.48795033       1.34272393      -0.00603203       0.00176672       0.00378399
Zn       0.48488958       1.79999044      23.66886844       0.30515565      -0.51363715       4.09874676      -0.02196420      -0.03530912      -0.00377127
C        0.02109666       0.87798044      25.33138020      -0.49135952      -0.21949945       0.98121298      -0.01198671      -0.01128178      -0.02815522
H        0.67202099      -0.00655126      25.34692667       0.31052989       0.16896977      -0.55348284      -0.00567097       0.00550117      -0.00607916
H       -0.98331145       0.49399273      25.12808544       0.03236457       0.14355431      -0.29729248      -0.02040658      -0.00971989      -0.01517254
C        0.03482714       1.55443337      26.70049898      -0.08636333      -0.27041099      -0.32265717      -0.01872373       0.01607778      -0.02213404
H        1.01762056       1.97663096      26.95408274       0.01581337      -0.03156695       0.01747578      -0.01629278       0.00287034       0.00816803
H       -0.22970551       0.83731209      27.49896287       0.10640329       0.00766188      -0.05612254      -0.00710702       0.00006124       0.00247456
H       -0.68530426       2.38021506      26.75578576       0.03816103       0.09425998       0.05408590       0.00307593       0.01108270      -0.00441747
Zn       3.51912479       1.17766972      23.28660434       1.06993031      -1.81252050       0.56553725      -0.00145642       0.03664131       0.01094321
C        3.39405678      -0.37539717      24.50342204      -0.38173236       0.53439993       0.23202204      -0.00006575       0.01285165      -0.01486105
H        4.24712737      -1.01346935      24.20941316      -0.09926184      -0.12236299      -0.05721433      -0.00865602      -0.01311679       0.00123214
H        2.47180494      -0.87093322      24.15971572       0.13716773      -0.13786514      -0.03863425       0.00222954       0.00249132      -0.00201875
C        3.35359320      -0.18798998      26.01950427       0.14298327      -0.15663228       0.71074720       0.00283775       0.00079734       0.00971810
H        2.50793556       0.44273647      26.31835272       0.05371804      -0.14849500      -0.07341492      -0.01063975      -0.00367484       0.00928343
H        4.26713945       0.28147821      26.40423666      -0.24476276       0.23719261      -0.20394214       0.01993797      -0.00084069       0.01173414
H        3.24919614      -1.14835017      26.54982856       0.18683373       0.04572921      -0.08973499      -0.00217599      -0.00757729       0.01796903
Zn       3.43508637       7.43774555      23.08976130      -3.13430569       1.35537965      -0.00612730       0.01016872      -0.00855276       0.00311960
Zn       0.25437797       7.89309103      23.89130654       0.41560611       1.34018650       1.68695935       0.00240778       0.00007636      -0.00287341
C       -0.56577454       8.01430037      25.67558013      -0.82868519      -1.09192800      -0.45987868      -0.00470341      -0.00169463      -0.00786951
H       -1.26541722       7.16848692      25.68554985      -0.08352796      -0.03426287       0.08618913      -0.00455616      -0.00174019      -0.00328749
H       -1.18246077       8.91616492      25.60943834       0.07050258      -0.16941223      -0.27127061       0.00426441       0.00797172       0.00655015
C        0.21641505       8.03155293      26.98492698      -0.22284818      -0.16739202      -0.79562683       0.00231304      -0.00082009      -0.00355792
H        0.94523911       8.85202365      27.03169108      -0.08797178       0.01302605       0.20310598       0.00244586      -0.00045365       0.00638066
H        0.76095812       7.09412590      27.15011620      -0.00954858      -0.06009545       0.23836413       0.00533097      -0.00291778      -0.00315890
H       -0.46751214       8.15870816      27.84357455       0.12184773       0.11875893       0.16586927      -0.00113321       0.00172586      -0.00273536
Zn       5.58593658       5.56136978      22.74254350       1.32473998       0.74145982       0.56500241      -0.00553668       0.00818614      -0.00690965
C        6.71293585       4.39598972      23.89010409       0.72819835       0.46773839       0.34548072      -0.00583063       0.00535270      -0.00415398
H        7.66009629       4.17817758      23.37181778      -0.06158844      -0.36189615      -0.03599013      -0.00698193       0.00280319       0.00447024
H        6.05137604       3.50959688      23.84051240      -0.01196652       0.16952132      -0.36385128       0.01045526      -0.01052879       0.01295742
C        6.95335469       4.76884573      25.34970234      -0.23207256       0.35097582       1.43518404      -0.00805571       0.00837336      -0.00653382
H        6.01259581       4.87541661      25.90010725      -0.10543379      -0.17419505      -0.03322018      -0.00483631       0.02472274      -0.00570036
H        7.48856403       5.71686075      25.44332179       0.11001597      -0.00717132      -0.24133804      -0.00359249       0.00471046      -0.01188029
H        7.55758409       4.01801652      25.87427600      -0.24390181      -0.01238482       0.10975530      -0.02092909       0.00500014       0.00213363
C        3.58141612       3.82036085      25.32968192       0.26337327      -0.16603808       0.06459243      -0.00613535       0.01227445       0.00229315
C        3.24762760       6.13574055      25.84797105      -0.07520059      -0.82970630       0.18491116      -0.00214673       0.00399852      -0.01992462
C        3.19976695       5.83351223      27.19772026       0.07122093      -0.58002916      -0.26043888       0.00209908       0.00479621      -0.02877252
C        3.53786411       3.50708539      26.68179033      -0.27959068       0.74007334       0.51197503       0.01036717      -0.01165507       0.00046041
C        3.46078020       5.14478821      24.86999054       0.13052763      -0.13190408      -0.84045224      -0.00669309      -0.00873028       0.00686573
C        3.36254961       4.50921992      27.65675456      -0.76799110       0.62094916       0.01182952      -0.00021520       0.01884808      -0.04091174
H        3.03494883       6.63858504      27.91714725      -0.01426271       0.29498044      -0.08836549       0.01233761      -0.01636676       0.00447107
H        3.10470719       7.17503898      25.53665737       0.01662967       0.01918085      -0.00177018      -0.01120097      -0.00652901       0.00729147
H        3.65959193       2.47015012      26.99315253      -0.18592741       0.19361813       0.29669809      -0.01256964      -0.00054488      -0.00718714
H        3.74844510       3.02797845      24.59669249      -0.26324742       0.08179587      -0.05398510      -0.00854680       0.02574235       0.01171039
O        3.56553791       5.45442681      23.56106892      -0.34198245       0.54075050       0.65545970      -0.00184009       0.02063706       0.01978065
N        3.35870534       4.24371904      29.01292748      -2.09668688       0.78802089      -1.10850579       0.00905162       0.00146364      -0.00038153
H        3.25389051       5.10967551      29.54062177      -0.51272569       0.29868991       0.02779909       0.00434355      -0.00141022      -0.00260059
Zn       3.33318121       2.79742790      30.13481212       0.00000000       0.00000000       0.00000000       0.01726909      -0.02185105       0.00014653
C        3.29333096       1.62767960      31.66565298       0.00000000       0.00000000       0.00000000      -0.02061520      -0.03459872       0.01616255
C        2.18620663       2.00338024      32.66905452       0.00000000       0.00000000       0.00000000      -0.01395494      -0.00638037       0.00810326
H        3.19010540       0.58122535      31.34448323       0.00000000       0.00000000       0.00000000       0.01060739      -0.00414519      -0.03723315
H        4.28296134       1.70299950      32.14350403       0.00000000       0.00000000       0.00000000      -0.00208331      -0.01036018      -0.00038140
H        2.26761690       3.04498267      33.01321727       0.00000000       0.00000000       0.00000000       0.01183599      -0.00175493       0.00725606
H        2.22530840       1.36793611      33.56796945       0.00000000       0.00000000       0.00000000      -0.00387800      -0.03025715      -0.01485311
H        1.18085765       1.89339421      32.23996349       0.00000000       0.00000000       0.00000000      -0.00466402      -0.02331642      -0.01837454
