# Supplementary material for: Modelling of growth reaction pathways of zincone ALD/MLD hybrid thin films: a DFT study of precursor screening and the diethyl zinc pulse
Source: RSC Adv. 2025 May 15;15(21):16299–311. doi: 10.1039/d5ra00686d (PMC12080462; doi:10.1039/d5ra00686d)
Supplement: RA-015-D5RA00686D-s001 [file RA-015-D5RA00686D-s001.zip › RSCAdv_supplementary/case2_APO_rmEt_dzd_p2_z40a_neb.xyz]

108
Lattice="6.733 0.0 0.0 6.447765397510814e-16 10.477 0.0 2.449293598294707e-15 2.449293598294707e-15 40.0" Properties=species:S:1:pos:R:3:momenta:R:3:forces:R:3 energy=-540.7298806041804 pbc="T T F"
Zn       0.53733633       0.46887119      14.17981652       0.00000000       0.00000000       0.00000000       0.00000000       0.00000000       0.00000000
Zn       2.15240222       0.57666425      17.03159941      -0.00126664      -1.11281129      -0.98544674      -0.00003178       0.00003081      -0.00000140
Zn       0.58955632       0.56822644      19.78274480      -1.94505465       0.05090287      -2.21508689       0.00001077      -0.00001216      -0.00039291
O        0.53733633       2.46041009      14.17981652       0.00000000       0.00000000       0.00000000       0.00000000       0.00000000       0.00000000
O        2.10572902       2.55446316      17.09232123      -0.40739128       0.69484761      -0.63087791       0.00007213      -0.00004707      -0.00005343
O        0.41634254       2.55243112      19.90595602      -0.37691793      -0.45266423       0.02355598       0.00012183      -0.00010174       0.00025866
Zn       2.21228633       3.10137119      15.14689051       0.00000000       0.00000000       0.00000000       0.00000000       0.00000000       0.00000000
Zn       0.41599377       3.17946824      17.97847819       0.61061766       1.14013551       2.15932145      -0.00001953       0.00014290      -0.00024614
Zn       2.10041720       3.30265906      20.57129387       2.18398308       0.73142843      -2.43318876       0.00015543      -0.00012744      -0.00050035
O        2.21228633       5.09291009      15.14689051       0.00000000       0.00000000       0.00000000       0.00000000       0.00000000       0.00000000
O        0.44008933       5.17524946      17.96581886       0.13764150      -0.04520638       0.09186457       0.00006590       0.00003222      -0.00011131
O        2.09671946       5.23901297      20.81210100       0.35146828      -0.54222413       0.36148144       0.00004822      -0.00038380      -0.00030079
Zn       0.53733633       5.73387119      14.17981652       0.00000000       0.00000000       0.00000000       0.00000000       0.00000000       0.00000000
Zn       2.11425242       5.78074526      17.06503570       0.26001230       0.54626948      -2.81609384       0.00001475       0.00000781       0.00004146
Zn       0.35674183       5.79198220      19.90299251       0.43443030       0.99553716       0.42425090       0.00003856      -0.00004042      -0.00018481
O        0.53733633       7.72541009      14.17981652       0.00000000       0.00000000       0.00000000       0.00000000       0.00000000       0.00000000
O        2.11068156       7.76585495      17.06253950       0.35949118       0.13452098      -0.16788609       0.00006214       0.00001243      -0.00005438
O        0.46050494       7.80429005      19.84734113      -0.69303277       0.73214715       0.03334064       0.00016994      -0.00005103       0.00020150
Zn       2.21228633       8.36637119      15.14689051       0.00000000       0.00000000       0.00000000       0.00000000       0.00000000       0.00000000
Zn       0.43616021       8.38472798      17.93737010       3.28252061      -0.61854722       2.86611179       0.00007871      -0.00001273      -0.00016733
Zn       2.12759453       8.47910670      20.75577393      -0.78811562      -2.04641423       1.33817277       0.00015163      -0.00006553      -0.00023563
O        2.21228633      10.35791009      15.14689051       0.00000000       0.00000000       0.00000000       0.00000000       0.00000000       0.00000000
O        0.47863181      10.39858476      17.90152537      -0.12818314      -0.75461765       0.17114292       0.00009896       0.00009018      -0.00012117
O        2.31676729      10.50710453      20.70204755       0.34351552       0.75819240      -0.32748836      -0.00005860       0.00008448       0.00033333
Zn       3.88723633       0.46887119      14.17981652       0.00000000       0.00000000       0.00000000       0.00000000       0.00000000       0.00000000
Zn       5.53648455       0.56933195      17.02108147      -1.77235565       1.02762034       0.89998177      -0.00004605       0.00001848       0.00004722
Zn       4.03937324       0.51347665      19.65879278       0.41749811      -1.26561892      -0.45468948      -0.00004515       0.00014127      -0.00034322
O        3.88723633       2.46041009      14.17981652       0.00000000       0.00000000       0.00000000       0.00000000       0.00000000       0.00000000
O        5.48238423       2.55106610      17.08846833      -0.11564488       0.65405892      -0.18963862       0.00006158      -0.00002832      -0.00005482
O        3.76933528       2.51410968      19.79315321      -1.20042681       0.72958236      -0.38662389       0.00022200       0.00001264      -0.00028136
Zn       5.56218633       3.10137119      15.14689051       0.00000000       0.00000000       0.00000000       0.00000000       0.00000000       0.00000000
Zn       3.79965847       3.21077529      17.92383458      -1.53368579       2.33560991      -2.88008081       0.00009148       0.00011684      -0.00026244
Zn       5.40982088       3.15308646      20.85011305      -1.17776139      -0.78550659      -0.87281763       0.00007730       0.00003941      -0.00038124
O        5.56218633       5.09291009      15.14689051       0.00000000       0.00000000       0.00000000       0.00000000       0.00000000       0.00000000
O        3.79768813       5.20231546      17.96794575       0.50733016       0.95635252      -0.52080531       0.00005591       0.00005056      -0.00032418
O        5.47062533       5.08470151      20.74889039       0.37198663       1.04666893      -0.22168275       0.00010866      -0.00019922       0.00025004
Zn       3.88723633       5.73387119      14.17981652       0.00000000       0.00000000       0.00000000       0.00000000       0.00000000       0.00000000
Zn       5.49161591       5.77464805      17.06246105       1.09176827      -1.92351612       0.32776885       0.00014523       0.00008224      -0.00008241
Zn       3.84830741       5.79443579      19.92954906       0.08914768       2.37569263      -1.38463530       0.00024603       0.00007665      -0.00069380
O        3.88723633       7.72541009      14.17981652       0.00000000       0.00000000       0.00000000       0.00000000       0.00000000       0.00000000
O        5.49162301       7.76225140      17.06237673       0.57963471       0.37411553       0.85465613       0.00007557       0.00001966      -0.00005046
O        3.79429583       7.80973424      19.84703202       0.63906151       0.73647393      -0.19996970       0.00007446      -0.00009421       0.00001193
Zn       5.56218633       8.36637119      15.14689051       0.00000000       0.00000000       0.00000000       0.00000000       0.00000000       0.00000000
Zn       3.79890586       8.34292270      17.92255444       2.20041831      -3.22176729      -2.46145043      -0.00002867      -0.00001971      -0.00011840
Zn       5.49608975       8.40118093      20.70620771       1.81135693       0.04007583       0.18396948       0.00013301       0.00030837      -0.00105682
O        5.56218633      10.35791009      15.14689051       0.00000000       0.00000000       0.00000000       0.00000000       0.00000000       0.00000000
O        3.84135983      10.35376072      17.83205167       0.15071016      -1.09439856       1.12880040       0.00000343       0.00006665      -0.00006746
O        5.65868600      10.37735016      20.64639181      -0.73879155       0.00176964      -0.11430819       0.00021908       0.00029629      -0.00012620
O        2.33005943       3.01980382      22.70051475      -0.66041243      -0.08524640      -0.23502588       0.00044872       0.00007701      -0.00118741
O        4.84048868       1.94728707      22.39917110      -0.03861095       1.12687391       0.22786950       0.00012203       0.00016121      -0.00018212
O        2.08665357       7.86410073      22.59932201       0.03776248       1.05473479       1.56533371       0.00160805      -0.00076607      -0.00071064
O        5.48945986       7.92003043      22.62251676      -0.40479137       0.62519037      -0.17052533       0.00094250       0.00011002      -0.00111317
Zn       3.01325997       1.30349817      21.96782381      -1.50290875      -1.95051867      -0.76723526       0.00016858      -0.00020699      -0.00033357
Zn       7.13960126       7.02506597      22.96227871       1.17553205      -0.21156118       1.24929440       0.00068393      -0.00023188      -0.00180218
Zn      -0.58763648       0.47356188      22.52440682      -0.29617366      -0.52519726       0.01225111       0.00021428       0.00009928      -0.00094863
C        0.80779102       0.26111146      23.89899771       0.07460695       2.18334323       0.14853618       0.00065437       0.00038201       0.00137382
H        1.10001692       1.29472832      24.14232387       0.00376047      -0.13543586       0.09389549      -0.00019978      -0.00012375      -0.00028986
H        1.67671824      -0.24432483      23.43822662      -0.18286181       0.13091397      -0.04898206       0.00099390       0.00041105      -0.00046463
C        0.42210734      -0.50402451      25.16679958      -0.51037124       0.32722587       0.76816203       0.00035361       0.00010973      -0.00014567
H       -0.49523766      -0.11839429      25.63142219      -0.08351658       0.13188286       0.06828750      -0.00010036      -0.00131402      -0.00160852
H        1.21254944      -0.45175237      25.93146773       0.36908165      -0.62169816       0.65500845      -0.00075312      -0.00000574      -0.00105576
H        0.25602538      -1.56879126      24.96120105      -0.14087397      -0.01647313      -0.00936030       0.00110165      -0.00044390      -0.00144328
Zn       1.79963497       4.93885169      22.82750485      -0.30134324      -3.33299641       1.50443849       0.00148977       0.00023484      -0.00121855
C       -0.04256038       5.18658293      23.96845826       0.10600385      -0.40401380       1.27584856       0.00280759      -0.00005695       0.00069398
H        0.36033421       4.19431224      24.24986387       0.10009304      -0.09534910      -0.18258035       0.00245934      -0.00057887      -0.00025292
H       -0.92099774       4.96210947      23.34838965       0.08483353      -0.20631558      -0.00668070       0.00206634      -0.00126655      -0.00064293
C       -0.42712776       5.91663312      25.27274978       0.87744794       0.22604810       0.86826145       0.00370434       0.00023918      -0.00063724
H        0.44185691       6.11977073      25.90208158       0.03456133       0.38316380      -0.13679626       0.00345690       0.00175713      -0.00263055
H       -1.12994348       5.31003771      25.85897051      -0.05494669      -0.24138331      -0.14035090       0.00466561       0.00060037      -0.00011745
H       -0.92665234       6.88063346      25.09751773       0.03678232      -0.01621516       0.06439142       0.00223301      -0.00035638      -0.00148478
Zn       3.90570738       2.91182115      23.94127551      -0.11753685      -1.13042318      -0.04424982       0.00030682       0.00129608      -0.00132950
C        4.67017249       2.48097391      25.70344880       0.28968877       1.03703303      -0.12425432      -0.00015585      -0.00100543       0.00050337
H        5.70503213       2.17015765      25.48919862      -0.07730336      -0.30118042       0.00754709      -0.00052220      -0.00077488      -0.00098525
H        4.73809367       3.38247341      26.32574349      -0.34761838      -0.04454245       0.01020315      -0.00001465      -0.00107468      -0.00033270
C        3.92863723       1.36953478      26.45799388      -0.42486566      -0.05584988       1.80627619      -0.00141309      -0.00059679      -0.00247753
H        4.43801023       1.10575100      27.40155603      -0.20188256      -0.14755267       0.13548480      -0.00272018      -0.00132627      -0.00307393
H        3.85444321       0.44415158      25.86681592      -0.04959484      -0.05332104       0.10548648      -0.00117589      -0.00032101      -0.00363805
H        2.89694179       1.65939662      26.71394787      -0.09262928      -0.09833308      -0.05847227      -0.00136740      -0.00065818      -0.00325219
Zn       3.81736928       7.23289937      23.02230372      -2.06170323      -0.07833422      -1.80725233       0.00203162      -0.00179177      -0.00351565
C        2.58025397       5.00458529      26.36644877       0.70901172      -0.46687466      -0.65903111      -0.00012897      -0.00895562       0.00366383
C        2.98516672       7.31063325      25.84981744       0.26314164       0.91205820       0.41756504       0.00488402      -0.01174965      -0.00759556
C        2.65999215       7.66698198      27.15471147       0.94819908       0.97378495       0.84226853       0.00689319       0.01994157      -0.00519360
C        2.26274466       5.35492042      27.67432219       0.63390851      -0.77152882       1.26347701       0.00486069       0.01993745      -0.00808783
C        2.96620343       5.97237176      25.42425887      -0.92244208      -0.45004899       0.39874162       0.00670794       0.01597893      -0.00419437
C        2.29193033       6.69527959      28.09590746      -0.56405039       0.62565741      -0.14295324      -0.00182396      -0.02325321       0.00228981
H        2.68135927       8.71971675      27.44380638      -0.15697868       0.16318994      -0.03895562       0.00365623      -0.00317371      -0.00648134
H        3.24678594       8.11041599      25.14964988      -0.18957261       0.09945374       0.04985773       0.00508420       0.00298643      -0.00515772
H        1.95774338       4.57426786      28.37369589       0.00112810       0.02704989       0.08481084      -0.00204695      -0.00086794      -0.00146169
H        2.51146667       3.96214944      26.06153821      -0.13312793      -0.03985789       0.00362870       0.00715183       0.00433784      -0.00205009
O        3.31865988       5.61780347      24.14405861      -0.81473880      -1.01383172      -1.17985097       0.00439478      -0.00312619      -0.00272052
N        1.89514693       7.05195831      29.39235837      -0.26413168       0.57978608       0.69275649       0.00763267       0.03579890      -0.00832359
H        2.18807794       7.98273610      29.67412282       0.37325920      -0.30951598       0.03142743       0.01805606      -0.01826905      -0.00130624
H        2.14753184       6.37271757      30.10390367      -0.46814538      -0.06278804      -0.11351460      -0.02869701      -0.02221518       0.00048278
Zn       2.74927395       6.15447174      32.76176661       0.00000000       0.00000000       0.00000000       0.00993228       0.00758557       0.00879310
C        1.05877084       5.81542987      33.68294458       0.00000000       0.00000000       0.00000000       0.00969539       0.00222275       0.00900546
C        0.49241705       7.08399259      34.34815263       0.00000000       0.00000000       0.00000000       0.00129481      -0.00416770       0.00819830
H        0.34398306       5.41297388      32.94711757       0.00000000       0.00000000       0.00000000       0.01488086       0.00480092       0.00226283
H        1.19652347       5.02147286      34.43419100       0.00000000       0.00000000       0.00000000       0.00724400      -0.00392552       0.00394705
H        1.16125119       7.46797609      35.13251736       0.00000000       0.00000000       0.00000000      -0.00379247       0.01136767       0.00596876
H       -0.48505818       6.90397777      34.82585800       0.00000000       0.00000000       0.00000000       0.00418545      -0.01284876       0.01231922
H        0.34598369       7.90403275      33.62853964       0.00000000       0.00000000       0.00000000      -0.01230738      -0.00911256       0.00617104
C        4.39231079       6.73838573      31.87722215       0.00000000       0.00000000       0.00000000       0.00767451       0.00464935      -0.00418006
H        4.16890346       7.74653199      31.48502382       0.00000000       0.00000000       0.00000000       0.00394191      -0.00070145      -0.01289954
H        4.38717395       5.70434321      29.92539672       0.00000000       0.00000000       0.00000000      -0.01012402      -0.00351451       0.00078999
C        5.05115321       5.88353988      30.78315165       0.00000000       0.00000000       0.00000000      -0.00373138      -0.00897989      -0.00039515
H        5.35788856       4.89750598      31.16051249       0.00000000       0.00000000       0.00000000      -0.01816113      -0.01239188       0.00131747
H        5.10605282       6.90869047      32.69846743       0.00000000       0.00000000       0.00000000       0.00910408       0.01161399      -0.00705992
H        5.95420899       6.37070831      30.38057458       0.00000000       0.00000000       0.00000000       0.00100704      -0.02462352      -0.00649856
108
Lattice="6.733 0.0 0.0 6.447765397510814e-16 10.477 0.0 2.449293598294707e-15 2.449293598294707e-15 40.0" Properties=species:S:1:pos:R:3:momenta:R:3:forces:R:3 energy=-540.5226911485513 pbc="T T F"
Zn       0.53733633       0.46887119      14.17981652       0.00000000       0.00000000       0.00000000       0.00000000       0.00000000       0.00000000
Zn       2.15239522       0.57670928      17.03193246      -0.00126664      -1.11281129      -0.98544674       0.00000725       0.00008229      -0.00003681
Zn       0.58941327       0.56827090      19.78314149      -1.94505465       0.05090287      -2.21508689       0.00000898       0.00011105      -0.00024426
O        0.53733633       2.46041009      14.17981652       0.00000000       0.00000000       0.00000000       0.00000000       0.00000000       0.00000000
O        2.10581928       2.55447712      17.09216799      -0.40739128       0.69484761      -0.63087791       0.00000340       0.00002425      -0.00012679
O        0.41585365       2.55220514      19.90466923      -0.37691793      -0.45266423       0.02355598      -0.00008556      -0.00002859      -0.00012679
Zn       2.21228633       3.10137119      15.14689051       0.00000000       0.00000000       0.00000000       0.00000000       0.00000000       0.00000000
Zn       0.41580567       3.17953320      17.97830360       0.61061766       1.14013551       2.15932145       0.00001527       0.00000976       0.00001255
Zn       2.10050731       3.30273732      20.56809458       2.18398308       0.73142843      -2.43318876      -0.00011834      -0.00019202       0.00011862
O        2.21228633       5.09291009      15.14689051       0.00000000       0.00000000       0.00000000       0.00000000       0.00000000       0.00000000
O        0.44008569       5.17530019      17.96532402       0.13764150      -0.04520638       0.09186457      -0.00003174       0.00003134      -0.00008698
O        2.09613969       5.23966232      20.81054289       0.35146828      -0.54222413       0.36148144       0.00005548      -0.00003846      -0.00062605
Zn       0.53733633       5.73387119      14.17981652       0.00000000       0.00000000       0.00000000       0.00000000       0.00000000       0.00000000
Zn       2.11425194       5.78077380      17.06529993       0.26001230       0.54626948      -2.81609384      -0.00003250      -0.00001032       0.00004691
Zn       0.35649992       5.79233233      19.90300810       0.43443030       0.99553716       0.42425090      -0.00003692      -0.00005424       0.00007168
O        0.53733633       7.72541009      14.17981652       0.00000000       0.00000000       0.00000000       0.00000000       0.00000000       0.00000000
O        2.11078047       7.76585217      17.06237601       0.35949118       0.13452098      -0.16788609       0.00006929       0.00000961      -0.00014432
O        0.45990517       7.80432753      19.84596128      -0.69303277       0.73214715       0.03334064       0.00018719      -0.00006916      -0.00038319
Zn       2.21228633       8.36637119      15.14689051       0.00000000       0.00000000       0.00000000       0.00000000       0.00000000       0.00000000
Zn       0.43602533       8.38473081      17.93691771       3.28252061      -0.61854722       2.86611179       0.00011115       0.00000543      -0.00023329
Zn       2.12580073       8.47818279      20.75547544      -0.78811562      -2.04641423       1.33817277      -0.00002660      -0.00000817      -0.00001335
O        2.21228633      10.35791009      15.14689051       0.00000000       0.00000000       0.00000000       0.00000000       0.00000000       0.00000000
O        0.47854327      10.39859988      17.90133741      -0.12818314      -0.75461765       0.17114292       0.00002424      -0.00000890      -0.00026112
O        2.31671876      10.50588472      20.70069811       0.34351552       0.75819240      -0.32748836      -0.00013303      -0.00012499      -0.00018288
Zn       3.88723633       0.46887119      14.17981652       0.00000000       0.00000000       0.00000000       0.00000000       0.00000000       0.00000000
Zn       5.53660142       0.56942906      17.02113218      -1.77235565       1.02762034       0.89998177      -0.00005892       0.00004342       0.00004253
Zn       4.04007009       0.51164391      19.65809201       0.41749811      -1.26561892      -0.45468948      -0.00047205       0.00042479      -0.00017433
O        3.88723633       2.46041009      14.17981652       0.00000000       0.00000000       0.00000000       0.00000000       0.00000000       0.00000000
O        5.48252716       2.55100793      17.08787340      -0.11564488       0.65405892      -0.18963862       0.00004124       0.00001851      -0.00011694
O        3.77045990       2.51235955      19.79211103      -1.20042681       0.72958236      -0.38662389      -0.00006832       0.00017069      -0.00023316
Zn       5.56218633       3.10137119      15.14689051       0.00000000       0.00000000       0.00000000       0.00000000       0.00000000       0.00000000
Zn       3.80003768       3.21051579      17.92382076      -1.53368579       2.33560991      -2.88008081       0.00001122       0.00003499      -0.00007547
Zn       5.40963173       3.15267715      20.85055259      -1.17776139      -0.78550659      -0.87281763      -0.00006880      -0.00005636      -0.00001190
O        5.56218633       5.09291009      15.14689051       0.00000000       0.00000000       0.00000000       0.00000000       0.00000000       0.00000000
O        3.79769921       5.20214830      17.96770877       0.50733016       0.95635252      -0.52080531       0.00005696       0.00006658      -0.00027734
O        5.47045160       5.08451955      20.74858978       0.37198663       1.04666893      -0.22168275      -0.00004830      -0.00000390      -0.00007729
Zn       3.88723633       5.73387119      14.17981652       0.00000000       0.00000000       0.00000000       0.00000000       0.00000000       0.00000000
Zn       5.49162840       5.77459410      17.06267142       1.09176827      -1.92351612       0.32776885       0.00006271       0.00002195       0.00000903
Zn       3.84799046       5.79457352      19.92982170       0.08914768       2.37569263      -1.38463530      -0.00000053      -0.00010575      -0.00027724
O        3.88723633       7.72541009      14.17981652       0.00000000       0.00000000       0.00000000       0.00000000       0.00000000       0.00000000
O        5.49152566       7.76204884      17.06204029       0.57963471       0.37411553       0.85465613       0.00003417       0.00001137      -0.00011894
O        3.79459988       7.80992426      19.84732030       0.63906151       0.73647393      -0.19996970       0.00002844      -0.00003542      -0.00015436
Zn       5.56218633       8.36637119      15.14689051       0.00000000       0.00000000       0.00000000       0.00000000       0.00000000       0.00000000
Zn       3.79899243       8.34223430      17.92300632       2.20041831      -3.22176729      -2.46145043       0.00000095       0.00001577      -0.00007963
Zn       5.49738265       8.40125025      20.70747294       1.81135693       0.04007583       0.18396948       0.00041386       0.00057598      -0.00156206
O        5.56218633      10.35791009      15.14689051       0.00000000       0.00000000       0.00000000       0.00000000       0.00000000       0.00000000
O        3.84151622      10.35312496      17.83129385       0.15071016      -1.09439856       1.12880040      -0.00003600      -0.00001186      -0.00016205
O        5.65875274      10.37780776      20.64773531      -0.73879155       0.00176964      -0.11430819      -0.00023001       0.00028231      -0.00093170
O        2.32399263       3.01912856      22.68690419      -0.66041243      -0.08524640      -0.23502588      -0.00027244      -0.00034631      -0.00053078
O        4.83981091       1.94896426      22.40263557      -0.03861095       1.12687391       0.22786950      -0.00003180      -0.00029326      -0.00056264
O        2.08414041       7.86281526      22.59774360       0.03776248       1.05473479       1.56533371       0.00191306      -0.00145325      -0.00041288
O        5.49006371       7.91814510      22.62247401      -0.40479137       0.62519037      -0.17052533       0.00211857       0.00114766      -0.00167204
Zn       3.01475509       1.30235696      21.96489259      -1.50290875      -1.95051867      -0.76723526      -0.00033278      -0.00035786       0.00026950
Zn       7.13785591       7.02108057      22.96978632       1.17553205      -0.21156118       1.24929440       0.00112783      -0.00036016      -0.00025817
Zn      -0.58758117       0.47551399      22.52594363      -0.29617366      -0.52519726       0.01225111       0.00009765      -0.00028189      -0.00074151
C        0.80685771       0.26090123      23.90062764       0.07460695       2.18334323       0.14853618       0.00013491       0.00015242      -0.00062635
H        1.10033444       1.29403995      24.14431375       0.00376047      -0.13543586       0.09389549      -0.00020802       0.00019881      -0.00044389
H        1.67520480      -0.24564125      23.44015738      -0.18286181       0.13091397      -0.04898206       0.00034950       0.00034192      -0.00026294
C        0.41759836      -0.50342862      25.16776476      -0.51037124       0.32722587       0.76816203      -0.00000526      -0.00013707      -0.00082557
H       -0.50053873      -0.11640127      25.63048224      -0.08351658       0.13188286       0.06828750      -0.00036619      -0.00064941      -0.00109406
H        1.20604152      -0.45090099      25.93397882       0.36908165      -0.62169816       0.65500845      -0.00025582       0.00033292      -0.00064100
H        0.25042784      -1.56842144      24.96335672      -0.14087397      -0.01647313      -0.00936030       0.00077467      -0.00011564      -0.00102006
Zn       1.79535073       4.93717678      22.82508629      -0.30134324      -3.33299641       1.50443849       0.00248209       0.00065681      -0.00063864
C       -0.04877431       5.17567404      23.96946093       0.10600385      -0.40401380       1.27584856       0.00257945      -0.00096340       0.00014154
H        0.36211481       4.18659987      24.25047201       0.10009304      -0.09534910      -0.18258035       0.00396417      -0.00028210       0.00033931
H       -0.92086904       4.94662858      23.34277941       0.08483353      -0.20631558      -0.00668070       0.00302737      -0.00204346       0.00035796
C       -0.45073144       5.89745772      25.27319889       0.87744794       0.22604810       0.86826145       0.00193731      -0.00086497       0.00006751
H        0.40785601       6.11807021      25.90963688       0.03456133       0.38316380      -0.13679626       0.00177355      -0.00011799      -0.00000624
H       -1.14449703       5.27830594      25.85713538      -0.05494669      -0.24138331      -0.14035090       0.00214276      -0.00132090      -0.00004914
H       -0.97005886       6.84974737      25.09405595       0.03678232      -0.01621516       0.06439142       0.00087211      -0.00163503      -0.00022364
Zn       3.89302812       2.90858365      23.94151984      -0.11753685      -1.13042318      -0.04424982       0.00073103       0.00027904      -0.00076803
C        4.60505732       2.46465367      25.72243003       0.28968877       1.03703303      -0.12425432       0.00098610      -0.00064495      -0.00087462
H        5.62838176       2.11198859      25.52753564      -0.07730336      -0.30118042       0.00754709       0.00040476      -0.00111079      -0.00118553
H        4.69911937       3.36960327      26.33605014      -0.34761838      -0.04454245       0.01020315       0.00199279      -0.00026949      -0.00151866
C        3.80584041       1.38782505      26.46930042      -0.42486566      -0.05584988       1.80627619       0.00051586       0.00044008       0.00040482
H        4.27823063       1.11382982      27.42890440      -0.20188256      -0.14755267       0.13548480       0.00034401       0.00097795       0.00038409
H        3.71106782       0.46052570      25.88337628      -0.04959484      -0.05332104       0.10548648       0.00032717      -0.00014532       0.00094655
H        2.78026412       1.71462148      26.69954940      -0.09262928      -0.09833308      -0.05847227       0.00061050       0.00070434      -0.00013923
Zn       3.81677652       7.22827666      23.01157415      -2.06170323      -0.07833422      -1.80725233       0.00290825      -0.00113525      -0.00413218
C        2.58867041       5.02638196      26.36357764       0.70901172      -0.46687466      -0.65903111       0.00640466      -0.00385971      -0.00687288
C        2.96782700       7.33057194      25.81042820       0.26314164       0.91205820       0.41756504      -0.00189471      -0.00247891      -0.00672125
C        2.63863741       7.70059579      27.11169097       0.94819908       0.97378495       0.84226853      -0.01037737      -0.00216102      -0.00857667
C        2.26597003       5.39390681      27.66493955       0.63390851      -0.77152882       1.26347701      -0.00133204      -0.00365105      -0.00802352
C        2.96283287       5.98627352      25.40849298      -0.92244208      -0.45004899       0.39874162       0.00478836      -0.00153043      -0.00618650
C        2.28517458       6.73861326      28.06501181      -0.56405039       0.62565741      -0.14295324      -0.01174588      -0.00352066      -0.00895170
H        2.66822195       8.75569593      27.39049899      -0.15697868       0.16318994      -0.03895562      -0.01586583      -0.00167914      -0.00892409
H        3.22150585       8.12252364      25.09935580      -0.18957261       0.09945374       0.04985773      -0.00086689      -0.00154481      -0.00533992
H        1.95797442       4.63043390      28.38128540       0.00112810       0.02704989       0.08481084      -0.00202956      -0.00513746      -0.01048883
H        2.52625235       3.98121984      26.06796305      -0.13312793      -0.03985789       0.00362870       0.01442995      -0.00389057      -0.00613034
O        3.31659874       5.61359889      24.13367339      -0.81473880      -1.01383172      -1.17985097       0.00887594      -0.00318564      -0.00497616
N        1.91305051       7.08441225      29.38797988      -0.26413168       0.57978608       0.69275649      -0.03269353      -0.00368724      -0.01506163
H        1.84896051       8.09536031      29.50422579       0.37325920      -0.30951598       0.03142743      -0.00496857       0.00185360      -0.01244281
H        2.61103033       6.74984087      30.05794842      -0.46814538      -0.06278804      -0.11351460      -0.05878692      -0.03712213       0.00811283
Zn       2.73987378       5.88452806      32.24138743       0.00000000       0.00000000       0.00000000       0.02589694      -0.01835522       0.04847364
C        1.09933938       5.67750619      33.26613861       0.00000000       0.00000000       0.00000000       0.00976045      -0.01217528       0.03036492
C        0.58510211       7.01547074      33.82856497       0.00000000       0.00000000       0.00000000       0.00138326      -0.00369987       0.01416915
H        0.33181275       5.19477027      32.64144961       0.00000000       0.00000000       0.00000000       0.01907337      -0.01105493       0.02055778
H        1.31316261       4.97292369      34.08536234       0.00000000       0.00000000       0.00000000      -0.00852412      -0.00625233       0.04621610
H        1.35155937       7.54359299      34.41487965       0.00000000       0.00000000       0.00000000      -0.00602752      -0.00786127       0.03225647
H       -0.28240499       6.88045439      34.49550855       0.00000000       0.00000000       0.00000000      -0.01723942       0.00397895      -0.00961317
H        0.26614553       7.70176417      33.03051607       0.00000000       0.00000000       0.00000000       0.03210730      -0.00469312      -0.00329264
C        4.50284556       6.31559374      31.51538716       0.00000000       0.00000000       0.00000000       0.00637697       0.00214160       0.00716317
H        4.55698454       7.41630117      31.53842319       0.00000000       0.00000000       0.00000000      -0.00220324       0.00964578      -0.01736620
H        4.43524206       5.16508387      29.58915222       0.00000000       0.00000000       0.00000000      -0.03395961      -0.01263730       0.00950571
C        5.11391560       5.77172873      30.20240438       0.00000000       0.00000000       0.00000000      -0.01713904      -0.01248556      -0.00250115
H        5.98813795       5.14246895      30.41769025       0.00000000       0.00000000       0.00000000      -0.01120341      -0.02353647      -0.01621225
H        5.12667078       5.99895658      32.36656513       0.00000000       0.00000000       0.00000000       0.03206328       0.02125856       0.00743279
H        5.48198925       6.58196788      29.55816102       0.00000000       0.00000000       0.00000000      -0.02215042      -0.00868809      -0.00862055
108
Lattice="6.733 0.0 0.0 6.447765397510814e-16 10.477 0.0 2.449293598294707e-15 2.449293598294707e-15 40.0" Properties=species:S:1:pos:R:3:momenta:R:3:forces:R:3 energy=-540.3542145224153 pbc="T T F"
Zn       0.53733633       0.46887119      14.17981652       0.00000000       0.00000000       0.00000000       0.00000000       0.00000000       0.00000000
Zn       2.15220004       0.57591706      17.03183695      -0.00126664      -1.11281129      -0.98544674       0.00009555       0.00007933       0.00038650
Zn       0.58932295       0.56715081      19.78528749      -1.94505465       0.05090287      -2.21508689      -0.00042856       0.00019040       0.00015814
O        0.53733633       2.46041009      14.17981652       0.00000000       0.00000000       0.00000000       0.00000000       0.00000000       0.00000000
O        2.10578496       2.55404123      17.09335213      -0.40739128       0.69484761      -0.63087791      -0.00004629      -0.00002460      -0.00061699
O        0.41613367       2.55206378      19.90618439      -0.37691793      -0.45266423       0.02355598      -0.00026060       0.00003887      -0.00068470
Zn       2.21228633       3.10137119      15.14689051       0.00000000       0.00000000       0.00000000       0.00000000       0.00000000       0.00000000
Zn       0.41555258       3.17914241      17.97773011       0.61061766       1.14013551       2.15932145      -0.00001046      -0.00011685       0.00051438
Zn       2.10139075       3.30501770      20.56544103       2.18398308       0.73142843      -2.43318876       0.00082728      -0.00106615      -0.00069843
O        2.21228633       5.09291009      15.14689051       0.00000000       0.00000000       0.00000000       0.00000000       0.00000000       0.00000000
O        0.44008356       5.17496719      17.96591255       0.13764150      -0.04520638       0.09186457      -0.00001899       0.00001510      -0.00080262
O        2.09521350       5.24005230      20.81566207       0.35146828      -0.54222413       0.36148144      -0.00019166      -0.00031949      -0.00245026
Zn       0.53733633       5.73387119      14.17981652       0.00000000       0.00000000       0.00000000       0.00000000       0.00000000       0.00000000
Zn       2.11470883       5.78040266      17.06445121       0.26001230       0.54626948      -2.81609384      -0.00009778       0.00015517       0.00024425
Zn       0.35650052       5.79285285      19.90147930       0.43443030       0.99553716       0.42425090      -0.00018825      -0.00003765       0.00018452
O        0.53733633       7.72541009      14.17981652       0.00000000       0.00000000       0.00000000       0.00000000       0.00000000       0.00000000
O        2.11007818       7.76566647      17.06375375       0.35949118       0.13452098      -0.16788609       0.00010764       0.00007742      -0.00050989
O        0.45784587       7.80496615      19.84963578      -0.69303277       0.73214715       0.03334064       0.00001977      -0.00014421      -0.00118456
Zn       2.21228633       8.36637119      15.14689051       0.00000000       0.00000000       0.00000000       0.00000000       0.00000000       0.00000000
Zn       0.43482381       8.38444708      17.93862690       3.28252061      -0.61854722       2.86611179      -0.00006724       0.00004002       0.00007676
Zn       2.12561518       8.47907260      20.75482292      -0.78811562      -2.04641423       1.33817277      -0.00094257       0.00007773      -0.00017675
O        2.21228633      10.35791009      15.14689051       0.00000000       0.00000000       0.00000000       0.00000000       0.00000000       0.00000000
O        0.47830104      10.39869593      17.90405588      -0.12818314      -0.75461765       0.17114292      -0.00004790      -0.00006146      -0.00080731
O        2.31800134      10.50719675      20.70175580       0.34351552       0.75819240      -0.32748836      -0.00029168      -0.00060749      -0.00133655
Zn       3.88723633       0.46887119      14.17981652       0.00000000       0.00000000       0.00000000       0.00000000       0.00000000       0.00000000
Zn       5.53705269       0.56925259      17.02007473      -1.77235565       1.02762034       0.89998177      -0.00014317       0.00001754       0.00034348
Zn       4.04535369       0.50693735      19.65928972       0.41749811      -1.26561892      -0.45468948      -0.00020994       0.00032948       0.00057352
O        3.88723633       2.46041009      14.17981652       0.00000000       0.00000000       0.00000000       0.00000000       0.00000000       0.00000000
O        5.48196119       2.55084957      17.08915456      -0.11564488       0.65405892      -0.18963862       0.00008481      -0.00002350      -0.00074493
O        3.77141082       2.51009143      19.79517781      -1.20042681       0.72958236      -0.38662389       0.00044447      -0.00021275      -0.00182847
Zn       5.56218633       3.10137119      15.14689051       0.00000000       0.00000000       0.00000000       0.00000000       0.00000000       0.00000000
Zn       3.79975654       3.20973153      17.92478264      -1.53368579       2.33560991      -2.88008081       0.00015605       0.00011532      -0.00022433
Zn       5.41054215       3.15323403      20.85100362      -1.17776139      -0.78550659      -0.87281763      -0.00053354      -0.00043895       0.00017268
O        5.56218633       5.09291009      15.14689051       0.00000000       0.00000000       0.00000000       0.00000000       0.00000000       0.00000000
O        3.79728038       5.20165986      17.97074345       0.50733016       0.95635252      -0.52080531       0.00013236       0.00024230      -0.00106495
O        5.47106620       5.08453682      20.74899271       0.37198663       1.04666893      -0.22168275      -0.00024463      -0.00018653      -0.00057291
Zn       3.88723633       5.73387119      14.17981652       0.00000000       0.00000000       0.00000000       0.00000000       0.00000000       0.00000000
Zn       5.49079872       5.77391157      17.06221320       1.09176827      -1.92351612       0.32776885       0.00016796       0.00019071       0.00014261
Zn       3.84808450       5.79546388      19.93287929       0.08914768       2.37569263      -1.38463530      -0.00010579      -0.00015115      -0.00027596
O        3.88723633       7.72541009      14.17981652       0.00000000       0.00000000       0.00000000       0.00000000       0.00000000       0.00000000
O        5.49108896       7.76164405      17.06299992       0.57963471       0.37411553       0.85465613      -0.00014645       0.00008092      -0.00049131
O        3.79428708       7.81037627      19.84922538       0.63906151       0.73647393      -0.19996970       0.00003583      -0.00013571      -0.00057348
Zn       5.56218633       8.36637119      15.14689051       0.00000000       0.00000000       0.00000000       0.00000000       0.00000000       0.00000000
Zn       3.79893189       8.34166502      17.92323827       2.20041831      -3.22176729      -2.46145043      -0.00000507       0.00002017       0.00075634
Zn       5.49362558       8.39603390      20.72289806       1.81135693       0.04007583       0.18396948       0.00051157       0.00038330       0.00012118
O        5.56218633      10.35791009      15.14689051       0.00000000       0.00000000       0.00000000       0.00000000       0.00000000       0.00000000
O        3.84213561      10.35310820      17.83248264       0.15071016      -1.09439856       1.12880040      -0.00003422      -0.00004922      -0.00048931
O        5.66196033      10.37474019      20.65771920      -0.73879155       0.00176964      -0.11430819      -0.00018355      -0.00011547      -0.00118405
O        2.32639804       3.02168312      22.69318411      -0.66041243      -0.08524640      -0.23502588      -0.00149442      -0.00177581      -0.00448783
O        4.84019774       1.95138451      22.40740794      -0.03861095       1.12687391       0.22786950      -0.00034766      -0.00095362      -0.00173851
O        2.06374780       7.87817058      22.60261755       0.03776248       1.05473479       1.56533371      -0.00027075      -0.00012130      -0.00188987
O        5.46860675       7.90656910      22.64126081      -0.40479137       0.62519037      -0.17052533      -0.00007583      -0.00023453      -0.00103886
Zn       3.01888369       1.30711196      21.95926003      -1.50290875      -1.95051867      -0.76723526      -0.00123066      -0.00247224       0.00172239
Zn       7.12589126       7.02434946      22.97081378       1.17553205      -0.21156118       1.24929440      -0.00008038      -0.00001245       0.00026147
Zn      -0.58706345       0.47879856      22.53286962      -0.29617366      -0.52519726       0.01225111      -0.00009898       0.00042681       0.00024636
C        0.80653781       0.25987314      23.90712302       0.07460695       2.18334323       0.14853618       0.00020814       0.00004225      -0.00060507
H        1.10230357       1.29267008      24.14969634       0.00376047      -0.13543586       0.09389549      -0.00010128       0.00005462      -0.00022029
H        1.67180529      -0.24773768      23.44309005      -0.18286181       0.13091397      -0.04898206       0.00056825       0.00019233      -0.00005661
C        0.41763442      -0.50324986      25.17540275      -0.51037124       0.32722587       0.76816203      -0.00006757      -0.00013422      -0.00067117
H       -0.49844478      -0.11301533      25.63970494      -0.08351658       0.13188286       0.06828750      -0.00018071       0.00013741      -0.00065701
H        1.20752873      -0.45373734      25.94089125       0.36908165      -0.62169816       0.65500845      -0.00016171       0.00038814      -0.00063736
H        0.24514640      -1.56754327      24.97143477      -0.14087397      -0.01647313      -0.00936030       0.00017860       0.00007764      -0.00050189
Zn       1.76639628       4.92794363      22.82831260      -0.30134324      -3.33299641       1.50443849      -0.00369168      -0.00211896      -0.00304355
C       -0.07836368       5.18487867      23.96775674       0.10600385      -0.40401380       1.27584856      -0.00143836      -0.00003154      -0.00081201
H        0.31936527       4.18935791      24.24566132       0.10009304      -0.09534910      -0.18258035      -0.00073136       0.00027566       0.00058631
H       -0.95400030       4.97050645      23.34090565       0.08483353      -0.20631558      -0.00668070      -0.00165921      -0.00126069       0.00021501
C       -0.46927697       5.90645570      25.27525110       0.87744794       0.22604810       0.86826145      -0.00159392       0.00082272      -0.00111300
H        0.39270033       6.11498690      25.91099688       0.03456133       0.38316380      -0.13679626      -0.00132099       0.00063399      -0.00080702
H       -1.16525318       5.29058337      25.85957836      -0.05494669      -0.24138331      -0.14035090      -0.00097773       0.00034174      -0.00067998
H       -0.97588750       6.86628507      25.10059691       0.03678232      -0.01621516       0.06439142      -0.00123190       0.00055499      -0.00097102
Zn       3.88747037       2.90303504      23.94874176      -0.11753685      -1.13042318      -0.04424982      -0.00069429       0.00110196      -0.00120220
C        4.60046033       2.46901456      25.73043283       0.28968877       1.03703303      -0.12425432       0.00005371      -0.00016810      -0.00151740
H        5.62593894       2.12117615      25.53743504      -0.07730336      -0.30118042       0.00754709      -0.00030187       0.00004779      -0.00077720
H        4.68803205       3.37332176      26.34618709      -0.34761838      -0.04454245       0.01020315      -0.00016432       0.00003234      -0.00120524
C        3.80510260       1.38747199      26.47513205      -0.42486566      -0.05584988       1.80627619      -0.00010172       0.00024998      -0.00088251
H        4.27701657       1.11558245      27.43553034      -0.20188256      -0.14755267       0.13548480       0.00049544       0.00065317      -0.00108240
H        3.71465623       0.46049384      25.88802499      -0.04959484      -0.05332104       0.10548648      -0.00066528       0.00019985      -0.00050182
H        2.77816548       1.71088020      26.70316254      -0.09262928      -0.09833308      -0.05847227       0.00029911       0.00060716       0.00026499
Zn       3.78626271       7.24072784      23.04778900      -2.06170323      -0.07833422      -1.80725233       0.00061166      -0.00816219      -0.01059518
C        2.55221794       5.04089925      26.42139767       0.70901172      -0.46687466      -0.65903111      -0.00107554      -0.00111374      -0.01088873
C        2.98020632       7.34158264      25.86773279       0.26314164       0.91205820       0.41756504      -0.00337412      -0.00254995      -0.02306376
C        2.74112791       7.70362313      27.18771069       0.94819908       0.97378495       0.84226853      -0.00227279       0.00590961      -0.02638721
C        2.31080480       5.40687493      27.74447864       0.63390851      -0.77152882       1.26347701      -0.00149873       0.00716614      -0.01335399
C        2.92258369       5.99801326      25.46028068      -0.92244208      -0.45004899       0.39874162      -0.00369178      -0.00247948      -0.01548979
C        2.42456731       6.74097279      28.14834324      -0.56405039       0.62565741      -0.14295324      -0.00523895       0.00993164      -0.02624610
H        2.82581589       8.75108817      27.48273799      -0.15697868       0.16318994      -0.03895562      -0.00125061       0.00620584      -0.02882382
H        3.21715194       8.13212258      25.14894477      -0.18957261       0.09945374       0.04985773      -0.00358085      -0.00481902      -0.02832635
H        2.02714414       4.64956391      28.47703703       0.00112810       0.02704989       0.08481084       0.00326037       0.01547188      -0.00555107
H        2.44537065       4.00044989      26.11946481      -0.13312793      -0.03985789       0.00362870       0.00207862      -0.00269427      -0.00906791
O        3.22307071       5.63876088      24.17557781      -0.81473880      -1.01383172      -1.17985097      -0.00144276      -0.00756493      -0.01416368
N        2.30097123       7.10004695      29.53520075      -0.26413168       0.57978608       0.69275649      -0.01486290       0.00521553      -0.01524858
H        1.96025180       8.05987192      29.62393420       0.37325920      -0.30951598       0.03142743      -0.07082961      -0.01144565      -0.01920841
H        3.24278345       7.09373513      29.94774016      -0.46814538      -0.06278804      -0.11351460      -0.00669232       0.10410918      -0.08869636
Zn       2.50913171       6.00266993      31.70125544       0.00000000       0.00000000       0.00000000       0.14022359      -0.06401395       0.11795857
C        1.04866393       5.73079157      32.98268872       0.00000000       0.00000000       0.00000000       0.01790326      -0.01400881       0.00981718
C        0.58960315       7.01102590      33.69879016       0.00000000       0.00000000       0.00000000       0.00217093      -0.01277259      -0.01105074
H        0.18801015       5.19524604      32.55720854       0.00000000       0.00000000       0.00000000       0.03049463       0.00762236      -0.05318337
H        1.50565873       5.04411622      33.71539332       0.00000000       0.00000000       0.00000000      -0.04815972      -0.03413064       0.03693821
H        1.43077877       7.56088387      34.14674213       0.00000000       0.00000000       0.00000000      -0.00906857      -0.00143977       0.00121794
H       -0.11550226       6.79209547      34.51870662       0.00000000       0.00000000       0.00000000      -0.01197170      -0.00011987      -0.02163671
H        0.07729559       7.70797862      33.01942464       0.00000000       0.00000000       0.00000000       0.01583431      -0.01564719      -0.02598836
C        4.47735060       6.19529046      31.38356684       0.00000000       0.00000000       0.00000000       0.05112342      -0.07766476       0.08460641
H        4.75745269       7.20733549      31.72631542       0.00000000       0.00000000       0.00000000       0.00493373      -0.04881030       0.04221218
H        4.82094574       5.01461845      29.53161585       0.00000000       0.00000000       0.00000000      -0.02331550      -0.02610626       0.02774760
C        5.25303488       5.85597627      30.09344254       0.00000000       0.00000000       0.00000000      -0.01937027      -0.02769708       0.02113080
H        6.29644100       5.58896703      30.32292065       0.00000000       0.00000000       0.00000000       0.00205841       0.01564461      -0.04444435
H        4.80759734       5.53045888      32.19422214       0.00000000       0.00000000       0.00000000       0.18420161      -0.03573861       0.07684686
H        5.31633653       6.69986669      29.38671381       0.00000000       0.00000000       0.00000000      -0.09285065       0.00016894       0.04070426
108
Lattice="6.733 0.0 0.0 6.447765397510814e-16 10.477 0.0 2.449293598294707e-15 2.449293598294707e-15 40.0" Properties=species:S:1:pos:R:3:momenta:R:3:forces:R:3 energy=-540.0272187754092 pbc="T T F"
Zn       0.53733633       0.46887119      14.17981652       0.00000000       0.00000000       0.00000000       0.00000000       0.00000000       0.00000000
Zn       2.15210838       0.57576375      17.03158354      -0.00126664      -1.11281129      -0.98544674       0.00017442       0.00015687       0.00009992
Zn       0.58978378       0.56709234      19.78549338      -1.94505465       0.05090287      -2.21508689      -0.00057957      -0.00019453       0.00003288
O        0.53733633       2.46041009      14.17981652       0.00000000       0.00000000       0.00000000       0.00000000       0.00000000       0.00000000
O        2.10578090       2.55395508      17.09363747      -0.40739128       0.69484761      -0.63087791      -0.00008638       0.00011730       0.00017543
O        0.41621118       2.55212993      19.90681448      -0.37691793      -0.45266423       0.02355598       0.00048219       0.00022223      -0.00040132
Zn       2.21228633       3.10137119      15.14689051       0.00000000       0.00000000       0.00000000       0.00000000       0.00000000       0.00000000
Zn       0.41549857       3.17907238      17.97757941       0.61061766       1.14013551       2.15932145       0.00004277      -0.00006858       0.00015102
Zn       2.10069555       3.30604505      20.56642404       2.18398308       0.73142843      -2.43318876       0.00068934      -0.00117488       0.00042429
O        2.21228633       5.09291009      15.14689051       0.00000000       0.00000000       0.00000000       0.00000000       0.00000000       0.00000000
O        0.44003305       5.17487101      17.96638652       0.13764150      -0.04520638       0.09186457      -0.00000793       0.00009319      -0.00032518
O        2.09547896       5.24028366      20.81765590       0.35146828      -0.54222413       0.36148144      -0.00039735      -0.00009399      -0.00196178
Zn       0.53733633       5.73387119      14.17981652       0.00000000       0.00000000       0.00000000       0.00000000       0.00000000       0.00000000
Zn       2.11476464       5.78012262      17.06432061       0.26001230       0.54626948      -2.81609384      -0.00014934       0.00042220      -0.00019196
Zn       0.35663675       5.79280880      19.90154649       0.43443030       0.99553716       0.42425090       0.00016250      -0.00012977      -0.00001066
O        0.53733633       7.72541009      14.17981652       0.00000000       0.00000000       0.00000000       0.00000000       0.00000000       0.00000000
O        2.10998861       7.76552363      17.06392228       0.35949118       0.13452098      -0.16788609      -0.00010499      -0.00011214       0.00027200
O        0.45804470       7.80510605      19.85049954      -0.69303277       0.73214715       0.03334064      -0.00033624      -0.00028873      -0.00073727
Zn       2.21228633       8.36637119      15.14689051       0.00000000       0.00000000       0.00000000       0.00000000       0.00000000       0.00000000
Zn       0.43481554       8.38438655      17.93875741       3.28252061      -0.61854722       2.86611179      -0.00015966      -0.00016183      -0.00006024
Zn       2.12640371       8.47893811      20.75545535      -0.78811562      -2.04641423       1.33817277      -0.00064487       0.00013777      -0.00020579
O        2.21228633      10.35791009      15.14689051       0.00000000       0.00000000       0.00000000       0.00000000       0.00000000       0.00000000
O        0.47833820      10.39873681      17.90475063      -0.12818314      -0.75461765       0.17114292      -0.00009168       0.00014068      -0.00056842
O        2.31838895      10.50769508      20.70311685       0.34351552       0.75819240      -0.32748836      -0.00011994      -0.00027967      -0.00080519
Zn       3.88723633       0.46887119      14.17981652       0.00000000       0.00000000       0.00000000       0.00000000       0.00000000       0.00000000
Zn       5.53716494       0.56913367      17.01984376      -1.77235565       1.02762034       0.89998177      -0.00023848       0.00006174       0.00012161
Zn       4.04570739       0.50645630      19.65929495       0.41749811      -1.26561892      -0.45468948      -0.00031856       0.00030794       0.00037966
O        3.88723633       2.46041009      14.17981652       0.00000000       0.00000000       0.00000000       0.00000000       0.00000000       0.00000000
O        5.48172519       2.55077319      17.08958357      -0.11564488       0.65405892      -0.18963862       0.00016244       0.00007170      -0.00009371
O        3.77118598       2.51011834      19.79682978      -1.20042681       0.72958236      -0.38662389       0.00040950      -0.00011893      -0.00146233
Zn       5.56218633       3.10137119      15.14689051       0.00000000       0.00000000       0.00000000       0.00000000       0.00000000       0.00000000
Zn       3.79957353       3.20945826      17.92537689      -1.53368579       2.33560991      -2.88008081       0.00012303       0.00012254      -0.00055167
Zn       5.41110965       3.15371833      20.85135821      -1.17776139      -0.78550659      -0.87281763      -0.00056882      -0.00033165       0.00040375
O        5.56218633       5.09291009      15.14689051       0.00000000       0.00000000       0.00000000       0.00000000       0.00000000       0.00000000
O        3.79707514       5.20141523      17.97176715       0.50733016       0.95635252      -0.52080531       0.00025689       0.00019090      -0.00100624
O        5.47126065       5.08473428      20.74935019       0.37198663       1.04666893      -0.22168275      -0.00018374      -0.00047458      -0.00042531
Zn       3.88723633       5.73387119      14.17981652       0.00000000       0.00000000       0.00000000       0.00000000       0.00000000       0.00000000
Zn       5.49049408       5.77360621      17.06220987       1.09176827      -1.92351612       0.32776885       0.00034541       0.00016121      -0.00018935
Zn       3.84817847       5.79560960      19.93343087       0.08914768       2.37569263      -1.38463530      -0.00009445      -0.00013231      -0.00054321
O        3.88723633       7.72541009      14.17981652       0.00000000       0.00000000       0.00000000       0.00000000       0.00000000       0.00000000
O        5.49110266       7.76149252      17.06317255       0.57963471       0.37411553       0.85465613      -0.00018428       0.00010914       0.00065154
O        3.79431856       7.81052955      19.84940220       0.63906151       0.73647393      -0.19996970       0.00000725      -0.00046103      -0.00026543
Zn       5.56218633       8.36637119      15.14689051       0.00000000       0.00000000       0.00000000       0.00000000       0.00000000       0.00000000
Zn       3.79887450       8.34162227      17.92298385       2.20041831      -3.22176729      -2.46145043       0.00011608       0.00006786       0.00018205
Zn       5.49325783       8.39554922      20.72333501       1.81135693       0.04007583       0.18396948       0.00013374       0.00021419       0.00004872
O        5.56218633      10.35791009      15.14689051       0.00000000       0.00000000       0.00000000       0.00000000       0.00000000       0.00000000
O        3.84215043      10.35316619      17.83277467       0.15071016      -1.09439856       1.12880040       0.00006415       0.00002770      -0.00016183
O        5.66243560      10.37465032      20.65879222      -0.73879155       0.00176964      -0.11430819      -0.00009493      -0.00013602      -0.00110468
O        2.32792785       3.02342649      22.69830667      -0.66041243      -0.08524640      -0.23502588      -0.00028095      -0.00079835      -0.00498370
O        4.84105607       1.95265920      22.40941258      -0.03861095       1.12687391       0.22786950      -0.00034366      -0.00125613      -0.00264607
O        2.06403038       7.87822009      22.60413813       0.03776248       1.05473479       1.56533371      -0.00041558      -0.00010960      -0.00106126
O        5.46867444       7.90705381      22.64278681      -0.40479137       0.62519037      -0.17052533       0.00002133      -0.00050327      -0.00159257
Zn       3.02054969       1.30947832      21.95823254      -1.50290875      -1.95051867      -0.76723526      -0.00157900      -0.00226498       0.00156611
Zn       7.12592891       7.02451208      22.97103081       1.17553205      -0.21156118       1.24929440      -0.00053344      -0.00060136       0.00023190
Zn      -0.58691950       0.47841674      22.53305711      -0.29617366      -0.52519726       0.01225111       0.00006066       0.00069085       0.00071132
C        0.80636818       0.25971507      23.90778775       0.07460695       2.18334323       0.14853618       0.00024109      -0.00056630      -0.00025571
H        1.10233263       1.29254225      24.15006170       0.00376047      -0.13543586       0.09389549      -0.00008689      -0.00008537       0.00018744
H        1.67134564      -0.24782564      23.44337934      -0.18286181       0.13091397      -0.04898206       0.00103073       0.00012330      -0.00018950
C        0.41782524      -0.50343607      25.17613585      -0.51037124       0.32722587       0.76816203      -0.00033605      -0.00032944      -0.00099586
H       -0.49833330      -0.11332461      25.64046473      -0.08351658       0.13188286       0.06828750       0.00040540      -0.00005050      -0.00011083
H        1.20777499      -0.45425093      25.94173344       0.36908165      -0.62169816       0.65500845      -0.00002458       0.00110755      -0.00030486
H        0.24525640      -1.56771233      24.97205926      -0.14087397      -0.01647313      -0.00936030      -0.00006158      -0.00023822      -0.00057214
Zn       1.77135084       4.93063067      22.83211713      -0.30134324      -3.33299641       1.50443849      -0.00465460      -0.00327800      -0.00396708
C       -0.07652484       5.18493978      23.96864358       0.10600385      -0.40401380       1.27584856      -0.00073844       0.00042615      -0.00077219
H        0.32039706       4.18870940      24.24489866       0.10009304      -0.09534910      -0.18258035      -0.00034437       0.00018656       0.00043589
H       -0.95196515       4.97191694      23.34089754       0.08483353      -0.20631558      -0.00668070      -0.00058094      -0.00117309      -0.00078029
C       -0.46754546       5.90530993      25.27647593       0.87744794       0.22604810       0.86826145      -0.00080303       0.00066873      -0.00133893
H        0.39467725       6.11393815      25.91203967       0.03456133       0.38316380      -0.13679626      -0.00272590       0.00070613       0.00043586
H       -1.16401859       5.28954421      25.86031623      -0.05494669      -0.24138331      -0.14035090      -0.00003990      -0.00031818      -0.00011727
H       -0.97437852       6.86514534      25.10197308       0.03678232      -0.01621516       0.06439142      -0.00126806       0.00027458      -0.00089473
Zn       3.88842648       2.90235763      23.95057597      -0.11753685      -1.13042318      -0.04424982      -0.00030876      -0.00016290      -0.00004190
C        4.60097618       2.46909837      25.73218919       0.28968877       1.03703303      -0.12425432      -0.00093580      -0.00005550      -0.00069426
H        5.62639259       2.12132454      25.53883205      -0.07730336      -0.30118042       0.00754709       0.00069549       0.00038572      -0.00046585
H        4.68828925       3.37352133      26.34781225      -0.34761838      -0.04454245       0.01020315       0.00010269      -0.00122458       0.00017539
C        3.80541170       1.38725157      26.47620357      -0.42486566      -0.05584988       1.80627619      -0.00030706      -0.00002808      -0.00073409
H        4.27674230       1.11433155      27.43671587      -0.20188256      -0.14755267       0.13548480       0.00030481       0.00197403      -0.00101717
H        3.71490831       0.46054017      25.88871439      -0.04959484      -0.05332104       0.10548648      -0.00059289       0.00043898      -0.00111946
H        2.77825158       1.71065283      26.70347442      -0.09262928      -0.09833308      -0.05847227       0.00042715       0.00032638       0.00104825
Zn       3.78597921       7.24787001      23.05842254      -2.06170323      -0.07833422      -1.80725233       0.00139909      -0.00559240      -0.00824382
C        2.55419349       5.04011474      26.43413792       0.70901172      -0.46687466      -0.65903111      -0.00482489       0.00098896      -0.01188008
C        2.98488589       7.34163167      25.89359598       0.26314164       0.91205820       0.41756504       0.00165948       0.00110674      -0.04970262
C        2.74609353       7.69787344      27.21478427       0.94819908       0.97378495       0.84226853       0.00429521       0.00191072      -0.05006601
C        2.31319602       5.39877489      27.75951663       0.63390851      -0.77152882       1.26347701       0.00164237       0.01185508      -0.02539659
C        2.92600519       6.00049037      25.47618123      -0.92244208      -0.45004899       0.39874162       0.00635603      -0.01327099      -0.02338679
C        2.43273046       6.73038686      28.17393335      -0.56405039       0.62565741      -0.14295324       0.01883799       0.01226921      -0.05959554
H        2.82619880       8.74489691      27.51304048      -0.15697868       0.16318994      -0.03895562       0.01016729       0.00128217      -0.02733244
H        3.22019402       8.13662552      25.17970752      -0.18957261       0.09945374       0.04985773      -0.00284432      -0.00326220      -0.04535504
H        2.02206737       4.63327814      28.48117080       0.00112810       0.02704989       0.08481084       0.01513155       0.02308012       0.00131651
H        2.44179526       4.00125507      26.12940602      -0.13312793      -0.03985789       0.00362870       0.00154926      -0.00591616      -0.01648008
O        3.22508706       5.64699858      24.18878477      -0.81473880      -1.01383172      -1.17985097      -0.00107020      -0.01010720      -0.01388999
N        2.32033494       7.08885709      29.55311854      -0.26413168       0.57978608       0.69275649      -0.00380726       0.03304862      -0.05981249
H        2.05361924       8.07062321      29.65085449       0.37325920      -0.30951598       0.03142743      -0.04422446       0.01043213      -0.01916669
H        3.25203003       6.95583242      30.05557678      -0.46814538      -0.06278804      -0.11351460      -0.34797083       0.29245931      -0.56767507
Zn       2.35073037       6.06844516      31.55116181       0.00000000       0.00000000       0.00000000       0.43404728      -0.11985215       0.31325316
C        1.03366546       5.73856525      32.96934336       0.00000000       0.00000000       0.00000000       0.00311515      -0.00743694      -0.00409358
C        0.58879106       7.01360121      33.70221119       0.00000000       0.00000000       0.00000000      -0.00515079      -0.01159305      -0.00731230
H        0.15941732       5.17872843      32.60884300       0.00000000       0.00000000       0.00000000       0.00897812       0.01112279      -0.04963203
H        1.56670503       5.07374008      33.66811955       0.00000000       0.00000000       0.00000000      -0.05456136      -0.01680624       0.03578888
H        1.43803448       7.56156219      34.13668126       0.00000000       0.00000000       0.00000000      -0.00779102      -0.00189925      -0.00558580
H       -0.09878483       6.78538591      34.53395149       0.00000000       0.00000000       0.00000000      -0.00606898       0.00288743      -0.00171728
H        0.05956191       7.71297737      33.03911878       0.00000000       0.00000000       0.00000000       0.00146751      -0.01152209      -0.00904183
C        4.42353816       6.28274115      31.26671745       0.00000000       0.00000000       0.00000000       0.00645218      -0.19456051       0.22021257
H        4.75691415       7.25937803      31.66148455       0.00000000       0.00000000       0.00000000      -0.06828601      -0.08911392       0.05288255
H        4.88142237       5.03421534      29.48821549       0.00000000       0.00000000       0.00000000      -0.02337507      -0.03220774       0.00962577
C        5.29465903       5.88365308      30.05085624       0.00000000       0.00000000       0.00000000      -0.09962494      -0.02233976       0.05307726
H        6.30994799       5.58912899      30.36630706       0.00000000       0.00000000       0.00000000      -0.03946815       0.04199939      -0.04574112
H        4.59141064       5.56703729      32.07998029       0.00000000       0.00000000       0.00000000       0.36019950      -0.10723921       0.21913725
H        5.43355640       6.69768573      29.32029592       0.00000000       0.00000000       0.00000000      -0.15742895       0.01684483       0.06754488
108
Lattice="6.733 0.0 0.0 6.447765397510814e-16 10.477 0.0 2.449293598294707e-15 2.449293598294707e-15 40.0" Properties=species:S:1:pos:R:3:momenta:R:3:forces:R:3 energy=-539.6001557421083 pbc="T T F"
Zn       0.53733633       0.46887119      14.17981652       0.00000000       0.00000000       0.00000000       0.00000000       0.00000000       0.00000000
Zn       2.15209216       0.57569750      17.03151458      -0.00126664      -1.11281129      -0.98544674       0.00001993      -0.00006439      -0.00033221
Zn       0.58988740       0.56705805      19.78526679      -1.94505465       0.05090287      -2.21508689      -0.00019011      -0.00003299      -0.00056344
O        0.53733633       2.46041009      14.17981652       0.00000000       0.00000000       0.00000000       0.00000000       0.00000000       0.00000000
O        2.10578984       2.55394490      17.09364657      -0.40739128       0.69484761      -0.63087791      -0.00001742      -0.00002700       0.00007418
O        0.41622712       2.55212600      19.90700322      -0.37691793      -0.45266423       0.02355598       0.00042736      -0.00000121      -0.00007899
Zn       2.21228633       3.10137119      15.14689051       0.00000000       0.00000000       0.00000000       0.00000000       0.00000000       0.00000000
Zn       0.41550035       3.17912959      17.97740346       0.61061766       1.14013551       2.15932145       0.00000686       0.00002348      -0.00034534
Zn       2.10058872       3.30639748      20.56615929       2.18398308       0.73142843      -2.43318876       0.00045665      -0.00031260      -0.00085548
O        2.21228633       5.09291009      15.14689051       0.00000000       0.00000000       0.00000000       0.00000000       0.00000000       0.00000000
O        0.44002218       5.17485297      17.96656478       0.13764150      -0.04520638       0.09186457       0.00005328      -0.00005010      -0.00017309
O        2.09549761       5.24028050      20.81818890       0.35146828      -0.54222413       0.36148144       0.00000639      -0.00004132      -0.00081739
Zn       0.53733633       5.73387119      14.17981652       0.00000000       0.00000000       0.00000000       0.00000000       0.00000000       0.00000000
Zn       2.11476571       5.78006843      17.06427093       0.26001230       0.54626948      -2.81609384      -0.00009474       0.00017412      -0.00046253
Zn       0.35660324       5.79279889      19.90143367       0.43443030       0.99553716       0.42425090      -0.00001751      -0.00004319      -0.00050265
O        0.53733633       7.72541009      14.17981652       0.00000000       0.00000000       0.00000000       0.00000000       0.00000000       0.00000000
O        2.10997592       7.76549322      17.06389984       0.35949118       0.13452098      -0.16788609      -0.00008786      -0.00011995      -0.00002249
O        0.45807179       7.80514004      19.85068616      -0.69303277       0.73214715       0.03334064      -0.00042733      -0.00029359      -0.00041591
Zn       2.21228633       8.36637119      15.14689051       0.00000000       0.00000000       0.00000000       0.00000000       0.00000000       0.00000000
Zn       0.43481577       8.38439064      17.93869112       3.28252061      -0.61854722       2.86611179      -0.00008656      -0.00009144      -0.00046278
Zn       2.12653308       8.47886592      20.75539418      -0.78811562      -2.04641423       1.33817277      -0.00034458      -0.00004095      -0.00047250
O        2.21228633      10.35791009      15.14689051       0.00000000       0.00000000       0.00000000       0.00000000       0.00000000       0.00000000
O        0.47833202      10.39873371      17.90491492      -0.12818314      -0.75461765       0.17114292      -0.00005595       0.00006359      -0.00045628
O        2.31845623      10.50780158      20.70344590       0.34351552       0.75819240      -0.32748836      -0.00011761       0.00013330      -0.00011363
Zn       3.88723633       0.46887119      14.17981652       0.00000000       0.00000000       0.00000000       0.00000000       0.00000000       0.00000000
Zn       5.53718092       0.56907531      17.01977915      -1.77235565       1.02762034       0.89998177      -0.00011471      -0.00007649      -0.00031280
Zn       4.04573392       0.50627353      19.65911614       0.41749811      -1.26561892      -0.45468948      -0.00005037      -0.00017883      -0.00040892
O        3.88723633       2.46041009      14.17981652       0.00000000       0.00000000       0.00000000       0.00000000       0.00000000       0.00000000
O        5.48170107       2.55076581      17.08959490      -0.11564488       0.65405892      -0.18963862       0.00005653      -0.00004413      -0.00007436
O        3.77118937       2.51006164      19.79723144      -1.20042681       0.72958236      -0.38662389       0.00020015      -0.00025338      -0.00052477
Zn       5.56218633       3.10137119      15.14689051       0.00000000       0.00000000       0.00000000       0.00000000       0.00000000       0.00000000
Zn       3.79956268       3.20947304      17.92529014      -1.53368579       2.33560991      -2.88008081       0.00006232       0.00014113      -0.00066063
Zn       5.41129868       3.15390223      20.85107168      -1.17776139      -0.78550659      -0.87281763      -0.00004470      -0.00005080      -0.00048121
O        5.56218633       5.09291009      15.14689051       0.00000000       0.00000000       0.00000000       0.00000000       0.00000000       0.00000000
O        3.79703281       5.20136933      17.97204724       0.50733016       0.95635252      -0.52080531       0.00001364      -0.00007085      -0.00046731
O        5.47127770       5.08478170      20.74952613       0.37198663       1.04666893      -0.22168275      -0.00009186      -0.00009468       0.00012353
Zn       3.88723633       5.73387119      14.17981652       0.00000000       0.00000000       0.00000000       0.00000000       0.00000000       0.00000000
Zn       5.49046024       5.77352065      17.06219420       1.09176827      -1.92351612       0.32776885       0.00015380       0.00002410      -0.00051857
Zn       3.84825036       5.79564747      19.93335286       0.08914768       2.37569263      -1.38463530       0.00002205      -0.00005638      -0.00082520
O        3.88723633       7.72541009      14.17981652       0.00000000       0.00000000       0.00000000       0.00000000       0.00000000       0.00000000
O        5.49111795       7.76145242      17.06315294       0.57963471       0.37411553       0.85465613      -0.00014642      -0.00014398       0.00009433
O        3.79431720       7.81055695      19.84942682       0.63906151       0.73647393      -0.19996970      -0.00003253      -0.00014577       0.00025112
Zn       5.56218633       8.36637119      15.14689051       0.00000000       0.00000000       0.00000000       0.00000000       0.00000000       0.00000000
Zn       3.79888286       8.34162607      17.92284589       2.20041831      -3.22176729      -2.46145043      -0.00003150       0.00008810      -0.00040302
Zn       5.49312809       8.39539037      20.72322119       1.81135693       0.04007583       0.18396948      -0.00004972      -0.00008834      -0.00026623
O        5.56218633      10.35791009      15.14689051       0.00000000       0.00000000       0.00000000       0.00000000       0.00000000       0.00000000
O        3.84215859      10.35314690      17.83283326       0.15071016      -1.09439856       1.12880040       0.00006850       0.00003875       0.00011138
O        5.66257824      10.37472795      20.65917729      -0.73879155       0.00176964      -0.11430819       0.00003110      -0.00010768      -0.00012437
O        2.32811112       3.02381366      22.69970106      -0.66041243      -0.08524640      -0.23502588       0.00023244      -0.00004700      -0.00112483
O        4.84116745       1.95314839      22.41021124      -0.03861095       1.12687391       0.22786950      -0.00011249      -0.00025351      -0.00050850
O        2.06400248       7.87842148      22.60446244       0.03776248       1.05473479       1.56533371      -0.00001536       0.00012127      -0.00026492
O        5.46861412       7.90708182      22.64310109      -0.40479137       0.62519037      -0.17052533      -0.00029910      -0.00006684      -0.00084517
Zn       3.02089347       1.30998626      21.95763331      -1.50290875      -1.95051867      -0.76723526      -0.00030896      -0.00058213      -0.00000661
Zn       7.12599082       7.02457250      22.97077124       1.17553205      -0.21156118       1.24929440      -0.00039197      -0.00011873      -0.00075824
Zn      -0.58690744       0.47814296      22.53271434      -0.29617366      -0.52519726       0.01225111       0.00018434      -0.00018989      -0.00021108
C        0.80618372       0.25981050      23.90786913       0.07460695       2.18334323       0.14853618       0.00016983      -0.00007344       0.00005122
H        1.10234732       1.29265091      24.14996864       0.00376047      -0.13543586       0.09389549      -0.00006759       0.00012861      -0.00004941
H        1.67106415      -0.24784896      23.44344658      -0.18286181       0.13091397      -0.04898206       0.00029322       0.00009998      -0.00004892
C        0.41786981      -0.50332483      25.17625885      -0.51037124       0.32722587       0.76816203      -0.00001900      -0.00017316       0.00007806
H       -0.49847721      -0.11334840      25.64046026      -0.08351658       0.13188286       0.06828750      -0.00002366      -0.00007625      -0.00005524
H        1.20788004      -0.45458149      25.94191211       0.36908165      -0.62169816       0.65500845       0.00013519       0.00012709       0.00002098
H        0.24532849      -1.56760074      24.97225267      -0.14087397      -0.01647313      -0.00936030       0.00013830      -0.00013295      -0.00017870
Zn       1.77257189       4.93154432      22.83293651      -0.30134324      -3.33299641       1.50443849      -0.00044998      -0.00059611      -0.00127392
C       -0.07642611       5.18493090      23.96892109       0.10600385      -0.40401380       1.27584856      -0.00052298      -0.00018442      -0.00004434
H        0.32058634       4.18863634      24.24471453       0.10009304      -0.09534910      -0.18258035      -0.00007595      -0.00032670      -0.00014784
H       -0.95178833       4.97221474      23.34082284       0.08483353      -0.20631558      -0.00668070       0.00003363      -0.00022714      -0.00010856
C       -0.46702769       5.90516072      25.27675334       0.87744794       0.22604810       0.86826145      -0.00012649       0.00011299       0.00004967
H        0.39560992       6.11372348      25.91208799       0.03456133       0.38316380      -0.13679626      -0.00003780       0.00002757       0.00011914
H       -1.16418427       5.28968608      25.86026595      -0.05494669      -0.24138331      -0.14035090      -0.00004749      -0.00022883      -0.00014112
H       -0.97410917       6.86488622      25.10216147       0.03678232      -0.01621516       0.06439142      -0.00017889      -0.00001222      -0.00041220
Zn       3.88855393       2.90239579      23.95024989      -0.11753685      -1.13042318      -0.04424982       0.00020853      -0.00014746      -0.00061007
C        4.60099925       2.46920014      25.73227581       0.28968877       1.03703303      -0.12425432       0.00012253      -0.00002576      -0.00018959
H        5.62635203       2.12122915      25.53884668      -0.07730336      -0.30118042       0.00754709       0.00041507       0.00017087      -0.00013432
H        4.68816669       3.37395242      26.34748651      -0.34761838      -0.04454245       0.01020315      -0.00022475       0.00031860      -0.00034215
C        3.80549866       1.38743314      26.47629588      -0.42486566      -0.05584988       1.80627619      -0.00013950       0.00025176       0.00015841
H        4.27669638       1.11363258      27.43692997      -0.20188256      -0.14755267       0.13548480       0.00040826       0.00028320      -0.00022816
H        3.71490272       0.46063078      25.88912852      -0.04959484      -0.05332104       0.10548648      -0.00062452       0.00024156      -0.00035691
H        2.77818804       1.71075444      26.70328197      -0.09262928      -0.09833308      -0.05847227      -0.00005414       0.00079023       0.00058875
Zn       3.78580019       7.24899139      23.06066834      -2.06170323      -0.07833422      -1.80725233       0.00030954      -0.00185824      -0.00215474
C        2.55553721       5.04019572      26.44004779       0.70901172      -0.46687466      -0.65903111      -0.00369658      -0.00205949      -0.00051320
C        2.98502454       7.34004490      25.91090462       0.26314164       0.91205820       0.41756504      -0.00152825      -0.00306240      -0.00402408
C        2.74269228       7.69383189      27.23280783       0.94819908       0.97378495       0.84226853      -0.00572119       0.00015887      -0.00404740
C        2.31256947       5.39422192      27.76603864       0.63390851      -0.77152882       1.26347701      -0.00584307      -0.00454205       0.00007284
C        2.92631780       6.00139601      25.48285355      -0.92244208      -0.45004899       0.39874162       0.00988246      -0.00619141       0.00251893
C        2.42580374       6.72540200      28.20314589      -0.56405039       0.62565741      -0.14295324       0.00613063      -0.00354854      -0.00632868
H        2.82093102       8.74369142      27.52303862      -0.15697868       0.16318994      -0.03895562      -0.00006315      -0.00658365       0.00196650
H        3.21957021       8.13601964      25.19657757      -0.18957261       0.09945374       0.04985773      -0.00188629      -0.00221089       0.00207920
H        2.01701992       4.62181790      28.47941146       0.00112810       0.02704989       0.08481084       0.00282429      -0.00548728      -0.00384154
H        2.44079640       4.00218075      26.13203666      -0.13312793      -0.03985789       0.00362870       0.00081501      -0.00249481      -0.00389723
O        3.22463320       5.65144618      24.19314804      -0.81473880      -1.01383172      -1.17985097      -0.00483737       0.00139841      -0.00209008
N        2.31401274       7.07269307      29.56802682      -0.26413168       0.57978608       0.69275649       0.02036861       0.00278339       0.00002752
H        2.07459821       8.06334695      29.65957903       0.37325920      -0.30951598       0.03142743       0.00802120      -0.00314867      -0.00225823
H        3.38630412       6.84117854      30.26709979      -0.46814538      -0.06278804      -0.11351460      -0.00646318       0.00345730      -0.03272950
Zn       2.18961664       6.11177731      31.43071327       0.00000000       0.00000000       0.00000000       0.01137076      -0.00867215      -0.00263164
C        1.03562149       5.73932105      32.96981355       0.00000000       0.00000000       0.00000000       0.00595362      -0.00960637      -0.00870793
C        0.59081984       7.01479294      33.70321274       0.00000000       0.00000000       0.00000000      -0.00059189      -0.00934201      -0.00431002
H        0.15772524       5.17308802      32.62669280       0.00000000       0.00000000       0.00000000       0.00256711      -0.00886701      -0.00311979
H        1.58700475       5.07981120      33.65618641       0.00000000       0.00000000       0.00000000       0.00168806      -0.00384495       0.00191458
H        1.44001606       7.56237933      34.13650117       0.00000000       0.00000000       0.00000000      -0.00134543      -0.00199497      -0.00687219
H       -0.09539847       6.78306186      34.53444211       0.00000000       0.00000000       0.00000000       0.00192307      -0.00523143       0.00349931
H        0.05980262       7.71446460      33.04203952       0.00000000       0.00000000       0.00000000      -0.00332316      -0.00955031      -0.00342081
C        4.42467583       6.35403944      31.18003464       0.00000000       0.00000000       0.00000000      -0.00588157      -0.01378884      -0.00720977
H        4.78711482       7.28683989      31.64244029       0.00000000       0.00000000       0.00000000      -0.00084526      -0.02026445      -0.00139695
H        4.89812681       5.04486621      29.48191621       0.00000000       0.00000000       0.00000000       0.02874880      -0.00544532      -0.00972914
C        5.33516280       5.89371952      30.02653491       0.00000000       0.00000000       0.00000000       0.00539871       0.00245254      -0.00735889
H        6.33082572       5.57898116      30.37440144       0.00000000       0.00000000       0.00000000       0.01647861       0.02001874      -0.01452886
H        4.45916656       5.60170256      31.99126607       0.00000000       0.00000000       0.00000000       0.01207894      -0.01199052      -0.01836828
H        5.49448869       6.69282792      29.28896032       0.00000000       0.00000000       0.00000000       0.00380997       0.00070054      -0.01146232
108
Lattice="6.733 0.0 0.0 6.447765397510814e-16 10.477 0.0 2.449293598294707e-15 2.449293598294707e-15 40.0" Properties=species:S:1:pos:R:3:momenta:R:3:forces:R:3 energy=-540.2360771906933 pbc="T T F"
Zn       0.53733633       0.46887119      14.17981652       0.00000000       0.00000000       0.00000000       0.00000000       0.00000000       0.00000000
Zn       2.15206084       0.57559949      17.03125344      -0.00126664      -1.11281129      -0.98544674      -0.00014625      -0.00061129      -0.00145268
Zn       0.59000907       0.56708516      19.78478435      -1.94505465       0.05090287      -2.21508689       0.00038088      -0.00006849      -0.00269039
O        0.53733633       2.46041009      14.17981652       0.00000000       0.00000000       0.00000000       0.00000000       0.00000000       0.00000000
O        2.10579433       2.55391494      17.09376506      -0.40739128       0.69484761      -0.63087791       0.00001392      -0.00022771       0.00032486
O        0.41619131       2.55212248      19.90734437      -0.37691793      -0.45266423       0.02355598       0.00040897      -0.00009519       0.00134512
Zn       2.21228633       3.10137119      15.14689051       0.00000000       0.00000000       0.00000000       0.00000000       0.00000000       0.00000000
Zn       0.41548213       3.17920684      17.97704046       0.61061766       1.14013551       2.15932145      -0.00004744       0.00041979      -0.00180280
Zn       2.10051297       3.30671089      20.56542080       2.18398308       0.73142843      -2.43318876      -0.00005330       0.00128659      -0.00395565
O        2.21228633       5.09291009      15.14689051       0.00000000       0.00000000       0.00000000       0.00000000       0.00000000       0.00000000
O        0.44001013       5.17482243      17.96684546       0.13764150      -0.04520638       0.09186457      -0.00009261      -0.00017230       0.00100930
O        2.09549888       5.24022093      20.81884722       0.35146828      -0.54222413       0.36148144      -0.00040729      -0.00036052       0.00174580
Zn       0.53733633       5.73387119      14.17981652       0.00000000       0.00000000       0.00000000       0.00000000       0.00000000       0.00000000
Zn       2.11477349       5.77997115      17.06402764       0.26001230       0.54626948      -2.81609384      -0.00013796      -0.00024974      -0.00149131
Zn       0.35647670       5.79277758      19.90103416       0.43443030       0.99553716       0.42425090      -0.00054623      -0.00026562      -0.00234966
O        0.53733633       7.72541009      14.17981652       0.00000000       0.00000000       0.00000000       0.00000000       0.00000000       0.00000000
O        2.10995316       7.76544493      17.06395471       0.35949118       0.13452098      -0.16788609      -0.00019703      -0.00037147      -0.00014641
O        0.45808954       7.80517858      19.85099897      -0.69303277       0.73214715       0.03334064      -0.00031417      -0.00007973       0.00083555
Zn       2.21228633       8.36637119      15.14689051       0.00000000       0.00000000       0.00000000       0.00000000       0.00000000       0.00000000
Zn       0.43481054       8.38442749      17.93842443       3.28252061      -0.61854722       2.86611179      -0.00004190       0.00004399      -0.00149024
Zn       2.12657259       8.47882990      20.75509546      -0.78811562      -2.04641423       1.33817277      -0.00016666       0.00017498      -0.00253289
O        2.21228633      10.35791009      15.14689051       0.00000000       0.00000000       0.00000000       0.00000000       0.00000000       0.00000000
O        0.47832273      10.39873203      17.90520521      -0.12818314      -0.75461765       0.17114292      -0.00010989       0.00010224       0.00096451
O        2.31848210      10.50785196      20.70392702       0.34351552       0.75819240      -0.32748836       0.00025654       0.00068858       0.00230734
Zn       3.88723633       0.46887119      14.17981652       0.00000000       0.00000000       0.00000000       0.00000000       0.00000000       0.00000000
Zn       5.53719963       0.56900119      17.01952741      -1.77235565       1.02762034       0.89998177       0.00000914      -0.00051931      -0.00141620
Zn       4.04578558       0.50607703      19.65872353       0.41749811      -1.26561892      -0.45468948       0.00016634      -0.00121394      -0.00209911
O        3.88723633       2.46041009      14.17981652       0.00000000       0.00000000       0.00000000       0.00000000       0.00000000       0.00000000
O        5.48164743       2.55073956      17.08971733      -0.11564488       0.65405892      -0.18963862      -0.00025566      -0.00022944       0.00018139
O        3.77122060       2.50997249      19.79782473      -1.20042681       0.72958236      -0.38662389       0.00036425      -0.00098107       0.00221581
Zn       5.56218633       3.10137119      15.14689051       0.00000000       0.00000000       0.00000000       0.00000000       0.00000000       0.00000000
Zn       3.79954614       3.20951234      17.92502176      -1.53368579       2.33560991      -2.88008081      -0.00003983       0.00025136      -0.00163613
Zn       5.41153433       3.15412427      20.85051591      -1.17776139      -0.78550659      -0.87281763       0.00109732       0.00133136      -0.00307047
O        5.56218633       5.09291009      15.14689051       0.00000000       0.00000000       0.00000000       0.00000000       0.00000000       0.00000000
O        3.79696628       5.20130573      17.97249204       0.50733016       0.95635252      -0.52080531      -0.00033451      -0.00041410       0.00166930
O        5.47128578       5.08487168      20.74988482       0.37198663       1.04666893      -0.22168275      -0.00003508       0.00027970       0.00164790
Zn       3.88723633       5.73387119      14.17981652       0.00000000       0.00000000       0.00000000       0.00000000       0.00000000       0.00000000
Zn       5.49041856       5.77342486      17.06196093       1.09176827      -1.92351612       0.32776885       0.00004806      -0.00050209      -0.00147942
Zn       3.84839539       5.79565447      19.93296212       0.08914768       2.37569263      -1.38463530       0.00079168      -0.00022227      -0.00249921
O        3.88723633       7.72541009      14.17981652       0.00000000       0.00000000       0.00000000       0.00000000       0.00000000       0.00000000
O        5.49110388       7.76140344      17.06321115       0.57963471       0.37411553       0.85465613      -0.00020269      -0.00027947       0.00015617
O        3.79430131       7.81059714      19.84964040       0.63906151       0.73647393      -0.19996970       0.00010770      -0.00002079       0.00094610
Zn       5.56218633       8.36637119      15.14689051       0.00000000       0.00000000       0.00000000       0.00000000       0.00000000       0.00000000
Zn       3.79886059       8.34165438      17.92255541       2.20041831      -3.22176729      -2.46145043      -0.00014242       0.00020815      -0.00161886
Zn       5.49303246       8.39527137      20.72283342       1.81135693       0.04007583       0.18396948      -0.00025883      -0.00047218      -0.00221804
O        5.56218633      10.35791009      15.14689051       0.00000000       0.00000000       0.00000000       0.00000000       0.00000000       0.00000000
O        3.84216397      10.35312257      17.83300690       0.15071016      -1.09439856       1.12880040       0.00011726      -0.00002591       0.00083740
O        5.66277798      10.37486527      20.65984968      -0.73879155       0.00176964      -0.11430819       0.00126022       0.00070876       0.00302147
O        2.32812512       3.02369839      22.70132257      -0.66041243      -0.08524640      -0.23502588       0.00047167      -0.00054540       0.00708560
O        4.84126484       1.95379280      22.41137693      -0.03861095       1.12687391       0.22786950       0.00063124       0.00277669       0.00502770
O        2.06402633       7.87852114      22.60489854       0.03776248       1.05473479       1.56533371      -0.00003022       0.00143586       0.00225626
O        5.46860174       7.90713248      22.64356792      -0.40479137       0.62519037      -0.17052533       0.00013875       0.00053508       0.00094695
Zn       3.02134373       1.31045617      21.95670866      -1.50290875      -1.95051867      -0.76723526       0.00168206       0.00209286      -0.00457772
Zn       7.12607953       7.02450169      22.96984986       1.17553205      -0.21156118       1.24929440      -0.00006937      -0.00052118      -0.00492202
Zn      -0.58689715       0.47780636      22.53210934      -0.29617366      -0.52519726       0.01225111       0.00035897      -0.00180574      -0.00321795
C        0.80591025       0.25990422      23.90797181       0.07460695       2.18334323       0.14853618      -0.00107384       0.00029762       0.00048833
H        1.10237170       1.29273864      24.14987742       0.00376047      -0.13543586       0.09389549       0.00016338       0.00067878      -0.00045560
H        1.67067830      -0.24787655      23.44351912      -0.18286181       0.13091397      -0.04898206      -0.00158934      -0.00004235       0.00024370
C        0.41793300      -0.50322502      25.17639168      -0.51037124       0.32722587       0.76816203      -0.00007745       0.00016561       0.00049650
H       -0.49865666      -0.11336657      25.64044669      -0.08351658       0.13188286       0.06828750      -0.00105075      -0.00014139      -0.00010474
H        1.20798807      -0.45493748      25.94216154       0.36908165      -0.62169816       0.65500845       0.00094784      -0.00162718       0.00141863
H        0.24540896      -1.56750347      24.97240147      -0.14087397      -0.01647313      -0.00936030       0.00059013       0.00040169       0.00058289
Zn       1.77336328       4.93214102      22.83291949      -0.30134324      -3.33299641       1.50443849       0.00451882       0.00206094      -0.00094183
C       -0.07637864       5.18492055      23.96914505       0.10600385      -0.40401380       1.27584856      -0.00037585      -0.00001116       0.00139676
H        0.32074271       4.18856146      24.24450114       0.10009304      -0.09534910      -0.18258035       0.00071059      -0.00083720      -0.00122924
H       -0.95177744       4.97243332      23.34093946       0.08483353      -0.20631558      -0.00668070       0.00002188       0.00076777       0.00056106
C       -0.46670540       5.90495808      25.27698439       0.87744794       0.22604810       0.86826145       0.00140654      -0.00076053       0.00143191
H        0.39640102       6.11365215      25.91191085       0.03456133       0.38316380      -0.13679626       0.00414761      -0.00044733      -0.00118843
H       -1.16449681       5.28974343      25.86023867      -0.05494669      -0.24138331      -0.14035090      -0.00188850      -0.00033591      -0.00052983
H       -0.97400843       6.86455887      25.10223626       0.03678232      -0.01621516       0.06439142       0.00013853      -0.00134886      -0.00040173
Zn       3.88871910       2.90261071      23.94942293      -0.11753685      -1.13042318      -0.04424982       0.00063985       0.00163984      -0.00444773
C        4.60101787       2.46928394      25.73231030       0.28968877       1.03703303      -0.12425432      -0.00004368       0.00052759       0.00059056
H        5.62627415       2.12104471      25.53887218      -0.07730336      -0.30118042       0.00754709       0.00046862      -0.00090329      -0.00007565
H        4.68813469       3.37432268      26.34727736      -0.34761838      -0.04454245       0.01020315      -0.00043267       0.00199450      -0.00156204
C        3.80562366       1.38763322      26.47641083      -0.42486566      -0.05584988       1.80627619       0.00030045       0.00112975       0.00040161
H        4.27670029       1.11285486      27.43733497      -0.20188256      -0.14755267       0.13548480       0.00055631      -0.00370512       0.00201148
H        3.71490022       0.46074591      25.88952227      -0.04959484      -0.05332104       0.10548648      -0.00067550       0.00111911       0.00168003
H        2.77807204       1.71082139      26.70308880      -0.09262928      -0.09833308      -0.05847227      -0.00059632       0.00111674      -0.00062683
Zn       3.78569869       7.24869332      23.06066697      -2.06170323      -0.07833422      -1.80725233       0.00006331      -0.00363190      -0.00224110
C        2.55840210       5.03984510      26.44422075       0.70901172      -0.46687466      -0.65903111       0.01202942       0.00098806       0.02037651
C        2.98664676       7.33773177      25.92281869       0.26314164       0.91205820       0.41756504       0.00991726      -0.01458294       0.05659402
C        2.73755337       7.69155864      27.24601097       0.94819908       0.97378495       0.84226853      -0.02728294      -0.01618636       0.06360755
C        2.30853810       5.39063876      27.76876315       0.63390851      -0.77152882       1.26347701      -0.01915941      -0.02939430       0.01823754
C        2.92606153       6.00208988      25.48614282      -0.92244208      -0.45004899       0.39874162       0.00472852      -0.00738742       0.02006232
C        2.39102667       6.72471125      28.22320006      -0.56405039       0.62565741      -0.14295324      -0.17133375      -0.00068990       0.09945839
H        2.81490564       8.74419069      27.52746331      -0.15697868       0.16318994      -0.03895562      -0.03144607      -0.00299290       0.02543906
H        3.22213133       8.13438354      25.20744940      -0.18957261       0.09945374       0.04985773       0.00744267      -0.01291953       0.06177455
H        2.01115189       4.61314040      28.47686577       0.00112810       0.02704989       0.08481084      -0.02675385      -0.04949327      -0.01933731
H        2.44410371       4.00197232      26.13443510      -0.13312793      -0.03985789       0.00362870       0.01547435       0.00011386       0.00727754
O        3.22448839       5.65283761      24.19463388      -0.81473880      -1.01383172      -1.17985097      -0.00510239       0.00842801       0.00518406
N        2.14043716       7.06637429      29.55336138      -0.26413168       0.57978608       0.69275649      -0.89088550      -0.03745747      -0.08041288
H        2.05637514       8.07685737      29.65355591       0.37325920      -0.30951598       0.03142743      -0.08079373       0.06003756      -0.02449302
H        3.56448659       6.75657586      30.48625194      -0.46814538      -0.06278804      -0.11351460       0.89832133      -0.43639981       1.09501209
Zn       2.02616533       6.15876901      31.31696059       0.00000000       0.00000000       0.00000000      -0.81658868       0.23290490      -0.58305832
C        1.04531703       5.74260662      32.96251362       0.00000000       0.00000000       0.00000000       0.05763014       0.01023136      -0.04543438
C        0.59399958       7.01518650      33.70203067       0.00000000       0.00000000       0.00000000       0.01525298      -0.00986057      -0.00839037
H        0.16247137       5.17149165      32.63365648       0.00000000       0.00000000       0.00000000       0.03080450      -0.01681326       0.03271420
H        1.60217175       5.08386509      33.64360148       0.00000000       0.00000000       0.00000000       0.07647931       0.01605397      -0.06211854
H        1.44152177       7.56337677      34.13621158       0.00000000       0.00000000       0.00000000       0.00211408       0.00246049      -0.00965126
H       -0.09142954       6.77907048      34.53267058       0.00000000       0.00000000       0.00000000       0.02300672      -0.02339643      -0.00444456
H        0.06079036       7.71646733      33.04380131       0.00000000       0.00000000       0.00000000       0.00392103      -0.00317575       0.00682873
C        4.46762059       6.39102791      31.13659660       0.00000000       0.00000000       0.00000000       0.21612484       0.18720702      -0.24425419
H        4.83039053       7.29760487      31.64052662       0.00000000       0.00000000       0.00000000       0.22113899       0.03767763      -0.01596299
H        4.90152283       5.04770659      29.48538369       0.00000000       0.00000000       0.00000000       0.04698652       0.00967352       0.00220485
C        5.36933361       5.89053443      30.01234951       0.00000000       0.00000000       0.00000000       0.18087177      -0.01467059      -0.08225983
H        6.35233068       5.56585316      30.36758232       0.00000000       0.00000000       0.00000000       0.12933064      -0.04402419      -0.04982590
H        4.37420721       5.62912101      31.94023694       0.00000000       0.00000000       0.00000000      -0.41765368       0.13262131      -0.29109013
H        5.51962703       6.68790484      29.27594956       0.00000000       0.00000000       0.00000000       0.13004523      -0.02450410      -0.08245430
108
Lattice="6.733 0.0 0.0 6.447765397510814e-16 10.477 0.0 2.449293598294707e-15 2.449293598294707e-15 40.0" Properties=species:S:1:pos:R:3:momenta:R:3:forces:R:3 energy=-540.8710475591963 pbc="T T F"
Zn       0.53733633       0.46887119      14.17981652       0.00000000       0.00000000       0.00000000       0.00000000       0.00000000       0.00000000
Zn       2.15201776       0.57555353      17.03129492      -0.00126664      -1.11281129      -0.98544674       0.00001525      -0.00007827      -0.00004285
Zn       0.59022801       0.56692071      19.78499821      -1.94505465       0.05090287      -2.21508689       0.00005895      -0.00014332      -0.00012394
O        0.53733633       2.46041009      14.17981652       0.00000000       0.00000000       0.00000000       0.00000000       0.00000000       0.00000000
O        2.10580234       2.55388995      17.09374020      -0.40739128       0.69484761      -0.63087791      -0.00009326       0.00000288       0.00022931
O        0.41631474       2.55209765      19.90729860      -0.37691793      -0.45266423       0.02355598       0.00006564       0.00034457       0.00011651
Zn       2.21228633       3.10137119      15.14689051       0.00000000       0.00000000       0.00000000       0.00000000       0.00000000       0.00000000
Zn       0.41549972       3.17921114      17.97710333       0.61061766       1.14013551       2.15932145      -0.00003957      -0.00010982      -0.00017738
Zn       2.09999933       3.30747187      20.56623244       2.18398308       0.73142843      -2.43318876       0.00015217       0.00059173       0.00030410
O        2.21228633       5.09291009      15.14689051       0.00000000       0.00000000       0.00000000       0.00000000       0.00000000       0.00000000
O        0.44000151       5.17483461      17.96698811       0.13764150      -0.04520638       0.09186457      -0.00002598      -0.00007415       0.00007930
O        2.09562460       5.24052054      20.82009827       0.35146828      -0.54222413       0.36148144       0.00000505       0.00012706       0.00103224
Zn       0.53733633       5.73387119      14.17981652       0.00000000       0.00000000       0.00000000       0.00000000       0.00000000       0.00000000
Zn       2.11480222       5.77990670      17.06419348       0.26001230       0.54626948      -2.81609384      -0.00005866       0.00006695      -0.00014402
Zn       0.35670909       5.79284297      19.90150688       0.43443030       0.99553716       0.42425090       0.00005839       0.00002625       0.00035128
O        0.53733633       7.72541009      14.17981652       0.00000000       0.00000000       0.00000000       0.00000000       0.00000000       0.00000000
O        2.10992911       7.76539891      17.06390915       0.35949118       0.13452098      -0.16788609      -0.00008511      -0.00025293       0.00017735
O        0.45817236       7.80527029      19.85125898      -0.69303277       0.73214715       0.03334064      -0.00015491       0.00000922       0.00008676
Zn       2.21228633       8.36637119      15.14689051       0.00000000       0.00000000       0.00000000       0.00000000       0.00000000       0.00000000
Zn       0.43483374       8.38432378      17.93873277       3.28252061      -0.61854722       2.86611179      -0.00017622      -0.00018557       0.00001601
Zn       2.12719175       8.47855976      20.75593957      -0.78811562      -2.04641423       1.33817277       0.00023982      -0.00056633       0.00096454
O        2.21228633      10.35791009      15.14689051       0.00000000       0.00000000       0.00000000       0.00000000       0.00000000       0.00000000
O        0.47831779      10.39871257      17.90520598      -0.12818314      -0.75461765       0.17114292      -0.00008402      -0.00005813      -0.00043827
O        2.31864920      10.50800140      20.70416324       0.34351552       0.75819240      -0.32748836      -0.00000209      -0.00004208       0.00022618
Zn       3.88723633       0.46887119      14.17981652       0.00000000       0.00000000       0.00000000       0.00000000       0.00000000       0.00000000
Zn       5.53724547       0.56898446      17.01956806      -1.77235565       1.02762034       0.89998177      -0.00013571      -0.00011718      -0.00000237
Zn       4.04588196       0.50584912      19.65874167       0.41749811      -1.26561892      -0.45468948       0.00005541      -0.00056798       0.00031086
O        3.88723633       2.46041009      14.17981652       0.00000000       0.00000000       0.00000000       0.00000000       0.00000000       0.00000000
O        5.48157605       2.55073116      17.08977057      -0.11564488       0.65405892      -0.18963862      -0.00008438      -0.00007610       0.00016814
O        3.77098093       2.51002556      19.79832085      -1.20042681       0.72958236      -0.38662389       0.00033008      -0.00025884       0.00015774
Zn       5.56218633       3.10137119      15.14689051       0.00000000       0.00000000       0.00000000       0.00000000       0.00000000       0.00000000
Zn       3.79945771       3.20936670      17.92547451      -1.53368579       2.33560991      -2.88008081       0.00000431      -0.00012809      -0.00014642
Zn       5.41180459       3.15432734      20.85065512      -1.17776139      -0.78550659      -0.87281763       0.00037773       0.00011170       0.00028097
O        5.56218633       5.09291009      15.14689051       0.00000000       0.00000000       0.00000000       0.00000000       0.00000000       0.00000000
O        3.79684239       5.20115753      17.97288919       0.50733016       0.95635252      -0.52080531      -0.00012362      -0.00016365       0.00007348
O        5.47136351       5.08492667      20.74983409       0.37198663       1.04666893      -0.22168275      -0.00001864      -0.00010619      -0.00014937
Zn       3.88723633       5.73387119      14.17981652       0.00000000       0.00000000       0.00000000       0.00000000       0.00000000       0.00000000
Zn       5.49026881       5.77329217      17.06223769       1.09176827      -1.92351612       0.32776885      -0.00014119      -0.00019974      -0.00000373
Zn       3.84824359       5.79575270      19.93365822       0.08914768       2.37569263      -1.38463530       0.00000512       0.00029498       0.00000705
O        3.88723633       7.72541009      14.17981652       0.00000000       0.00000000       0.00000000       0.00000000       0.00000000       0.00000000
O        5.49115375       7.76131608      17.06316564       0.57963471       0.37411553       0.85465613      -0.00018224      -0.00034399       0.00030570
O        3.79432239       7.81064589      19.84949075       0.63906151       0.73647393      -0.19996970      -0.00005168      -0.00006424      -0.00045830
Zn       5.56218633       8.36637119      15.14689051       0.00000000       0.00000000       0.00000000       0.00000000       0.00000000       0.00000000
Zn       3.79887421       8.34156634      17.92257641       2.20041831      -3.22176729      -2.46145043      -0.00008017      -0.00005040       0.00011098
Zn       5.49273487       8.39500716      20.72339764       1.81135693       0.04007583       0.18396948      -0.00057224      -0.00070021       0.00095690
O        5.56218633      10.35791009      15.14689051       0.00000000       0.00000000       0.00000000       0.00000000       0.00000000       0.00000000
O        3.84216944      10.35311439      17.83291493       0.15071016      -1.09439856       1.12880040       0.00001455      -0.00001964      -0.00018654
O        5.66284770      10.37481455      20.65984366      -0.73879155       0.00176964      -0.11430819       0.00010703      -0.00021547       0.00003409
O        2.32825757       3.02435149      22.70287166      -0.66041243      -0.08524640      -0.23502588       0.00033479       0.00122193       0.00116757
O        4.84162661       1.95431535      22.41167399      -0.03861095       1.12687391       0.22786950       0.00082331       0.00079089       0.00042305
O        2.06462353       7.87807780      22.60568091       0.03776248       1.05473479       1.56533371       0.00066458      -0.00113502       0.00054665
O        5.46814704       7.90693990      22.64388142      -0.40479137       0.62519037      -0.17052533      -0.00054896      -0.00041449       0.00001024
Zn       3.02194928       1.31164952      21.95600963      -1.50290875      -1.95051867      -0.76723526       0.00071584       0.00047734       0.00011904
Zn       7.12608896       7.02455818      22.97017199       1.17553205      -0.21156118       1.24929440      -0.00061223      -0.00023203      -0.00007689
Zn      -0.58684356       0.47764992      22.53221398      -0.29617366      -0.52519726       0.01225111       0.00000086      -0.00015696       0.00035966
C        0.80584930       0.25981669      23.90812876       0.07460695       2.18334323       0.14853618      -0.00027071      -0.00016019       0.00007906
H        1.10227972       1.29271221      24.14985653       0.00376047      -0.13543586       0.09389549      -0.00020530      -0.00010059      -0.00010667
H        1.67048545      -0.24795608      23.44354919      -0.18286181       0.13091397      -0.04898206      -0.00006187      -0.00001423       0.00024384
C        0.41802341      -0.50338120      25.17658192      -0.51037124       0.32722587       0.76816203       0.00030754      -0.00026739       0.00018210
H       -0.49856501      -0.11365499      25.64073239      -0.08351658       0.13188286       0.06828750       0.00014814      -0.00044760       0.00031550
H        1.20817023      -0.45520434      25.94225483       0.36908165      -0.62169816       0.65500845      -0.00000028      -0.00034039       0.00018399
H        0.24572123      -1.56769331      24.97259720      -0.14087397      -0.01647313      -0.00936030       0.00064859      -0.00028684       0.00036952
Zn       1.77589185       4.93325521      22.83624431      -0.30134324      -3.33299641       1.50443849       0.00168645       0.00146451       0.00339012
C       -0.07576369       5.18480058      23.96940791       0.10600385      -0.40401380       1.27584856       0.00113202      -0.00014194       0.00011006
H        0.32113200       4.18820777      24.24425769       0.10009304      -0.09534910      -0.18258035       0.00063854      -0.00048517      -0.00037212
H       -0.95116137       4.97277855      23.34099269       0.08483353      -0.20631558      -0.00668070       0.00077185       0.00010512      -0.00066429
C       -0.46562003       5.90459245      25.27727934       0.87744794       0.22604810       0.86826145       0.00203101      -0.00034882      -0.00001796
H        0.39780324       6.11333787      25.91162816       0.03456133       0.38316380      -0.13679626       0.00161242      -0.00023611      -0.00019537
H       -1.16337390       5.28954024      25.86072256      -0.05494669      -0.24138331      -0.14035090       0.00150232      -0.00016367       0.00016972
H       -0.97319225       6.86408706      25.10260912       0.03678232      -0.01621516       0.06439142       0.00057900      -0.00098169       0.00003028
Zn       3.88912334       2.90232657      23.95009321      -0.11753685      -1.13042318      -0.04424982       0.00096259      -0.00017413       0.00063409
C        4.60151474       2.46894341      25.73268312       0.28968877       1.03703303      -0.12425432       0.00073037      -0.00040838       0.00005318
H        5.62665616       2.12052432      25.53906649      -0.07730336      -0.30118042       0.00754709       0.00036009      -0.00020859       0.00029912
H        4.68878249       3.37423064      26.34721042      -0.34761838      -0.04454245       0.01020315       0.00076814       0.00000272      -0.00025239
C        3.80574454       1.38750557      26.47684459      -0.42486566      -0.05584988       1.80627619       0.00036499       0.00045232       0.00021048
H        4.27655165       1.11257742      27.43778937      -0.20188256      -0.14755267       0.13548480       0.00007039      -0.00062404       0.00014651
H        3.71485822       0.46067610      25.88990389      -0.04959484      -0.05332104       0.10548648      -0.00060810       0.00021459       0.00044316
H        2.77813805       1.71086378      26.70311719      -0.09262928      -0.09833308      -0.05847227       0.00072551       0.00059117       0.00073005
Zn       3.78546783       7.25003316      23.06757717      -2.06170323      -0.07833422      -1.80725233       0.00030960      -0.00079716       0.00628764
C        2.55748159       5.03415681      26.45152232       0.70901172      -0.46687466      -0.65903111       0.00167026      -0.01131370       0.00504475
C        2.99275596       7.33187372      25.94438400       0.26314164       0.91205820       0.41756504       0.01287574      -0.01358007       0.02766099
C        2.71687738       7.68069379      27.26336805       0.94819908       0.97378495       0.84226853      -0.03040548      -0.01542615       0.02395148
C        2.27885734       5.37928652      27.77118600       0.63390851      -0.77152882       1.26347701      -0.04406167      -0.01656621       0.00140418
C        2.92676308       6.00046990      25.49797535      -0.92244208      -0.45004899       0.39874162      -0.00171085      -0.00030244       0.01761725
C        2.31790395       6.71673696      28.22088871      -0.56405039       0.62565741      -0.14295324      -0.11106152      -0.01739302      -0.01078185
H        2.79189654       8.73334408      27.54776549      -0.15697868       0.16318994      -0.03895562      -0.03900397      -0.01410789       0.02608948
H        3.24183911       8.13297299      25.23985471      -0.18957261       0.09945374       0.04985773       0.02860097      -0.00385100       0.04691432
H        1.98553235       4.59185444      28.47001354       0.00112810       0.02704989       0.08481084      -0.04150543      -0.03528147      -0.01335391
H        2.46040907       3.99540236      26.14020891      -0.13312793      -0.03985789       0.00362870       0.02072377      -0.01195463       0.00273567
O        3.22457796       5.65604149      24.20439515      -0.81473880      -1.01383172      -1.17985097       0.00444710       0.00522984       0.01072291
N        1.92712978       7.07769159      29.50618490      -0.26413168       0.57978608       0.69275649      -0.32728361       0.01953207      -0.07541989
H        2.01564428       8.08687610      29.63042090       0.37325920      -0.30951598       0.03142743      -0.05934554       0.01176636      -0.03787703
H        3.64617475       6.77605282      30.65476637      -0.46814538      -0.06278804      -0.11351460       0.14271593       0.01431316       0.26508979
Zn       1.75150292       6.22210285      31.18020611       0.00000000       0.00000000       0.00000000      -0.43281268       0.09972897      -0.21437318
C        1.02685301       5.75593428      32.92541292       0.00000000       0.00000000       0.00000000      -0.02425383       0.01796053      -0.05712883
C        0.59636205       7.01605907      33.70029912       0.00000000       0.00000000       0.00000000       0.00432444      -0.00664164      -0.00407368
H        0.14100930       5.15075217      32.67979268       0.00000000       0.00000000       0.00000000      -0.02651630      -0.03681056       0.06451269
H        1.66390089       5.11628661      33.55262731       0.00000000       0.00000000       0.00000000       0.10194172       0.04748637      -0.14204078
H        1.45473638       7.55568579      34.12334618       0.00000000       0.00000000       0.00000000       0.01694748      -0.01332103      -0.02538280
H       -0.07431610       6.76828625      34.53891354       0.00000000       0.00000000       0.00000000       0.03281241      -0.03044304       0.00852287
H        0.05406974       7.73139946      33.06489782       0.00000000       0.00000000       0.00000000      -0.01274050       0.01204707       0.03740553
C        4.56641610       6.41562659      31.13956455       0.00000000       0.00000000       0.00000000       0.16949501       0.02965486       0.00303849
H        4.98058894       7.29283322      31.65197847       0.00000000       0.00000000       0.00000000       0.25012418      -0.01805032       0.02155069
H        4.89482823       5.05523967      29.47937133       0.00000000       0.00000000       0.00000000       0.00680684       0.00234948      -0.00656255
C        5.40581758       5.88073545      29.99187952       0.00000000       0.00000000       0.00000000       0.06343305      -0.01330552      -0.03942758
H        6.37864987       5.50536164      30.32946225       0.00000000       0.00000000       0.00000000       0.05751918      -0.08514633      -0.08459822
H        4.34596192       5.65675170      31.90715357       0.00000000       0.00000000       0.00000000      -0.02663481       0.02553788      -0.05373936
H        5.58420971       6.66769567      29.25029627       0.00000000       0.00000000       0.00000000       0.10705192      -0.03070441      -0.05154150
108
Lattice="6.733 0.0 0.0 6.447765397510814e-16 10.477 0.0 2.449293598294707e-15 2.449293598294707e-15 40.0" Properties=species:S:1:pos:R:3:momenta:R:3:forces:R:3 energy=-541.1894129409096 pbc="T T F"
Zn       0.53733633       0.46887119      14.17981652       0.00000000       0.00000000       0.00000000       0.00000000       0.00000000       0.00000000
Zn       2.15207158       0.57563821      17.03140224      -0.00126664      -1.11281129      -0.98544674      -0.00000030       0.00008012       0.00000089
Zn       0.59039701       0.56694109      19.78511402      -1.94505465       0.05090287      -2.21508689      -0.00008190       0.00011629      -0.00025120
O        0.53733633       2.46041009      14.17981652       0.00000000       0.00000000       0.00000000       0.00000000       0.00000000       0.00000000
O        2.10582875       2.55392509      17.09357190      -0.40739128       0.69484761      -0.63087791       0.00002325       0.00005707       0.00009395
O        0.41634771       2.55198861      19.90681433      -0.37691793      -0.45266423       0.02355598      -0.00015003      -0.00008555       0.00020591
Zn       2.21228633       3.10137119      15.14689051       0.00000000       0.00000000       0.00000000       0.00000000       0.00000000       0.00000000
Zn       0.41556511       3.17919885      17.97714669       0.61061766       1.14013551       2.15932145      -0.00010116      -0.00000569      -0.00020291
Zn       2.10028619       3.30630166      20.56638444       2.18398308       0.73142843      -2.43318876      -0.00002659      -0.00079982       0.00003928
O        2.21228633       5.09291009      15.14689051       0.00000000       0.00000000       0.00000000       0.00000000       0.00000000       0.00000000
O        0.44003008       5.17489243      17.96667224       0.13764150      -0.04520638       0.09186457      -0.00006745      -0.00006781       0.00018937
O        2.09603779       5.24017828      20.81732981       0.35146828      -0.54222413       0.36148144      -0.00002839      -0.00043206      -0.00083006
Zn       0.53733633       5.73387119      14.17981652       0.00000000       0.00000000       0.00000000       0.00000000       0.00000000       0.00000000
Zn       2.11463617       5.78004111      17.06402973       0.26001230       0.54626948      -2.81609384      -0.00002621      -0.00008042       0.00003773
Zn       0.35671983       5.79271609      19.90146186       0.43443030       0.99553716       0.42425090      -0.00004759      -0.00000161      -0.00036518
O        0.53733633       7.72541009      14.17981652       0.00000000       0.00000000       0.00000000       0.00000000       0.00000000       0.00000000
O        2.11001773       7.76546324      17.06381019       0.35949118       0.13452098      -0.16788609       0.00009667       0.00005913       0.00025689
O        0.45866281       7.80519841      19.85098891      -0.69303277       0.73214715       0.03334064       0.00020010      -0.00005700       0.00013016
Zn       2.21228633       8.36637119      15.14689051       0.00000000       0.00000000       0.00000000       0.00000000       0.00000000       0.00000000
Zn       0.43503155       8.38441608      17.93879154       3.28252061      -0.61854722       2.86611179      -0.00001146      -0.00000663      -0.00049117
Zn       2.12738329       8.47819367      20.75673418      -0.78811562      -2.04641423       1.33817277      -0.00011601      -0.00002162      -0.00018073
O        2.21228633      10.35791009      15.14689051       0.00000000       0.00000000       0.00000000       0.00000000       0.00000000       0.00000000
O        0.47836961      10.39871864      17.90505181      -0.12818314      -0.75461765       0.17114292       0.00000588      -0.00012058       0.00006203
O        2.31871792      10.50725148      20.70422124       0.34351552       0.75819240      -0.32748836      -0.00002294      -0.00031946      -0.00020084
Zn       3.88723633       0.46887119      14.17981652       0.00000000       0.00000000       0.00000000       0.00000000       0.00000000       0.00000000
Zn       5.53724373       0.56900955      17.01972247      -1.77235565       1.02762034       0.89998177      -0.00000516       0.00007600      -0.00004557
Zn       4.04583790       0.50592040      19.65891515       0.41749811      -1.26561892      -0.45468948      -0.00001777       0.00021489      -0.00026019
O        3.88723633       2.46041009      14.17981652       0.00000000       0.00000000       0.00000000       0.00000000       0.00000000       0.00000000
O        5.48171690       2.55072936      17.08950383      -0.11564488       0.65405892      -0.18963862       0.00004541       0.00008695       0.00010484
O        3.77138006       2.50979125      19.79755617      -1.20042681       0.72958236      -0.38662389      -0.00007053       0.00007123       0.00018226
Zn       5.56218633       3.10137119      15.14689051       0.00000000       0.00000000       0.00000000       0.00000000       0.00000000       0.00000000
Zn       3.79959257       3.20931334      17.92530918      -1.53368579       2.33560991      -2.88008081      -0.00006582      -0.00001300      -0.00030876
Zn       5.41201399       3.15417342      20.85064650      -1.17776139      -0.78550659      -0.87281763      -0.00011524      -0.00006425      -0.00006176
O        5.56218633       5.09291009      15.14689051       0.00000000       0.00000000       0.00000000       0.00000000       0.00000000       0.00000000
O        3.79715904       5.20128820      17.97133813       0.50733016       0.95635252      -0.52080531       0.00007517       0.00007440      -0.00003527
O        5.47125476       5.08498938      20.74968663       0.37198663       1.04666893      -0.22168275       0.00003733      -0.00003896       0.00026571
Zn       3.88723633       5.73387119      14.17981652       0.00000000       0.00000000       0.00000000       0.00000000       0.00000000       0.00000000
Zn       5.49076332       5.77359986      17.06183405       1.09176827      -1.92351612       0.32776885      -0.00015511       0.00000231      -0.00004083
Zn       3.84862759       5.79535782      19.93171566       0.08914768       2.37569263      -1.38463530       0.00008518      -0.00000853      -0.00042568
O        3.88723633       7.72541009      14.17981652       0.00000000       0.00000000       0.00000000       0.00000000       0.00000000       0.00000000
O        5.49126929       7.76153925      17.06315471       0.57963471       0.37411553       0.85465613       0.00000250      -0.00008174       0.00014442
O        3.79469768       7.81058422      19.84951160       0.63906151       0.73647393      -0.19996970       0.00009680      -0.00001289       0.00059072
Zn       5.56218633       8.36637119      15.14689051       0.00000000       0.00000000       0.00000000       0.00000000       0.00000000       0.00000000
Zn       3.79888766       8.34165289      17.92267969       2.20041831      -3.22176729      -2.46145043      -0.00003132       0.00006127      -0.00027130
Zn       5.49386538       8.39571006      20.72251981       1.81135693       0.04007583       0.18396948       0.00043561       0.00022225      -0.00054032
O        5.56218633      10.35791009      15.14689051       0.00000000       0.00000000       0.00000000       0.00000000       0.00000000       0.00000000
O        3.84217221      10.35308937      17.83283179       0.15071016      -1.09439856       1.12880040       0.00001414      -0.00006756       0.00026498
O        5.66289833      10.37508689      20.65958687      -0.73879155       0.00176964      -0.11430819      -0.00037031      -0.00002712      -0.00007553
O        2.32811163       3.02198580      22.70013139      -0.66041243      -0.08524640      -0.23502588      -0.00015952      -0.00135476      -0.00088408
O        4.84247719       1.95406265      22.41084029      -0.03861095       1.12687391       0.22786950      -0.00003089      -0.00082988      -0.00036937
O        2.06916744       7.87404187      22.60604227       0.03776248       1.05473479       1.56533371       0.00130740      -0.00105722       0.00012643
O        5.47264176       7.90714876      22.64228374      -0.40479137       0.62519037      -0.17052533       0.00107870      -0.00004427      -0.00018129
Zn       3.02230913       1.31038088      21.95697971      -1.50290875      -1.95051867      -0.76723526      -0.00018912      -0.00121790       0.00040195
Zn       7.12933178       7.02293062      22.96974834       1.17553205      -0.21156118       1.24929440       0.00094312      -0.00065185       0.00012388
Zn      -0.58646476       0.47763228      22.53248949      -0.29617366      -0.52519726       0.01225111       0.00016045      -0.00040845      -0.00003081
C        0.80614225       0.25912687      23.90825045       0.07460695       2.18334323       0.14853618       0.00014951      -0.00014657       0.00009372
H        1.10240637       1.29208096      24.14994439       0.00376047      -0.13543586       0.09389549      -0.00010127      -0.00021661       0.00015256
H        1.67107681      -0.24834908      23.44383619      -0.18286181       0.13091397      -0.04898206       0.00048082      -0.00003000       0.00028042
C        0.41851233      -0.50424747      25.17661020      -0.51037124       0.32722587       0.76816203       0.00026790      -0.00047934       0.00011457
H       -0.49811499      -0.11465086      25.64084414      -0.08351658       0.13188286       0.06828750       0.00008491      -0.00052816       0.00000408
H        1.20886778      -0.45565904      25.94204016       0.36908165      -0.62169816       0.65500845       0.00022555      -0.00023169      -0.00001404
H        0.24691021      -1.56864772      24.97260839      -0.14087397      -0.01647313      -0.00936030       0.00062900      -0.00048057      -0.00011604
Zn       1.78296461       4.93328507      22.83370375      -0.30134324      -3.33299641       1.50443849       0.00189654      -0.00068345      -0.00162697
C       -0.06773411       5.18348135      23.97018664       0.10600385      -0.40401380       1.27584856       0.00277465      -0.00094938       0.00024926
H        0.32708943       4.18640433      24.24521403       0.10009304      -0.09534910      -0.18258035       0.00227407      -0.00115760       0.00009481
H       -0.94383959       4.97266770      23.34190786       0.08483353      -0.20631558      -0.00668070       0.00213180      -0.00079427       0.00074096
C       -0.45932287       5.90460089      25.27683548       0.87744794       0.22604810       0.86826145       0.00267407      -0.00111411       0.00017748
H        0.40331221       6.11773462      25.91058494       0.03456133       0.38316380      -0.13679626       0.00209161       0.00042790      -0.00065758
H       -1.15600179       5.28891324      25.86107768      -0.05494669      -0.24138331      -0.14035090       0.00299086      -0.00170158       0.00032008
H       -0.97059927       6.86172245      25.10018714       0.03678232      -0.01621516       0.06439142       0.00073070      -0.00189104      -0.00031403
Zn       3.89182941       2.90481868      23.94838884      -0.11753685      -1.13042318      -0.04424982       0.00097688       0.00054555      -0.00078875
C        4.60268212       2.46797370      25.73154868       0.28968877       1.03703303      -0.12425432       0.00054696      -0.00011316      -0.00069333
H        5.62773742       2.11892763      25.53877132      -0.07730336      -0.30118042       0.00754709       0.00043393      -0.00044121       0.00023108
H        4.69044598       3.37326557      26.34617284      -0.34761838      -0.04454245       0.01020315       0.00046186       0.00009783      -0.00057020
C        3.80636334       1.38736385      26.47640881      -0.42486566      -0.05584988       1.80627619       0.00017262       0.00028123       0.00029772
H        4.27677082       1.11259917      27.43756021      -0.20188256      -0.14755267       0.13548480       0.00019857       0.00015168       0.00001568
H        3.71476769       0.46041105      25.88972288      -0.04959484      -0.05332104       0.10548648      -0.00056884       0.00014518       0.00011235
H        2.77885449       1.71117840      26.70275876      -0.09262928      -0.09833308      -0.05847227       0.00045452       0.00094894       0.00042238
Zn       3.79184301       7.24100639      23.05332171      -2.06170323      -0.07833422      -1.80725233       0.00160309      -0.00341051      -0.00590964
C        2.55267400       5.01484005      26.41635566       0.70901172      -0.46687466      -0.65903111      -0.00354344      -0.00571341      -0.00880190
C        3.01582613       7.31156907      25.91110895       0.26314164       0.91205820       0.41756504       0.00805733      -0.00467371      -0.01204863
C        2.70800715       7.66499832      27.21785005       0.94819908       0.97378495       0.84226853      -0.00208061      -0.00414682      -0.02274628
C        2.24293208       5.36392527      27.72736243       0.63390851      -0.77152882       1.26347701      -0.01314470      -0.00603291      -0.02441206
C        2.94586391       5.97884509      25.47016672      -0.92244208      -0.45004899       0.39874162       0.00740105      -0.00934182      -0.01538320
C        2.28303721       6.70477369      28.16118757      -0.56405039       0.62565741      -0.14295324      -0.01494608      -0.00273789      -0.01996520
H        2.77769097       8.71516882      27.51269468      -0.15697868       0.16318994      -0.03895562      -0.00326097      -0.00608690      -0.01560329
H        3.29263577       8.11168576      25.21706261      -0.18957261       0.09945374       0.04985773       0.01918312      -0.00841148      -0.01186667
H        1.93733922       4.58088998      28.42658703       0.00112810       0.02704989       0.08481084      -0.02391268      -0.00321170      -0.01886484
H        2.46644014       3.97491998      26.10787136      -0.13312793      -0.03985789       0.00362870      -0.00054394      -0.00782314      -0.01341337
O        3.26553983       5.63207482      24.18179758      -0.81473880      -1.01383172      -1.17985097       0.01415219      -0.00850312      -0.00906879
N        1.89516705       7.09694101      29.43034486      -0.26413168       0.57978608       0.69275649      -0.01205319       0.00534554      -0.03246376
H        1.98215734       8.10745021      29.53298662       0.37325920      -0.30951598       0.03142743      -0.01742305       0.00927962      -0.03813360
H        3.76047138       6.97674413      30.86346554      -0.46814538      -0.06278804      -0.11351460       0.03522684       0.04866085       0.05526461
Zn       1.54162163       6.27562989      31.05435760       0.00000000       0.00000000       0.00000000      -0.06707576       0.01767751      -0.04627758
C        1.01531039       5.78408201      32.85467406       0.00000000       0.00000000       0.00000000      -0.00053214       0.00743692      -0.02912201
C        0.65115340       7.01218778      33.71294665       0.00000000       0.00000000       0.00000000       0.01888559      -0.00305809      -0.00135631
H        0.13822800       5.12901555      32.74369628       0.00000000       0.00000000       0.00000000       0.00264390      -0.00745373       0.01434142
H        1.78458488       5.17886159      33.35582903       0.00000000       0.00000000       0.00000000       0.04188848       0.01901897      -0.07062722
H        1.54491794       7.54825283      34.06028486       0.00000000       0.00000000       0.00000000       0.02932988      -0.00397951      -0.02378918
H        0.07509078       6.72750016      34.60746173       0.00000000       0.00000000       0.00000000       0.05017373      -0.01904292       0.01577120
H        0.03847905       7.74374969      33.16632340       0.00000000       0.00000000       0.00000000      -0.00408446       0.00136744       0.02924843
C        4.66931624       6.45374165      31.18652884       0.00000000       0.00000000       0.00000000       0.03799291       0.00495957       0.00337665
H        5.30031514       7.20502967      31.67850273       0.00000000       0.00000000       0.00000000       0.10054370      -0.03227791       0.00028321
H        4.68010527       5.08341197      29.48056851       0.00000000       0.00000000       0.00000000      -0.06280870       0.00402237      -0.01227740
C        5.32818447       5.82263150      29.96555390       0.00000000       0.00000000       0.00000000      -0.01603729      -0.02211248      -0.02101502
H        6.25559610       5.29332094      30.23638387       0.00000000       0.00000000       0.00000000      -0.03242815      -0.07390203      -0.03672712
H        4.38717909       5.71108677      31.94764054       0.00000000       0.00000000       0.00000000       0.02222147       0.00442059      -0.00168485
H        5.58864601       6.57719482      29.21304247       0.00000000       0.00000000       0.00000000       0.01325207      -0.03406135      -0.02670319
108
Lattice="6.733 0.0 0.0 6.447765397510814e-16 10.477 0.0 2.449293598294707e-15 2.449293598294707e-15 40.0" Properties=species:S:1:pos:R:3:momenta:R:3:forces:R:3 energy=-541.3349294841499 pbc="T T F"
Zn       0.53733633       0.46887119      14.17981652       0.00000000       0.00000000       0.00000000       0.00000000       0.00000000       0.00000000
Zn       2.15203838       0.57598640      17.03102108      -0.00126664      -1.11281129      -0.98544674      -0.00001854       0.00005324       0.00005684
Zn       0.59009804       0.56732932      19.78401773      -1.94505465       0.05090287      -2.21508689      -0.00016655       0.00009264      -0.00005576
O        0.53733633       2.46041009      14.17981652       0.00000000       0.00000000       0.00000000       0.00000000       0.00000000       0.00000000
O        2.10579359       2.55405385      17.09329099      -0.40739128       0.69484761      -0.63087791      -0.00003868      -0.00038615      -0.00004453
O        0.41614203       2.55187688      19.90613750      -0.37691793      -0.45266423       0.02355598      -0.00030753      -0.00008148      -0.00030304
Zn       2.21228633       3.10137119      15.14689051       0.00000000       0.00000000       0.00000000       0.00000000       0.00000000       0.00000000
Zn       0.41556370       3.17931559      17.97704225       0.61061766       1.14013551       2.15932145       0.00003471       0.00004287       0.00026204
Zn       2.09999159       3.30432936      20.56637822       2.18398308       0.73142843      -2.43318876      -0.00009517      -0.00009919      -0.00000644
O        2.21228633       5.09291009      15.14689051       0.00000000       0.00000000       0.00000000       0.00000000       0.00000000       0.00000000
O        0.43999605       5.17493106      17.96642187       0.13764150      -0.04520638       0.09186457       0.00006037       0.00002802      -0.00015492
O        2.09695859       5.23941676      20.81372138       0.35146828      -0.54222413       0.36148144       0.00030710       0.00010299      -0.00073815
Zn       0.53733633       5.73387119      14.17981652       0.00000000       0.00000000       0.00000000       0.00000000       0.00000000       0.00000000
Zn       2.11425735       5.78009626      17.06382465       0.26001230       0.54626948      -2.81609384      -0.00002223       0.00003741       0.00007865
Zn       0.35636816       5.79239322      19.90158272       0.43443030       0.99553716       0.42425090      -0.00002616      -0.00012137       0.00024301
O        0.53733633       7.72541009      14.17981652       0.00000000       0.00000000       0.00000000       0.00000000       0.00000000       0.00000000
O        2.11037802       7.76539569      17.06311060       0.35949118       0.13452098      -0.16788609      -0.00010028      -0.00003973      -0.00003795
O        0.46062557       7.80471449      19.84869253      -0.69303277       0.73214715       0.03334064      -0.00003973       0.00005709      -0.00093036
Zn       2.21228633       8.36637119      15.14689051       0.00000000       0.00000000       0.00000000       0.00000000       0.00000000       0.00000000
Zn       0.43594044       8.38454150      17.93726387       3.28252061      -0.61854722       2.86611179       0.00000691      -0.00001909       0.00016681
Zn       2.12826860       8.47771580      20.75662496      -0.78811562      -2.04641423       1.33817277      -0.00015785      -0.00004170       0.00029979
O        2.21228633      10.35791009      15.14689051       0.00000000       0.00000000       0.00000000       0.00000000       0.00000000       0.00000000
O        0.47841326      10.39862086      17.90400125      -0.12818314      -0.75461765       0.17114292      -0.00015852      -0.00012041      -0.00065950
O        2.31784001      10.50610928      20.70356974       0.34351552       0.75819240      -0.32748836      -0.00042305      -0.00035786      -0.00074115
Zn       3.88723633       0.46887119      14.17981652       0.00000000       0.00000000       0.00000000       0.00000000       0.00000000       0.00000000
Zn       5.53709075       0.56911197      17.01974424      -1.77235565       1.02762034       0.89998177      -0.00007374       0.00007358       0.00002231
Zn       4.04336572       0.50794827      19.65770183       0.41749811      -1.26561892      -0.45468948      -0.00020793       0.00025706       0.00020324
O        3.88723633       2.46041009      14.17981652       0.00000000       0.00000000       0.00000000       0.00000000       0.00000000       0.00000000
O        5.48190724       2.55075120      17.08915739      -0.11564488       0.65405892      -0.18963862      -0.00021588      -0.00011715      -0.00005052
O        3.77105054       2.51051254      19.79605645      -1.20042681       0.72958236      -0.38662389      -0.00005671      -0.00004235      -0.00071006
Zn       5.56218633       3.10137119      15.14689051       0.00000000       0.00000000       0.00000000       0.00000000       0.00000000       0.00000000
Zn       3.79968378       3.20961478      17.92445420      -1.53368579       2.33560991      -2.88008081       0.00001963       0.00001044       0.00018186
Zn       5.41162449       3.15368232      20.85022448      -1.17776139      -0.78550659      -0.87281763      -0.00011610       0.00000791       0.00003184
O        5.56218633       5.09291009      15.14689051       0.00000000       0.00000000       0.00000000       0.00000000       0.00000000       0.00000000
O        3.79748045       5.20146031      17.96907873       0.50733016       0.95635252      -0.52080531      -0.00000825       0.00009469      -0.00039915
O        5.47088585       5.08464649      20.74937748       0.37198663       1.04666893      -0.22168275      -0.00013123       0.00028239      -0.00029656
Zn       3.88723633       5.73387119      14.17981652       0.00000000       0.00000000       0.00000000       0.00000000       0.00000000       0.00000000
Zn       5.49140124       5.77400416      17.06123588       1.09176827      -1.92351612       0.32776885       0.00013150      -0.00004685       0.00002382
Zn       3.84933904       5.79489763      19.92836621       0.08914768       2.37569263      -1.38463530       0.00009757      -0.00012003      -0.00017521
O        3.88723633       7.72541009      14.17981652       0.00000000       0.00000000       0.00000000       0.00000000       0.00000000       0.00000000
O        5.49162142       7.76174784      17.06285092       0.57963471       0.37411553       0.85465613      -0.00018469       0.00004048       0.00007066
O        3.79485498       7.81025852      19.84787086       0.63906151       0.73647393      -0.19996970      -0.00029503       0.00013581      -0.00087832
Zn       5.56218633       8.36637119      15.14689051       0.00000000       0.00000000       0.00000000       0.00000000       0.00000000       0.00000000
Zn       3.79880497       8.34195189      17.92165440       2.20041831      -3.22176729      -2.46145043       0.00005028      -0.00001446       0.00034512
Zn       5.49639888       8.39878303      20.71090454       1.81135693       0.04007583       0.18396948       0.00012422       0.00007001      -0.00056507
O        5.56218633      10.35791009      15.14689051       0.00000000       0.00000000       0.00000000       0.00000000       0.00000000       0.00000000
O        3.84187483      10.35305044      17.83215435       0.15071016      -1.09439856       1.12880040      -0.00010604      -0.00009002      -0.00071710
O        5.66087907      10.37683922      20.65594498      -0.73879155       0.00176964      -0.11430819      -0.00042044      -0.00017078      -0.00086958
O        2.32838758       3.01858157      22.69675693      -0.66041243      -0.08524640      -0.23502588       0.00013450      -0.00055693      -0.00001640
O        4.84274195       1.95218260      22.40838021      -0.03861095       1.12687391       0.22786950       0.00000950      -0.00106818      -0.00088323
O        2.08590109       7.86177443      22.60248314       0.03776248       1.05473479       1.56533371       0.00041923      -0.00112173      -0.00112783
O        5.48850342       7.89950679      22.62362299      -0.40479137       0.62519037      -0.17052533       0.00159467      -0.00160150      -0.00146250
Zn       3.02195429       1.30728547      21.95856387      -1.50290875      -1.95051867      -0.76723526      -0.00048156      -0.00018196       0.00002877
Zn       7.14212963       7.01498233      22.96330451       1.17553205      -0.21156118       1.24929440       0.00064711      -0.00106544      -0.00076568
Zn      -0.58581981       0.47667049      22.52978155      -0.29617366      -0.52519726       0.01225111       0.00010434      -0.00025641      -0.00025392
C        0.80630753       0.25805334      23.90600463       0.07460695       2.18334323       0.14853618      -0.00012415       0.00006437      -0.00049973
H        1.10186553       1.29112936      24.14811901       0.00376047      -0.13543586       0.09389549      -0.00027622      -0.00031433      -0.00017316
H        1.67260474      -0.24875636      23.44299444      -0.18286181       0.13091397      -0.04898206       0.00022428       0.00015267      -0.00016426
C        0.41850499      -0.50563438      25.17412835      -0.51037124       0.32722587       0.76816203       0.00008896      -0.00056345      -0.00057091
H       -0.49840725      -0.11649486      25.63826180      -0.08351658       0.13188286       0.06828750      -0.00015515      -0.00070387      -0.00049380
H        1.20876966      -0.45581604      25.93952919       0.36908165      -0.62169816       0.65500845      -0.00004024      -0.00048410      -0.00054016
H        0.24837205      -1.57020755      24.96981156      -0.14087397      -0.01647313      -0.00936030       0.00045568      -0.00038407      -0.00083824
Zn       1.80063793       4.93411918      22.82956589      -0.30134324      -3.33299641       1.50443849       0.00178776      -0.00025521      -0.00061344
C       -0.04747037       5.17535842      23.97126457       0.10600385      -0.40401380       1.27584856       0.00204802      -0.00343479      -0.00098023
H        0.36065005       4.18650787      24.25594538       0.10009304      -0.09534910      -0.18258035       0.00414848      -0.00188708      -0.00167269
H       -0.91852754       4.94663908      23.34284919       0.08483353      -0.20631558      -0.00668070       0.00231498      -0.00368491      -0.00082337
C       -0.45170077       5.90482365      25.26973745       0.87744794       0.22604810       0.86826145       0.00200802      -0.00684797      -0.00063655
H        0.40573127       6.13611580      25.90384893       0.03456133       0.38316380      -0.13679626       0.00143003      -0.00220940      -0.00052217
H       -1.14341105       5.28790043      25.85912485      -0.05494669      -0.24138331      -0.14035090       0.00233789      -0.00477670      -0.00011015
H       -0.97360823       6.85355836      25.08174956       0.03678232      -0.01621516       0.06439142      -0.00057927      -0.00395777      -0.00067504
Zn       3.89548520       2.90628449      23.94633983      -0.11753685      -1.13042318      -0.04424982       0.00039189      -0.00075115      -0.00030378
C        4.60299593       2.46781193      25.73062791       0.28968877       1.03703303      -0.12425432       0.00013146       0.00010024       0.00034545
H        5.62849508       2.11912481      25.53927296      -0.07730336      -0.30118042       0.00754709       0.00011495       0.00037361       0.00030020
H        4.68946871       3.37364633      26.34480318      -0.34761838      -0.04454245       0.01020315      -0.00015308       0.00032638      -0.00042808
C        3.80655462       1.38752976      26.47574691      -0.42486566      -0.05584988       1.80627619      -0.00034957       0.00129837       0.00046676
H        4.27667698       1.11342477      27.43716434      -0.20188256      -0.14755267       0.13548480       0.00016103       0.00017034      -0.00025949
H        3.71505629       0.46022683      25.88955182      -0.04959484      -0.05332104       0.10548648      -0.00100940       0.00016478      -0.00028338
H        2.77913278       1.71166102      26.70201447      -0.09262928      -0.09833308      -0.05847227       0.00051813       0.00096820       0.00047787
Zn       3.81254734       7.22454034      23.02670680      -2.06170323      -0.07833422      -1.80725233       0.00147302      -0.00073109      -0.00203384
C        2.53599715       5.00948867      26.37812313       0.70901172      -0.46687466      -0.65903111      -0.00262368      -0.00152626       0.00102010
C        3.02291237       7.30260217      25.88013728       0.26314164       0.91205820       0.41756504       0.00505787      -0.00031251       0.00198701
C        2.68999580       7.65764778      27.18021192       0.94819908       0.97378495       0.84226853       0.00731497       0.00098475      -0.00340005
C        2.18727905       5.36295411      27.67843656       0.63390851      -0.77152882       1.26347701      -0.00408730       0.00262739      -0.00259587
C        2.96466366       5.96816369      25.44319988      -0.92244208      -0.45004899       0.39874162       0.00292115       0.00433808      -0.00328247
C        2.25118423       6.70065308      28.12002789      -0.56405039       0.62565741      -0.14295324       0.00017922      -0.00486227      -0.00008122
H        2.75170148       8.70880718      27.47272795      -0.15697868       0.16318994      -0.03895562       0.01443352      -0.00259951       0.00570090
H        3.31210018       8.10146181      25.18962466      -0.18957261       0.09945374       0.04985773       0.00539928      -0.00042612       0.00131412
H        1.83231871       4.58377326      28.35774571       0.00112810       0.02704989       0.08481084      -0.00865574       0.00078059      -0.00629329
H        2.44446168       3.97036386      26.06812872      -0.13312793      -0.03985789       0.00362870      -0.00306738       0.00154476      -0.00408667
O        3.31565439       5.61534686      24.16283470      -0.81473880      -1.01383172      -1.17985097       0.00386922       0.00032671      -0.00169882
N        1.88911594       7.09235605      29.39855121      -0.26413168       0.57978608       0.69275649       0.00399444      -0.00300586      -0.00332889
H        1.95896916       8.10503049      29.49121388       0.37325920      -0.30951598       0.03142743      -0.00064009       0.00017080      -0.00099511
H        3.96922103       7.35405587      30.89980258      -0.46814538      -0.06278804      -0.11351460       0.01620483       0.01487773      -0.00767982
Zn       1.52071888       6.27364728      31.00722675       0.00000000       0.00000000       0.00000000      -0.00166564      -0.00675064      -0.00694127
C        1.05669254       5.75679485      32.81357820       0.00000000       0.00000000       0.00000000       0.00490748      -0.01654264      -0.00972571
C        0.80217970       6.95841715      33.74267648       0.00000000       0.00000000       0.00000000       0.02480016      -0.01905501      -0.00515967
H        0.15457554       5.13001507      32.74547475       0.00000000       0.00000000       0.00000000       0.00376877      -0.00669391      -0.00122924
H        1.84538579       5.11811849      33.23659157       0.00000000       0.00000000       0.00000000       0.00887432      -0.01540631      -0.01606336
H        1.72849847       7.50843130      33.96306251       0.00000000       0.00000000       0.00000000       0.02502245      -0.01212288      -0.02065292
H        0.37663838       6.63363656      34.70556902       0.00000000       0.00000000       0.00000000       0.03773061      -0.01505858       0.00756647
H        0.09200412       7.68377687      33.31837249       0.00000000       0.00000000       0.00000000       0.00984487      -0.01386500       0.01059387
C        4.80754831       6.69378972      31.15927342       0.00000000       0.00000000       0.00000000       0.01535698       0.00128075      -0.01969425
H        5.62136918       7.34135951      31.51325556       0.00000000       0.00000000       0.00000000       0.02888344       0.00432903      -0.03376751
H        4.36469809       5.26978753      29.55970019       0.00000000       0.00000000       0.00000000      -0.01524798       0.00244453      -0.00726833
C        5.21060851       5.84789716      29.95407365       0.00000000       0.00000000       0.00000000      -0.00458957      -0.01143343      -0.02461490
H        5.99874427       5.12236218      30.21261710       0.00000000       0.00000000       0.00000000      -0.00735763      -0.01062637      -0.02748723
H        4.49699098       6.07378195      32.01463993       0.00000000       0.00000000       0.00000000       0.01706841       0.01793163      -0.00728929
H        5.58588907       6.47069234      29.13187295       0.00000000       0.00000000       0.00000000      -0.00395598      -0.00928517      -0.01727289
108
Lattice="6.733 0.0 0.0 6.447765397510814e-16 10.477 0.0 2.449293598294707e-15 2.449293598294707e-15 40.0" Properties=species:S:1:pos:R:3:momenta:R:3:forces:R:3 energy=-541.3615453571076 pbc="T T F"
Zn       0.53733633       0.46887119      14.17981652       0.00000000       0.00000000       0.00000000       0.00000000       0.00000000       0.00000000
Zn       2.15217704       0.57613870      17.03083819      -0.00126664      -1.11281129      -0.98544674      -0.00005558      -0.00016398      -0.00010644
Zn       0.58934206       0.56744330      19.78281954      -1.94505465       0.05090287      -2.21508689       0.00021468      -0.00007064       0.00028791
O        0.53733633       2.46041009      14.17981652       0.00000000       0.00000000       0.00000000       0.00000000       0.00000000       0.00000000
O        2.10571125       2.55414941      17.09285785      -0.40739128       0.69484761      -0.63087791      -0.00000889       0.00005703       0.00014355
O        0.41625423       2.55191933      19.90573474      -0.37691793      -0.45266423       0.02355598      -0.00006115       0.00019553      -0.00010857
Zn       2.21228633       3.10137119      15.14689051       0.00000000       0.00000000       0.00000000       0.00000000       0.00000000       0.00000000
Zn       0.41573925       3.17941910      17.97684742       0.61061766       1.14013551       2.15932145      -0.00008596      -0.00027050       0.00014409
Zn       2.10171891       3.30230532      20.56502723       2.18398308       0.73142843      -2.43318876      -0.00002411      -0.00027769       0.00002918
O        2.21228633       5.09291009      15.14689051       0.00000000       0.00000000       0.00000000       0.00000000       0.00000000       0.00000000
O        0.44000653       5.17502726      17.96587425       0.13764150      -0.04520638       0.09186457      -0.00008469       0.00002815       0.00055010
O        2.09628944       5.23839919      20.81194257       0.35146828      -0.54222413       0.36148144       0.00007082      -0.00029216      -0.00016238
Zn       0.53733633       5.73387119      14.17981652       0.00000000       0.00000000       0.00000000       0.00000000       0.00000000       0.00000000
Zn       2.11421395       5.78044989      17.06357294       0.26001230       0.54626948      -2.81609384      -0.00004940      -0.00021446       0.00005275
Zn       0.35580829       5.79232966      19.90069864       0.43443030       0.99553716       0.42425090      -0.00005007       0.00012066       0.00033562
O        0.53733633       7.72541009      14.17981652       0.00000000       0.00000000       0.00000000       0.00000000       0.00000000       0.00000000
O        2.11040315       7.76552062      17.06293817       0.35949118       0.13452098      -0.16788609       0.00008466      -0.00000353       0.00017650
O        0.46034320       7.80447768      19.84792004      -0.69303277       0.73214715       0.03334064       0.00028300      -0.00000765       0.00002096
Zn       2.21228633       8.36637119      15.14689051       0.00000000       0.00000000       0.00000000       0.00000000       0.00000000       0.00000000
Zn       0.43587147       8.38474608      17.93668634       3.28252061      -0.61854722       2.86611179       0.00025123      -0.00024756       0.00045046
Zn       2.12719450       8.47911993      20.75518236      -0.78811562      -2.04641423       1.33817277       0.00128372       0.00036745      -0.00022231
O        2.21228633      10.35791009      15.14689051       0.00000000       0.00000000       0.00000000       0.00000000       0.00000000       0.00000000
O        0.47838890      10.39853807      17.90278165      -0.12818314      -0.75461765       0.17114292      -0.00014083      -0.00012310       0.00024007
O        2.31698785      10.50635708      20.70275055       0.34351552       0.75819240      -0.32748836      -0.00015793      -0.00026045      -0.00040143
Zn       3.88723633       0.46887119      14.17981652       0.00000000       0.00000000       0.00000000       0.00000000       0.00000000       0.00000000
Zn       5.53662635       0.56909014      17.01990141      -1.77235565       1.02762034       0.89998177       0.00005973      -0.00022986      -0.00001661
Zn       4.04124291       0.50984695      19.65828676       0.41749811      -1.26561892      -0.45468948      -0.00038098       0.00021119      -0.00031736
O        3.88723633       2.46041009      14.17981652       0.00000000       0.00000000       0.00000000       0.00000000       0.00000000       0.00000000
O        5.48224585       2.55079627      17.08869932      -0.11564488       0.65405892      -0.18963862       0.00002809       0.00000181       0.00009417
O        3.77072578       2.51152906      19.79321414      -1.20042681       0.72958236      -0.38662389       0.00012542       0.00025601       0.00031584
Zn       5.56218633       3.10137119      15.14689051       0.00000000       0.00000000       0.00000000       0.00000000       0.00000000       0.00000000
Zn       3.79981379       3.21023590      17.92260623      -1.53368579       2.33560991      -2.88008081       0.00003822      -0.00026029       0.00023782
Zn       5.41061159       3.15273006      20.84827366      -1.17776139      -0.78550659      -0.87281763       0.00006128       0.00011380       0.00072121
O        5.56218633       5.09291009      15.14689051       0.00000000       0.00000000       0.00000000       0.00000000       0.00000000       0.00000000
O        3.79758080       5.20186257      17.96830093       0.50733016       0.95635252      -0.52080531       0.00002820      -0.00006709       0.00017032
O        5.47058883       5.08437218      20.74933839       0.37198663       1.04666893      -0.22168275      -0.00007082      -0.00012950      -0.00028077
Zn       3.88723633       5.73387119      14.17981652       0.00000000       0.00000000       0.00000000       0.00000000       0.00000000       0.00000000
Zn       5.49160643       5.77441103      17.06083539       1.09176827      -1.92351612       0.32776885      -0.00000916      -0.00011193       0.00000548
Zn       3.84935523       5.79456037      19.92722101       0.08914768       2.37569263      -1.38463530      -0.00034671      -0.00007729       0.00006562
O        3.88723633       7.72541009      14.17981652       0.00000000       0.00000000       0.00000000       0.00000000       0.00000000       0.00000000
O        5.49140690       7.76194335      17.06277688       0.57963471       0.37411553       0.85465613       0.00015991       0.00007699       0.00013597
O        3.79412990       7.80979022      19.84750072       0.63906151       0.73647393      -0.19996970       0.00075173      -0.00012267       0.00003990
Zn       5.56218633       8.36637119      15.14689051       0.00000000       0.00000000       0.00000000       0.00000000       0.00000000       0.00000000
Zn       3.79866661       8.34255316      17.92162232       2.20041831      -3.22176729      -2.46145043       0.00015070      -0.00003803       0.00014649
Zn       5.49579239       8.39953047      20.70875811       1.81135693       0.04007583       0.18396948       0.00104329       0.00128153      -0.00057205
O        5.56218633      10.35791009      15.14689051       0.00000000       0.00000000       0.00000000       0.00000000       0.00000000       0.00000000
O        3.84157747      10.35331427      17.83220312       0.15071016      -1.09439856       1.12880040      -0.00017539      -0.00003053       0.00013812
O        5.65958855      10.37641215      20.65227733      -0.73879155       0.00176964      -0.11430819      -0.00017076       0.00046598      -0.00027929
O        2.32832245       3.01625767      22.69806485      -0.66041243      -0.08524640      -0.23502588      -0.00022241      -0.00024815      -0.00007834
O        4.84078292       1.94932934      22.40275319      -0.03861095       1.12687391       0.22786950       0.00008312      -0.00006347      -0.00018891
O        2.08645653       7.86222061      22.60043254       0.03776248       1.05473479       1.56533371       0.00163775      -0.00131624       0.00032955
O        5.48608347       7.89788887      22.62076345      -0.40479137       0.62519037      -0.17052533       0.00164757       0.00114663      -0.00020459
Zn       3.01690847       1.30424806      21.96405392      -1.50290875      -1.95051867      -0.76723526       0.00001867      -0.00151653       0.00085529
Zn       7.14188929       7.01840700      22.95792863       1.17553205      -0.21156118       1.24929440       0.00175784       0.00031549      -0.00146160
Zn      -0.58726659       0.47726184      22.52705654      -0.29617366      -0.52519726       0.01225111      -0.00006759      -0.00048420       0.00064097
C        0.80700285       0.25979633      23.90151351       0.07460695       2.18334323       0.14853618      -0.00005817      -0.00085512       0.00077366
H        1.10155088       1.29297777      24.14411741       0.00376047      -0.13543586       0.09389549       0.00051500       0.00018595       0.00008478
H        1.67386669      -0.24665594      23.43861176      -0.18286181       0.13091397      -0.04898206       0.00043754       0.00030231       0.00023135
C        0.42237451      -0.50517765      25.16975648      -0.51037124       0.32722587       0.76816203       0.00057757       0.00001537      -0.00137726
H       -0.49365469      -0.11765930      25.63584572      -0.08351658       0.13188286       0.06828750       0.00010250      -0.00048610      -0.00011583
H        1.21469999      -0.45544120      25.93314085       0.36908165      -0.62169816       0.65500845       0.00029214      -0.00019126       0.00001696
H        0.25370414      -1.56957381      24.96368381      -0.14087397      -0.01647313      -0.00936030       0.00059000       0.00008269      -0.00049634
Zn       1.78815484       4.92961965      22.82212405      -0.30134324      -3.33299641       1.50443849       0.00002879      -0.00084462      -0.00018575
C       -0.04656176       5.18371376      23.97286675       0.10600385      -0.40401380       1.27584856       0.00204981      -0.00128891      -0.00090546
H        0.35673915       4.19299226      24.25826133       0.10009304      -0.09534910      -0.18258035       0.00148702      -0.00277367      -0.00132696
H       -0.92448091       4.95787557      23.35280501       0.08483353      -0.20631558      -0.00668070       0.00072146      -0.00192876       0.00089444
C       -0.43342404       5.91826433      25.27427032       0.87744794       0.22604810       0.86826145       0.00932905      -0.00024775      -0.00207709
H        0.43549818       6.13424761      25.90040888       0.03456133       0.38316380      -0.13679626       0.01166344      -0.00217315      -0.00490838
H       -1.12904920       5.30777917      25.86554287      -0.05494669      -0.24138331      -0.14035090       0.00850517       0.00220870       0.00192330
H       -0.94357195       6.87528072      25.09285885       0.03678232      -0.01621516       0.06439142       0.01150473       0.00164828      -0.00023782
Zn       3.90407357       2.92090891      23.93922544      -0.11753685      -1.13042318      -0.04424982       0.00057937       0.00014070      -0.00070211
C        4.66592767       2.50630771      25.70778145       0.28968877       1.03703303      -0.12425432       0.00014184      -0.00105628      -0.00125198
H        5.70744348       2.21462435      25.49968896      -0.07730336      -0.30118042       0.00754709       0.00128840      -0.00008623      -0.00074240
H        4.71154862       3.40980976      26.32928318      -0.34761838      -0.04454245       0.01020315       0.00109525       0.00038059      -0.00125186
C        3.93776455       1.38167398      26.45493749      -0.42486566      -0.05584988       1.80627619       0.00133981       0.00122227      -0.00149082
H        4.44400190       1.11688846      27.40042944      -0.20188256      -0.14755267       0.13548480       0.00186476       0.00063389      -0.00080114
H        3.87927463       0.45823222      25.85832281      -0.04959484      -0.05332104       0.10548648       0.00054785       0.00011186      -0.00017879
H        2.90027682       1.65544818      26.70637283      -0.09262928      -0.09833308      -0.05847227       0.00098295       0.00043383      -0.00020465
Zn       3.81198520       7.21019838      23.01119022      -2.06170323      -0.07833422      -1.80725233       0.00264541      -0.00122605      -0.00202302
C        2.57009552       5.00276343      26.37177825       0.70901172      -0.46687466      -0.65903111       0.00227040       0.00233378      -0.00069314
C        3.02629318       7.29745803      25.84561183       0.26314164       0.91205820       0.41756504      -0.00006268       0.00147364      -0.00122579
C        2.73681827       7.65788408      27.15353546       0.94819908       0.97378495       0.84226853       0.00001929      -0.00019404      -0.00271286
C        2.28186455       5.35980141      27.68509653       0.63390851      -0.77152882       1.26347701       0.00199614       0.00265767      -0.00302786
C        2.97064169       5.95862601      25.42290434      -0.92244208      -0.45004899       0.39874162       0.00179613       0.00048080      -0.00247902
C        2.36254782       6.69890074      28.11726912      -0.56405039       0.62565741      -0.14295324       0.00221867       0.00077356      -0.00342313
H        2.79794377       8.71022867      27.44181826      -0.15697868       0.16318994      -0.03895562       0.00051497       0.00213600      -0.00352909
H        3.28402806       8.09290150      25.13897883      -0.18957261       0.09945374       0.04985773      -0.00104311       0.00067159      -0.00370400
H        1.96545783       4.58279718      28.38607986       0.00112810       0.02704989       0.08481084       0.00300828      -0.00031981      -0.00283319
H        2.46495634       3.96331820      26.06709440      -0.13312793      -0.03985789       0.00362870       0.00241253       0.00148302      -0.00075385
O        3.30522224       5.59553653      24.14164404      -0.81473880      -1.01383172      -1.17985097       0.00062264       0.00081239      -0.00007153
N        2.09448834       7.08983056      29.41714150      -0.26413168       0.57978608       0.69275649       0.00666601       0.00158404       0.00050410
H        2.16945352       8.10198374      29.50730321       0.37325920      -0.30951598       0.03142743       0.00089447      -0.00042677      -0.00055241
H        4.32685693       7.65846593      30.90161264      -0.46814538      -0.06278804      -0.11351460       0.03153176       0.02653729      -0.02015911
Zn       1.72764578       6.25734688      31.01788321       0.00000000       0.00000000       0.00000000       0.00301465       0.00178581      -0.00200858
C        1.28725446       5.66666668      32.80650741       0.00000000       0.00000000       0.00000000      -0.00239426      -0.00827831      -0.00491077
C        1.10430766       6.81109577      33.81970629       0.00000000       0.00000000       0.00000000       0.00410365      -0.01492205       0.00154621
H        0.35969692       5.07968835      32.72882189       0.00000000       0.00000000       0.00000000      -0.00314748      -0.00497571      -0.00775237
H        2.06336758       4.96900163      33.15453265       0.00000000       0.00000000       0.00000000      -0.00340574      -0.01513924      -0.00964432
H        2.03666668       7.36957353      33.98329378       0.00000000       0.00000000       0.00000000       0.00415308      -0.01338485      -0.00191229
H        0.77809532       6.43009900      34.80048244       0.00000000       0.00000000       0.00000000       0.00976711      -0.01783404       0.00160418
H        0.34676837       7.53940108      33.49732536       0.00000000       0.00000000       0.00000000       0.00066397      -0.01474491       0.00616513
C        5.07222887       6.93226836      31.25120199       0.00000000       0.00000000       0.00000000       0.00683355       0.00287937      -0.01372419
H        5.99203148       7.50399398      31.44453139       0.00000000       0.00000000       0.00000000       0.01942613      -0.02007876       0.01041334
H        4.33313115       5.47787888      29.79173002       0.00000000       0.00000000       0.00000000      -0.00576726      -0.01962047       0.02117813
C        5.28300858       5.82863430      30.21354907       0.00000000       0.00000000       0.00000000       0.00173051      -0.00129292      -0.01034721
H        5.78773735       4.95156536      30.64397743       0.00000000       0.00000000       0.00000000       0.02959828       0.01280177      -0.00740314
H        4.73488557       6.53748409      32.22172892       0.00000000       0.00000000       0.00000000      -0.02818261      -0.00038343      -0.02256764
H        5.88166786       6.18472049      29.36301204       0.00000000       0.00000000       0.00000000      -0.02560154      -0.00477170      -0.02872695
