# Supplementary material for: Modelling of growth reaction pathways of zincone ALD/MLD hybrid thin films: a DFT study of precursor screening and the diethyl zinc pulse
Source: RSC Adv. 2025 May 15;15(21):16299–311. doi: 10.1039/d5ra00686d (PMC12080462; doi:10.1039/d5ra00686d)
Supplement: RA-015-D5RA00686D-s001 [file RA-015-D5RA00686D-s001.zip › RSCAdv_supplementary/case1_APN_adsorbed_rmEt.xyz]

102
Lattice="6.733 0.0 0.0 6.447765397510814e-16 10.477 0.0 2.2514630887340304e-15 2.2514630887340304e-15 36.76918259699999" Properties=species:S:1:pos:R:3:momenta:R:3:forces:R:3 energy=-514.0353169590326 pbc="T T F"
Zn       3.63733633       0.46887119      14.17981652       0.00000000       0.00000000       0.00000000       0.00000000       0.00000000       0.00000000
Zn       5.32076002       0.51908076      17.04718816       0.83841913      -0.54403235       0.22989884      -0.00083471      -0.00081712      -0.01213931
Zn       3.82402166       0.47770196      19.78866297      -2.49972180       0.60078940      -2.54284576       0.01188002      -0.00691536      -0.01526572
O        3.63733633       2.46041009      14.17981652       0.00000000       0.00000000       0.00000000       0.00000000       0.00000000       0.00000000
O        5.31176402       2.50101923      17.07669331       0.35171459      -0.35759391      -0.69029837      -0.00517205      -0.00556704       0.00363139
O        3.72259852       2.46894594      19.83451540      -0.39251564      -1.41662258      -0.09301510       0.01049525       0.00155073      -0.00019107
Zn       5.31228633       3.10137119      15.14689051       0.00000000       0.00000000       0.00000000       0.00000000       0.00000000       0.00000000
Zn       3.62244086       3.11028429      17.94839739      -0.72235451      -3.62135596       1.32943717      -0.00746673       0.00847179      -0.00787281
Zn       5.43755264       3.04925017      20.67806980      -2.64604903      -2.33978117       1.04140547      -0.02380085       0.01558196      -0.01512491
O        5.31228633       5.09291009      15.14689051       0.00000000       0.00000000       0.00000000       0.00000000       0.00000000       0.00000000
O        3.62951212       5.11092882      17.95126301       0.36881326      -0.09972036       0.08973616      -0.00320857       0.00305580      -0.00408157
O        5.43046824       5.03690368      20.75890424      -0.69386753      -0.79683274       0.85416452      -0.00679121      -0.00922558      -0.00123428
Zn       3.63733633       5.73387119      14.17981652       0.00000000       0.00000000       0.00000000       0.00000000       0.00000000       0.00000000
Zn       5.30232748       5.74196783      17.05691021       0.29560465       0.36424218      -2.79888263       0.01391962      -0.00892812      -0.00680097
Zn       3.69351661       5.67527430      19.89130532      -3.32695876      -0.70607250      -0.77127070       0.01173413      -0.00177042      -0.00060131
O        3.63733633       7.72541009      14.17981652       0.00000000       0.00000000       0.00000000       0.00000000       0.00000000       0.00000000
O        5.30692320       7.72572007      17.05803850       0.08725555       0.43720471      -0.09879896       0.00593922      -0.01258995      -0.00025959
O        3.70195783       7.68764330      19.86066424      -1.60843776       0.55298398       0.08443956       0.00149205       0.00782578       0.01131930
Zn       5.31228633       8.36637119      15.14689051       0.00000000       0.00000000       0.00000000       0.00000000       0.00000000       0.00000000
Zn       3.63737090       8.31444819      17.96055934      -1.11616334       1.65281801      -0.28291871      -0.00465171       0.00544267      -0.00779355
Zn       5.36133328       8.34703411      20.82473875       1.26326985       2.77303954      -1.17793842       0.00110830      -0.00331889      -0.00345039
O        5.31228633      10.35791009      15.14689051       0.00000000       0.00000000       0.00000000       0.00000000       0.00000000       0.00000000
O        3.64042278      10.32370532      17.91439865      -0.35148294      -0.27980451      -0.83469563      -0.01375048       0.00915223      -0.00119210
O        5.41612568      10.29863755      20.73892126       1.18486090       0.90425458      -0.16782440      -0.00717741       0.00229807       0.00651892
Zn       0.28743633       0.46887119      14.17981652       0.00000000       0.00000000       0.00000000       0.00000000       0.00000000       0.00000000
Zn       1.96276810       0.50523291      17.06394817      -3.34744643      -1.34444639       0.17091872      -0.02112833       0.00906668      -0.02083475
Zn       0.27391324       0.46550968      19.78900359       0.04711257      -0.97577509      -1.10004001      -0.02137490       0.01301192       0.00077263
O        0.28743633       2.46041009      14.17981652       0.00000000       0.00000000       0.00000000       0.00000000       0.00000000       0.00000000
O        1.95165756       2.48701750      17.06208522      -0.32091646      -0.95876246      -0.20841557       0.00228663      -0.00111533      -0.00249846
O        0.39127474       2.45551460      19.81623987       0.11170893      -0.29937842      -0.16049127      -0.01674570      -0.00457242      -0.00119544
Zn       1.96238633       3.10137119      15.14689051       0.00000000       0.00000000       0.00000000       0.00000000       0.00000000       0.00000000
Zn       0.27840315       3.10952217      17.92509424      -0.61215882      -2.72685292       2.89195633       0.00296680      -0.00845239       0.00918177
Zn       2.03277500       3.09048813      20.80311513      -1.57533802      -1.58744864       7.52584979       0.01351592      -0.02998468       0.02068996
O        1.96238633       5.09291009      15.14689051       0.00000000       0.00000000       0.00000000       0.00000000       0.00000000       0.00000000
O        0.26460499       5.10991024      17.91648024       0.83349089      -0.08413578      -0.13442144       0.00140881      -0.00401507       0.00042172
O        2.03907053       5.05609997      20.78741387      -0.64018547      -0.82421756       0.24674584      -0.02777009      -0.01795479      -0.01611633
Zn       0.28743633       5.73387119      14.17981652       0.00000000       0.00000000       0.00000000       0.00000000       0.00000000       0.00000000
Zn       1.96254376       5.75587169      17.05407936      -0.03147603      -3.38609791      -0.63263774      -0.01658966      -0.00756180       0.00347448
Zn       0.40447218       5.67231387      19.82448267       1.39161490      -0.34181716      -0.23245359       0.02219186      -0.00779105       0.01836854
O        0.28743633       7.72541009      14.17981652       0.00000000       0.00000000       0.00000000       0.00000000       0.00000000       0.00000000
O        1.94030515       7.73946724      17.07872956      -0.31045304       0.41502932       0.19148129       0.00124655       0.00034907       0.00073740
O        0.28543415       7.68603160      19.86211182       1.01308612       0.37048483      -0.82141216       0.01245217       0.00148220      -0.00000282
Zn       1.96238633       8.36637119      15.14689051       0.00000000       0.00000000       0.00000000       0.00000000       0.00000000       0.00000000
Zn       0.24376923       8.31591520      17.95156085       1.39413836       0.13265688      -0.21247095       0.00620534       0.00716245       0.00999889
Zn       1.98891484       8.28167071      20.69101684      -1.87405555      -1.84801327      -1.86805622      -0.01351280       0.00335106       0.00846366
O        1.96238633      10.35791009      15.14689051       0.00000000       0.00000000       0.00000000       0.00000000       0.00000000       0.00000000
O        0.26640790      10.32319765      17.90428941      -0.19338344      -0.55606655      -0.06333636      -0.00747131       0.00421578      -0.01322028
O        2.05443146      10.29322908      20.64747891       0.66243955      -0.19101699      -0.44100210      -0.00153230       0.00343860      -0.00070263
H        5.33952466       1.01035452      21.89528711       0.03888054      -0.11948966       0.06462271      -0.02503420       0.00139444      -0.00533317
O        5.40002231       1.90362956      22.37833654       0.09592542       0.09454179      -0.46639645       0.00522901       0.00195397      -0.00791864
H        2.07586353       0.41921540      21.46745433       0.24925798      -0.11279721       0.18545988       0.01454099       0.00109478      -0.01756185
O        2.10750665       1.81045639      22.37504126      -0.03458555       0.39144210      -1.00492580       0.00041763      -0.00869703      -0.00220789
O        5.19852778       7.49526740      22.65930250       0.36885691      -0.38709153      -0.22579233      -0.00841445      -0.00966653      -0.00099818
H        2.00937150       6.31363547      21.95476226      -0.31283605       0.24125662       0.43264351      -0.01483324      -0.00331681      -0.01169543
O        1.94744791       7.22118473      22.40739669      -0.66555307       0.85969561       1.14020985       0.00808953      -0.00132758      -0.00211993
Zn       0.65575306       1.51507527      23.53937976       0.46456231       2.24457764      -0.22730052       0.02755724      -0.01830472       0.01219474
C       -0.24594731       0.86051966      25.14174415       0.80080475       0.53422572       1.58537524       0.00885873      -0.00280357      -0.00381055
H       -0.53416206      -0.17990011      24.91780879      -0.02251884       0.06915461       0.31136994       0.02610494       0.00676335       0.00718536
H       -1.18944243       1.42622902      25.15047357      -0.06071531       0.42340799       0.11987692      -0.01622016       0.01392414      -0.01619840
C        0.42800143       0.94525417      26.50859611       1.29300605      -0.56517322       1.42100705      -0.00874381       0.00296532      -0.00002920
H       -0.24500750       0.59885955      27.30926278       0.23646138      -0.16452644       0.11870834       0.00610967      -0.01709848       0.00111586
H        0.71547309       1.97411136      26.75745848      -0.13917890      -0.12170708       0.32338442      -0.01754799       0.02073939       0.00562383
H        1.33571159       0.33168316      26.56593076       0.09187921      -0.03607042       0.13573723       0.00394717       0.01759099       0.00240151
Zn       3.71782232       2.41719461      23.35203581      -5.05774834       3.83748419      -0.29574644       0.00784403      -0.01403439       0.00092869
C        3.60496402       3.70342850      24.85337616      -0.01132212       0.83290723      -0.28455486       0.00611150      -0.01018481       0.00007256
H        2.69253461       4.28079313      24.65483774       0.00988485      -0.04857064      -0.09151460       0.02067740       0.01094597      -0.00693800
H        4.45622222       4.38501930      24.71178459       0.01405830       0.07288426      -0.05539692       0.00330086      -0.01693935      -0.01564525
C        3.57933886       3.16853475      26.28854833       0.68826616       0.44113563      -0.63356185       0.00081536       0.01157853       0.00070299
H        3.46467570       3.97371948      27.03443283      -0.29686009      -0.00638183      -0.13531421       0.00234430       0.02119433       0.01095763
H        4.49801910       2.62824635      26.55527170       0.14827317       0.23378980       0.00581143       0.01044681      -0.00244887      -0.02684896
H        2.74648870       2.47328410      26.45260985       0.14968054      -0.04008927      -0.08392520       0.00996146       0.00281404      -0.02692073
Zn       3.38895961       7.36970286      23.59190171       4.14929597       3.58345394      -1.30900813      -0.01034084       0.01878962      -0.01468968
Zn      -0.59214171       7.77596078      24.34952399       2.72651395       2.76748643       2.64134667      -0.00074227       0.00054291       0.00136345
C        0.92483029       7.96708293      25.55127547       1.14160441       0.02997905      -0.73888299       0.00090836       0.01989884      -0.01237871
H        1.50474369       8.86381046      25.28403489      -0.03808674       0.06395395      -0.20384144      -0.03212087       0.01999662      -0.01884949
H        1.56062939       7.10197656      25.30937002       0.04747379       0.12588042      -0.08373655      -0.00437067       0.01974969       0.00381714
C        0.60323761       7.95214656      27.04573397      -0.27529850       1.20796810      -1.25657628      -0.01213479       0.04334703      -0.00867243
H        1.51550956       8.04203735      27.65122771       0.26632944       0.37972376      -0.35934754       0.00013961      -0.01825143      -0.00210765
H        0.10861762       7.01581755      27.33831770      -0.02047989       0.21685297      -0.03199569       0.02766460      -0.00486366       0.01646633
H       -0.06503347       8.76843207      27.34026213      -0.28017315       0.12618428      -0.33610661      -0.01930469      -0.00471124      -0.01631943
Zn       5.87932443       5.60347697      22.57858310       2.02533003      -0.41885783      -1.85119122      -0.01195194       0.00056990       0.01506221
C        6.97010387       4.58564978      23.87361130       0.29100020       0.22307830       1.38605688       0.01487457      -0.00867193      -0.00777872
H        7.97728527       4.87859814      23.54907074       0.06637489       0.03002841       0.00620857      -0.00529624       0.02718295      -0.02833899
H        6.82736250       3.56152575      23.49627570      -0.15172572      -0.03996333       0.03206241       0.02030991       0.00167116      -0.02444956
C        6.86363197       4.58173780      25.39924368      -0.64536409       0.24535992       1.46093073      -0.00422906       0.02075277       0.01288915
H        6.12341810       3.85443300      25.74251171       0.04219175       0.09520335       0.29048895      -0.00430476       0.00970957       0.01587051
H        6.58714741       5.55134943      25.82910588      -0.29712129      -0.02528526      -0.04677046       0.00919429       0.01097962       0.00488850
H        7.81830290       4.30292881      25.86792920      -0.10871448       0.16777459      -0.05439210      -0.00488766       0.00210429       0.00888882
C        4.03536511       7.24799532      27.77243851       1.83291554       1.01380877      -0.16967292       0.01406751      -0.00150751       0.00354086
C        3.94324295       9.34127955      26.59576223       0.83061077       0.50848387       0.87095423       0.00198134       0.00291912      -0.00267391
C        3.91834894      10.02359088      27.80681179       0.71328837      -0.39185789       0.07875370      -0.00994738       0.00642527      -0.00480922
C        4.01758044       7.92311670      28.98989816      -0.07721345      -0.14370409      -0.41230893       0.01761401       0.00863494      -0.00320355
C        4.03224971       7.94078823      26.55139307      -0.50947169      -0.49073193       0.01165789      -0.00234719      -0.00315032       0.00167171
C        3.97522938       9.32089063      29.01376491       1.07364529      -0.39795153       0.39889788       0.00343814       0.00802572      -0.00251301
H        3.85930322      11.11053695      27.83207936      -0.17739644      -0.04366054       0.00033798       0.00295347       0.00577202      -0.00553476
H        3.91588735       9.91395524      25.66759662      -0.33345420      -0.10039646       0.09824074       0.00009618       0.00244668      -0.00672827
H        4.05688563       7.35368920      29.92156801       0.10995403       0.20930492       0.08556163      -0.00714968       0.01743678       0.00302960
H        4.09695064       6.15812465      27.76314805       0.25398787       0.13339750      -0.03046275      -0.02510969      -0.00636446       0.01105949
N        4.22588007       7.24888678      25.34006451      -0.25095105       0.54551137      -1.31937904      -0.00017338       0.01369488      -0.00843530
O        3.99057325      10.05705815      30.17586199       2.63194171      -1.57085821      -0.78919967      -0.00782809       0.02046215      -0.00227772
H        4.28323076       6.24610792      25.53840367      -0.12602757       0.08845655      -0.01166410      -0.01867036       0.00486251      -0.00145219
H        3.94819463       9.44388548      30.92927819      -0.54408258       0.28083970       0.03703272       0.00783847       0.01337328      -0.00815417
