# Supplementary material for: Modelling of growth reaction pathways of zincone ALD/MLD hybrid thin films: a DFT study of precursor screening and the diethyl zinc pulse
Source: RSC Adv. 2025 May 15;15(21):16299–311. doi: 10.1039/d5ra00686d (PMC12080462; doi:10.1039/d5ra00686d)
Supplement: RA-015-D5RA00686D-s001 [file RA-015-D5RA00686D-s001.zip › RSCAdv_supplementary/FHQ_neb.xyz]

29
Lattice="26.15116253918454 0.0 0.0 0.0 22.713286225235237 0.0 0.0 0.0 21.50699059748947" Properties=species:S:1:pos:R:3:tags:I:1:initial_magmoms:R:1:momenta:R:3:forces:R:3 energy=-165.01484028980883 pbc="F F F"
C       12.00696784      11.86763540      11.21197760        0       0.00000000      -0.00208404       0.00177545      -0.00177113      -0.00677896       0.00279891      -0.00338601
C       11.29571888      10.23741112      12.80868250        0       0.00000000      -0.00232354      -0.00338145       0.00302017       0.00948465       0.01709659      -0.01478871
C        9.97940806      10.65831210      12.69724905        0       0.00000000       0.00188314      -0.00445393       0.00207718       0.01723246       0.01782440      -0.01861336
C       10.68321870      12.29417342      11.10137392        0       0.00000000       0.00275995       0.00024286      -0.00032157      -0.00149660      -0.00416807      -0.00977169
C       12.33671295      10.82621412      12.08558999        0       0.00000000       0.01188580      -0.00473334       0.00266879       0.02030613      -0.00210952      -0.01633427
C        9.64321203      11.71036435      11.84110046        0       0.00000000      -0.02059619       0.00456958       0.00237995      -0.01964334       0.00492359      -0.01549429
F        9.01507242      10.04654576      13.43542233        0       0.00000000      -0.01934694      -0.00957016       0.01462650      -0.00463039      -0.03803754      -0.00161287
F       11.59566554       9.22030668      13.64661830        0       0.00000000       0.00592225      -0.01921195       0.01686687       0.02344345      -0.01282944       0.01685148
F       10.39703047      13.28965344      10.25152819        0       0.00000000      -0.00605837       0.01985612      -0.01662705       0.02387151       0.01063382      -0.02292753
F       12.96185733      12.46293446      10.46158666        0       0.00000000       0.02076709       0.01076445      -0.01540533       0.02322513       0.00474821       0.01629905
O       13.62808078      10.41363403      12.21654640        0       0.00000000       0.00067885       0.00890088      -0.00615494       0.01847144       0.00933185      -0.02423725
H       13.64000746       9.63802491      12.80620862        0       0.00000000      -0.00095128      -0.01970006       0.01909448       0.02519027      -0.02420576       0.01671763
O        8.37683519      12.18599666      11.69260498        0       0.00000000       0.00243864       0.02820836      -0.02436134      -0.02995018      -0.00848834       0.01599738
H        7.78388062      11.67249570      12.27018370        0       0.00000000      -0.01553019      -0.01673144       0.01958527      -0.02031053      -0.02682654       0.02862045
Zn      16.04342041      11.09363479      10.74099699        0       0.00000000       0.01976972       0.00730505      -0.01222081       0.00539813       0.00482353       0.00254165
C       16.54894578      12.75614416      11.64356629        0       0.00000000      -0.02272083      -0.02196773      -0.01430151       0.00659652      -0.00581355       0.00175064
C       15.42437080      13.73894279      12.00838720        0       0.00000000       0.01500833      -0.01084324      -0.00264319       0.01276871      -0.00322855       0.00703687
H       17.09690871      12.45741404      12.55424223        0       0.00000000       0.01215545      -0.00592231       0.01914894       0.00664360       0.00634491       0.00419061
H       17.29576464      13.26301374      11.00906058        0       0.00000000       0.01609792       0.01159627      -0.01305100       0.00440601      -0.00184725       0.00046049
H       14.89055744      14.09581593      11.11638826        0       0.00000000      -0.01091637       0.00662041      -0.01938100       0.01052853       0.00110601       0.00506002
H       15.80792729      14.63187974      12.52990173        0       0.00000000       0.00547188       0.01947440       0.01052101       0.00501917      -0.00514681       0.00771559
H       14.67272891      13.27968782      12.66714286        0       0.00000000      -0.01691455      -0.01156246       0.01309308       0.00608859       0.00299935      -0.00372904
C       15.66100490       9.38377620       9.86364620        0       0.00000000       0.02320882       0.02364081       0.00497208       0.00138076       0.00804468      -0.00147702
H       15.43905002       8.66055246      10.66844087        0       0.00000000      -0.00532842      -0.01687380       0.01534461       0.00579756      -0.00193058      -0.00974689
H       17.69169382       8.64546393       9.44850254        0       0.00000000       0.01912795      -0.00350742       0.01231658      -0.00140295       0.01312262       0.00201315
C       16.73641301       8.80987290       8.92823944        0       0.00000000      -0.01503462       0.00627394       0.01192199       0.00178045       0.00934308      -0.00630501
H       16.94600681       9.48163798       8.08353811        0       0.00000000       0.00482281       0.01527497      -0.01685760       0.00348572       0.00593363      -0.00862342
H       14.70951000       9.50437621       9.31860498        0       0.00000000      -0.01988722       0.00243815      -0.01329492       0.00025848       0.01523426      -0.00218094
H       16.43751753       7.83926945       8.49896456        0       0.00000000      -0.00532474      -0.01831265      -0.00888054       0.00123216       0.00752117      -0.00446389
29
Lattice="26.15116253918454 0.0 0.0 0.0 22.713286225235237 0.0 0.0 0.0 21.50699059748947" Properties=species:S:1:pos:R:3:tags:I:1:initial_magmoms:R:1:momenta:R:3:forces:R:3 energy=-164.93582568026036 pbc="F F F"
C       12.01196191      11.88848444      11.23190451        0       0.00000000      -0.00208404       0.00177545      -0.00177113      -0.01773633       0.00394739      -0.00363661
C       11.31283392      10.25245323      12.83156894        0       0.00000000      -0.00232354      -0.00338145       0.00302017      -0.02185141      -0.00112881      -0.00382501
C        9.99268548      10.66444093      12.70699768        0       0.00000000       0.00188314      -0.00445393       0.00207718       0.01776424      -0.02718422       0.00134358
C       10.68721558      12.30867533      11.11167233        0       0.00000000       0.00275995       0.00024286      -0.00032157       0.01652069      -0.01227067       0.00140331
C       12.35216320      10.87029425      12.12800680        0       0.00000000       0.01188580      -0.00473334       0.00266879       0.01336288      -0.00872779       0.00537009
C        9.65312803      11.72076634      11.85680075        0       0.00000000      -0.02059619       0.00456958       0.00237995      -0.01934547      -0.00928389      -0.00259620
F        9.01916186      10.04689283      13.43290988        0       0.00000000      -0.01934694      -0.00957016       0.01462650      -0.00038385      -0.02796898      -0.00243690
F       11.59706510       9.22161480      13.64884173        0       0.00000000       0.00592225      -0.01921195       0.01686687       0.00295820      -0.00424287       0.00251525
F       10.39679476      13.29097991      10.24944204        0       0.00000000      -0.00605837       0.01985612      -0.01662705      -0.00272846      -0.00649862       0.00384218
F       12.96398774      12.46750871      10.46426951        0       0.00000000       0.02076709       0.01076445      -0.01540533      -0.00098698      -0.00144951       0.00229731
O       13.66692358      10.55506501      12.33842489        0       0.00000000       0.00067885       0.00890088      -0.00615494      -0.00120699       0.01426214      -0.00093326
H       13.77368471       9.58958483      12.38716827        0       0.00000000      -0.00095128      -0.01970006       0.01909448      -0.02865748      -0.05530053       0.11101507
O        8.38173197      12.18092964      11.71520767        0       0.00000000       0.00243864       0.02820836      -0.02436134       0.00297276      -0.01613410      -0.00533843
H        7.80083898      11.66757396      12.30609603        0       0.00000000      -0.01553019      -0.01673144       0.01958527      -0.00674899      -0.02081089      -0.00451843
Zn      15.75490151      11.17680839      10.74443891        0       0.00000000       0.01976972       0.00730505      -0.01222081       0.01427779      -0.00883605      -0.01324968
C       16.44906970      12.82637647      11.53002314        0       0.00000000      -0.02272083      -0.02196773      -0.01430151       0.00544827      -0.00398734       0.00465099
C       15.43895368      13.86483578      12.04344123        0       0.00000000       0.01500833      -0.01084324      -0.00264319      -0.00152323      -0.01108743       0.00162596
H       17.11657105      12.51697480      12.35309228        0       0.00000000       0.01215545      -0.00592231       0.01914894      -0.00032666      -0.01059810       0.00694186
H       17.11361044      13.28953454      10.78137480        0       0.00000000       0.01609792       0.01159627      -0.01305100       0.00568227      -0.00348352       0.00377352
H       14.79900444      14.25315976      11.23912020        0       0.00000000      -0.01091637       0.00662041      -0.01938100       0.00189633      -0.01241452      -0.00081238
H       15.94528939      14.73420144      12.49545824        0       0.00000000       0.00547188       0.01947440       0.01052101      -0.01021848      -0.01155896       0.00984057
H       14.76954580      13.44696712      12.80961450        0       0.00000000      -0.01691455      -0.01156246       0.01309308      -0.00654880      -0.01268280      -0.00400325
C       15.27578987       9.48069260       9.87816505        0       0.00000000       0.02320882       0.02364081       0.00497208       0.01455354      -0.00898689      -0.02183910
H       14.77974221       8.81493679      10.60776087        0       0.00000000      -0.00532842      -0.01687380       0.01534461       0.03050740       0.00737879       0.01181675
H       17.19787562       8.43343358       9.97080753        0       0.00000000       0.01912795      -0.00350742       0.01231658       0.01392300      -0.00508605      -0.02069090
C       16.44533199       8.73168446       9.22576579        0       0.00000000      -0.01503462       0.00627394       0.01192199       0.01609359      -0.00719546      -0.02798362
H       16.96006709       9.35942479       8.48393577        0       0.00000000       0.00482281       0.01527497      -0.01685760       0.02884647      -0.01734402      -0.03096975
H       14.49620277       9.70169210       9.12881609        0       0.00000000      -0.01988722       0.00243815      -0.01329492       0.01465823       0.00621421      -0.01868105
H       16.12343645       7.81354621       8.70816531        0       0.00000000      -0.00532474      -0.01831265      -0.00888054       0.00412743      -0.01001055      -0.01538132
29
Lattice="26.15116253918454 0.0 0.0 0.0 22.713286225235237 0.0 0.0 0.0 21.50699059748947" Properties=species:S:1:pos:R:3:tags:I:1:initial_magmoms:R:1:momenta:R:3:forces:R:3 energy=-164.8486579146805 pbc="F F F"
C       12.02363357      11.91049604      11.23724223        0       0.00000000      -0.00208404       0.00177545      -0.00177113       0.00566019      -0.00628570      -0.00356208
C       11.31744872      10.29582842      12.86049905        0       0.00000000      -0.00232354      -0.00338145       0.00302017       0.01175366      -0.02332735      -0.01633469
C       10.01810370      10.77690098      12.74256644        0       0.00000000       0.00188314      -0.00445393       0.00207718      -0.01078696      -0.01001866      -0.00197275
C       10.71363267      12.36335125      11.10521189        0       0.00000000       0.00275995       0.00024286      -0.00032157      -0.01997318      -0.01397073      -0.00057676
C       12.35932903      10.89081763      12.13969276        0       0.00000000       0.01188580      -0.00473334       0.00266879      -0.01023000      -0.00493973      -0.00589057
C        9.68741152      11.82052864      11.87730188        0       0.00000000      -0.02059619       0.00456958       0.00237995       0.01224726      -0.01280270       0.00525058
F        9.00473557      10.23316879      13.45136507        0       0.00000000      -0.01934694      -0.00957016       0.01462650       0.00036499      -0.00333163       0.00124790
F       11.58520690       9.23520640      13.64573979        0       0.00000000       0.00592225      -0.01921195       0.01686687      -0.00074855      -0.03759350      -0.03874409
F       10.41191103      13.32989325      10.22806954        0       0.00000000      -0.00605837       0.01985612      -0.01662705      -0.03272463      -0.02700279      -0.00778423
F       12.97745310      12.47036359      10.45818452        0       0.00000000       0.02076709       0.01076445      -0.01540533      -0.00312192       0.00013550       0.00018523
O       13.64850089      10.50810506      12.39411598        0       0.00000000       0.00067885       0.00890088      -0.00615494      -0.00095669       0.00551691       0.00560175
H       14.00067846       9.96921272      11.64170312        0       0.00000000      -0.00095128      -0.01970006       0.01909448       0.01448289       0.02157529       0.00676900
O        8.42407836      12.30327366      11.74431324        0       0.00000000       0.00243864       0.02820836      -0.02436134      -0.00096955      -0.01202590       0.01377525
H        7.84082868      11.80227319      12.34421285        0       0.00000000      -0.01553019      -0.01673144       0.01958527       0.00046877      -0.00793487       0.01077347
Zn      15.62880102      11.26760788      10.74250920        0       0.00000000       0.01976972       0.00730505      -0.01222081       0.04058135       0.00834784      -0.02841020
C       16.42837179      12.88980201      11.45709846        0       0.00000000      -0.02272083      -0.02196773      -0.01430151       0.01766931       0.00873214      -0.00865319
C       15.46024042      13.94060608      12.02109590        0       0.00000000       0.01500833      -0.01084324      -0.00264319       0.00340038      -0.00512851      -0.00561463
H       17.13436216      12.56591531      12.24052626        0       0.00000000       0.01215545      -0.00592231       0.01914894       0.00568273       0.00110237      -0.00156672
H       17.05204917      13.32914698      10.66207373        0       0.00000000       0.01609792       0.01159627      -0.01305100       0.02564154       0.02187316       0.00323760
H       14.77221915      14.32297626      11.25442873        0       0.00000000      -0.01091637       0.00662041      -0.01938100      -0.00152898      -0.00692553      -0.00352625
H       16.00174540      14.81049578      12.42722197        0       0.00000000       0.00547188       0.01947440       0.01052101      -0.01386648      -0.00101211       0.01694013
H       14.83925169      13.53671668      12.83447725        0       0.00000000      -0.01691455      -0.01156246       0.01309308       0.00323085      -0.02249119      -0.01461276
C       15.05109072       9.56084772       9.90361167        0       0.00000000       0.02320882       0.02364081       0.00497208       0.02877633       0.01935772      -0.02391357
H       14.42070061       8.86303804      10.49379038        0       0.00000000      -0.00532842      -0.01687380       0.01534461       0.02294287       0.03571195      -0.01507634
H       16.89983800       8.44347210      10.28955480        0       0.00000000       0.01912795      -0.00350742       0.01231658       0.01609489      -0.02381592      -0.01136593
C       16.28983006       8.77597414       9.43765588        0       0.00000000      -0.01503462       0.00627394       0.01192199       0.02194046      -0.01664080      -0.01646348
H       16.93985905       9.39552382       8.80330693        0       0.00000000       0.00482281       0.01527497      -0.01685760       0.03100730      -0.03954152      -0.02547657
H       14.41399343       9.83035195       9.04495443        0       0.00000000      -0.01988722       0.00243815      -0.01329492       0.02626492       0.01878308      -0.02755504
H       16.02755364       7.87795685       8.85651069        0       0.00000000      -0.00532474      -0.01831265      -0.00888054      -0.00406968      -0.01612107      -0.00302377
29
Lattice="26.15116253918454 0.0 0.0 0.0 22.713286225235237 0.0 0.0 0.0 21.50699059748947" Properties=species:S:1:pos:R:3:tags:I:1:initial_magmoms:R:1:momenta:R:3:forces:R:3 energy=-164.6937866159169 pbc="F F F"
C       12.04058381      11.93018882      11.26165776        0       0.00000000      -0.00208404       0.00177545      -0.00177113       0.01419096      -0.00719902       0.00186676
C       11.32083995      10.39007463      12.93262155        0       0.00000000      -0.00232354      -0.00338145       0.00302017      -0.00263909      -0.00163595       0.01005668
C       10.01852502      10.83942161      12.75385600        0       0.00000000       0.00188314      -0.00445393       0.00207718      -0.02102684       0.00486857       0.00337169
C       10.75268722      12.43486021      11.12911578        0       0.00000000       0.00275995       0.00024286      -0.00032157      -0.01019426      -0.00745346      -0.00281413
C       12.36970352      10.92084058      12.17497055        0       0.00000000       0.01188580      -0.00473334       0.00266879      -0.03055847       0.00369574       0.00815276
C        9.69984855      11.88559266      11.87287190        0       0.00000000      -0.02059619       0.00456958       0.00237995       0.00684646      -0.00754999      -0.00219213
F        9.00948430      10.24698404      13.44325449        0       0.00000000      -0.01934694      -0.00957016       0.01462650      -0.00428575      -0.00102821       0.00168439
F       11.58479114       9.42973804      13.83696694        0       0.00000000       0.00592225      -0.01921195       0.01686687      -0.00424182       0.00182105      -0.00035809
F       10.56728214      13.45325493      10.26392803        0       0.00000000      -0.00605837       0.01985612      -0.01662705      -0.00392437      -0.01659541      -0.00551361
F       12.98692506      12.47050239      10.45771472        0       0.00000000       0.02076709       0.01076445      -0.01540533      -0.00381279      -0.00156491       0.00288624
O       13.63761937      10.47241844      12.39360579        0       0.00000000       0.00067885       0.00890088      -0.00615494      -0.01913537      -0.01674526       0.07028619
H       13.99513364      10.00613916      11.56101804        0       0.00000000      -0.00095128      -0.01970006       0.01909448      -0.14874729       0.06472872       0.24881395
O        8.43309602      12.35638007      11.72204883        0       0.00000000       0.00243864       0.02820836      -0.02436134       0.00193595      -0.00471867      -0.01119242
H        7.84940806      11.85834182      12.32415311        0       0.00000000      -0.01553019      -0.01673144       0.01958527       0.00143860       0.00134770      -0.01006177
Zn      15.43746582      11.28787247      10.86113583        0       0.00000000       0.01976972       0.00730505      -0.01222081       0.11860647      -0.02289116      -0.15824134
C       16.36764678      12.88739583      11.45184317        0       0.00000000      -0.02272083      -0.02196773      -0.01430151       0.01265813       0.00366584      -0.01240827
C       15.48575060      14.01102183      12.01580610        0       0.00000000       0.01500833      -0.01084324      -0.00264319       0.00838127      -0.00370311       0.00009773
H       17.10391552      12.56397202      12.20569351        0       0.00000000       0.01215545      -0.00592231       0.01914894       0.00532935       0.00118620      -0.00484032
H       16.95513419      13.25399609      10.59573596        0       0.00000000       0.01609792       0.01159627      -0.01305100       0.03282050       0.03192743       0.00936671
H       14.77054862      14.38584009      11.27028507        0       0.00000000      -0.01091637       0.00662041      -0.01938100       0.00464144       0.00128349       0.00688817
H       16.09352761      14.86940655      12.34470728        0       0.00000000       0.00547188       0.01947440       0.01052101      -0.00322121       0.00335541       0.00464851
H       14.89929648      13.68026638      12.88510431        0       0.00000000      -0.01691455      -0.01156246       0.01309308       0.00835408      -0.01519247      -0.00352753
C       14.84213357       9.56129923       9.99621825        0       0.00000000       0.02320882       0.02364081       0.00497208       0.10137611       0.07788912      -0.08125462
H       14.16089685       8.80314915      10.43890208        0       0.00000000      -0.00532842      -0.01687380       0.01534461       0.08623681       0.15206042       0.06675555
H       16.68649550       8.50789424      10.54025624        0       0.00000000       0.01912795      -0.00350742       0.01231658       0.01718712      -0.02362150      -0.04433568
C       16.16555262       8.86664867       9.63977526        0       0.00000000      -0.01503462       0.00627394       0.01192199       0.04351269      -0.03142843      -0.06464637
H       16.84609809       9.56796375       9.13444090        0       0.00000000       0.00482281       0.01527497      -0.01685760       0.08861450      -0.07597149      -0.06282262
H       14.30260345       9.89161524       9.09427934        0       0.00000000      -0.01988722       0.00243815      -0.01329492       0.06660922      -0.02519698      -0.10642325
H       16.02943017       8.00270028       8.97303863        0       0.00000000      -0.00532474      -0.01831265      -0.00888054       0.00949242      -0.04377157      -0.04192907
29
Lattice="26.15116253918454 0.0 0.0 0.0 22.713286225235237 0.0 0.0 0.0 21.50699059748947" Properties=species:S:1:pos:R:3:tags:I:1:initial_magmoms:R:1:momenta:R:3:forces:R:3 energy=-164.33549264902246 pbc="F F F"
C       12.03534862      11.92948087      11.26011344        0       0.00000000      -0.00208404       0.00177545      -0.00177113       0.00493561      -0.00080092       0.00320196
C       11.33543227      10.38801948      12.92306764        0       0.00000000      -0.00232354      -0.00338145       0.00302017       0.00079918       0.00234189       0.00160935
C       10.03008656      10.83924927      12.74736170        0       0.00000000       0.00188314      -0.00445393       0.00207718      -0.00697659       0.00251966      -0.00369498
C       10.75262246      12.44208808      11.13044367        0       0.00000000       0.00275995       0.00024286      -0.00032157      -0.00528749      -0.00142889      -0.00311551
C       12.39610607      10.91874464      12.16505613        0       0.00000000       0.01188580      -0.00473334       0.00266879      -0.00265681       0.00429213       0.00537257
C        9.70234717      11.88996184      11.87447265        0       0.00000000      -0.02059619       0.00456958       0.00237995       0.00291761      -0.00073380      -0.00359869
F        9.01537878      10.24808108      13.44134821        0       0.00000000      -0.01934694      -0.00957016       0.01462650      -0.00142873       0.00026778      -0.00018686
F       11.58770885       9.42913665      13.83652353        0       0.00000000       0.00592225      -0.01921195       0.01686687      -0.00228314       0.00081558      -0.00054037
F       10.57247272      13.46962511      10.27006100        0       0.00000000      -0.00605837       0.01985612      -0.01662705      -0.00015935      -0.00121334      -0.00236101
F       12.98987833      12.47214374      10.45458957        0       0.00000000       0.02076709       0.01076445      -0.01540533      -0.00029251      -0.00003093      -0.00001502
O       13.66090978      10.49095355      12.31741024        0       0.00000000       0.00067885       0.00890088      -0.00615494      -0.00307282      -0.00510879       0.00042425
H       14.15767741       9.93635952      11.29374018        0       0.00000000      -0.00095128      -0.01970006       0.01909448      -0.00894223      -0.02545526      -0.00359104
O        8.43107470      12.36306271      11.73564134        0       0.00000000       0.00243864       0.02820836      -0.02436134      -0.00103127       0.00650477       0.00454774
H        7.85405162      11.85575903      12.33579273        0       0.00000000      -0.01553019      -0.01673144       0.01958527       0.00552345      -0.00171003       0.00031149
Zn      15.31210646      11.31429527      11.03192009        0       0.00000000       0.01976972       0.00730505      -0.01222081       0.01668625      -0.00815866      -0.02460817
C       16.36035276      12.88822875      11.46507808        0       0.00000000      -0.02272083      -0.02196773      -0.01430151       0.00191191       0.00234316      -0.00034291
C       15.49440253      14.02471550      12.02510873        0       0.00000000       0.01500833      -0.01084324      -0.00264319       0.00354965       0.00333778       0.00431151
H       17.10595213      12.56171347      12.20681900        0       0.00000000       0.01215545      -0.00592231       0.01914894       0.00913296       0.00847411      -0.00445506
H       16.92335897      13.21594648      10.57946111        0       0.00000000       0.01609792       0.01159627      -0.01305100       0.00142438      -0.00153179      -0.00291223
H       14.77929135      14.40194983      11.28135445        0       0.00000000      -0.01091637       0.00662041      -0.01938100       0.00599190       0.00624764       0.00422927
H       16.11247764      14.87821397      12.34558046        0       0.00000000       0.00547188       0.01947440       0.01052101       0.00684907       0.00350416       0.00114482
H       14.90977603      13.70217364      12.89819548        0       0.00000000      -0.01691455      -0.01156246       0.01309308       0.00239300       0.00149608       0.00436874
C       14.73830417       9.48073719      10.07465408        0       0.00000000       0.02320882       0.02364081       0.00497208       0.00604426       0.02066545      -0.00369059
H       14.06568439       8.64240399      10.34220404        0       0.00000000      -0.00532842      -0.01687380       0.01534461      -0.00319706       0.03122060      -0.00522798
H       16.65466839       8.52840431      10.60893145        0       0.00000000       0.01912795      -0.00350742       0.01231658      -0.01093522      -0.01048990       0.00778392
C       16.11920472       8.89125161       9.72027517        0       0.00000000      -0.01503462       0.00627394       0.01192199      -0.00181741      -0.00303635       0.00784631
H       16.76813470       9.63225888       9.23030226        0       0.00000000       0.00482281       0.01527497      -0.01685760       0.01848574      -0.01729155       0.01776675
H       14.25306048       9.93116268       9.19391390        0       0.00000000      -0.01988722       0.00243815      -0.01329492       0.01995109       0.01242749      -0.01623504
H       16.02707952       8.04117780       9.02750582        0       0.00000000      -0.00532474      -0.01831265      -0.00888054      -0.01034457       0.00251305       0.00437283
29
Lattice="26.15116253918454 0.0 0.0 0.0 22.713286225235237 0.0 0.0 0.0 21.50699059748947" Properties=species:S:1:pos:R:3:tags:I:1:initial_magmoms:R:1:momenta:R:3:forces:R:3 energy=-165.05266233396594 pbc="F F F"
C       12.02793227      11.94039150      11.26902722        0       0.00000000      -0.00208404       0.00177545      -0.00177113       0.00901157       0.00422875       0.02643888
C       11.34102267      10.39850931      12.92809980        0       0.00000000      -0.00232354      -0.00338145       0.00302017       0.03498186       0.01270244       0.01288442
C       10.03271451      10.83868320      12.74098099        0       0.00000000       0.00188314      -0.00445393       0.00207718      -0.01225115       0.01114747      -0.02328367
C       10.74587287      12.44245056      11.12572244        0       0.00000000       0.00275995       0.00024286      -0.00032157      -0.03997759       0.00001064      -0.00713726
C       12.41541904      10.96597984      12.20480229        0       0.00000000       0.01188580      -0.00473334       0.00266879       0.02630939       0.10829931       0.08280210
C        9.69706976      11.88905592      11.86960625        0       0.00000000      -0.02059619       0.00456958       0.00237995       0.01645782      -0.00680791      -0.00339711
F        9.01744503      10.24765288      13.43958992        0       0.00000000      -0.01934694      -0.00957016       0.01462650       0.00682056      -0.00404669      -0.00444969
F       11.58906750       9.43101135      13.83785825        0       0.00000000       0.00592225      -0.01921195       0.01686687      -0.00071970       0.00541066       0.00184821
F       10.57116659      13.47125892      10.26456587        0       0.00000000      -0.00605837       0.01985612      -0.01662705      -0.00053844       0.00211572      -0.00911683
F       12.99178695      12.47432785      10.45508984        0       0.00000000       0.02076709       0.01076445      -0.01540533       0.00390198       0.00441746       0.00143742
O       13.68111924      10.63054913      12.41099482        0       0.00000000       0.00067885       0.00890088      -0.00615494       0.05129255       0.31247254       0.20936470
H       14.39493703       9.78452707      11.04444162        0       0.00000000      -0.00095128      -0.01970006       0.01909448       0.52981797      -0.34313667      -0.55593691
O        8.42201448      12.36039823      11.73334237        0       0.00000000       0.00243864       0.02820836      -0.02436134      -0.02111835       0.00438721       0.00687898
H        7.85086467      11.85304388      12.33850024        0       0.00000000      -0.01553019      -0.01673144       0.01958527       0.00292124      -0.00371512       0.00273145
Zn      15.13363685      11.42082413      11.28752123        0       0.00000000       0.01976972       0.00730505      -0.01222081      -0.39406557       0.23885880       0.55991958
C       16.36384031      12.89738138      11.47306535        0       0.00000000      -0.02272083      -0.02196773      -0.01430151       0.01661831       0.01973658       0.01794436
C       15.50253010      14.04311872      12.02924866        0       0.00000000       0.01500833      -0.01084324      -0.00264319       0.03765352       0.04572623       0.01408237
H       17.11690514      12.57451104      12.20654862        0       0.00000000       0.01215545      -0.00592231       0.01914894       0.03618235       0.02220225      -0.00617367
H       16.89908920      13.18711047      10.56035232        0       0.00000000       0.01609792       0.01159627      -0.01305100      -0.04987925      -0.07754503      -0.04915392
H       14.78685357      14.41354953      11.28229115        0       0.00000000      -0.01091637       0.00662041      -0.01938100       0.02966446       0.03605976       0.01668027
H       16.12126267      14.89499421      12.34731294        0       0.00000000       0.00547188       0.01947440       0.01052101       0.02624609       0.04941307       0.01359851
H       14.91354323      13.72234637      12.90163189        0       0.00000000      -0.01691455      -0.01156246       0.01309308       0.03860696       0.05309597       0.01957078
C       14.68235347       9.34880555      10.03681738        0       0.00000000       0.02320882       0.02364081       0.00497208      -0.11834729      -0.28743193      -0.08814075
H       14.02201887       8.48867038      10.20422695        0       0.00000000      -0.00532842      -0.01687380       0.01534461      -0.11175211      -0.32174069      -0.32745157
H       16.64443992       8.53365087      10.61973199        0       0.00000000       0.01912795      -0.00350742       0.01231658      -0.04367763      -0.01481303       0.03289713
C       16.11047354       8.88559628       9.72712902        0       0.00000000      -0.01503462       0.00627394       0.01192199      -0.02002445      -0.02451943       0.01936497
H       16.72881946       9.66496296       9.25916483        0       0.00000000       0.00482281       0.01527497      -0.01685760      -0.06381556       0.04459425       0.07245044
H       14.23506694       9.93152010       9.21840829        0       0.00000000      -0.01988722       0.00243815      -0.01329492      -0.02653906       0.01108474       0.05282072
H       16.06719534       8.04625696       9.02038595        0       0.00000000      -0.00532474      -0.01831265      -0.00888054       0.08653018       0.00165193      -0.01196985
29
Lattice="26.15116253918454 0.0 0.0 0.0 22.713286225235237 0.0 0.0 0.0 21.50699059748947" Properties=species:S:1:pos:R:3:tags:I:1:initial_magmoms:R:1:momenta:R:3:forces:R:3 energy=-165.62012063800307 pbc="F F F"
C       12.02873675      12.06120372      11.23267292        0       0.00000000      -0.00208404       0.00177545      -0.00177113       0.01646451       0.05886102      -0.03491077
C       11.32049569      10.54983135      12.91014256        0       0.00000000      -0.00232354      -0.00338145       0.00302017      -0.01709223       0.07227053      -0.00251177
C       10.01667433      10.97575756      12.70173244        0       0.00000000       0.00188314      -0.00445393       0.00207718       0.00689280       0.04159850      -0.02416534
C       10.73031810      12.50730431      11.02243274        0       0.00000000       0.00275995       0.00024286      -0.00032157       0.03118263       0.04237952      -0.03779883
C       12.39453916      11.10630025      12.19484093        0       0.00000000       0.01188580      -0.00473334       0.00266879       0.01089942       0.08008724       0.00404614
C        9.67711442      11.97000575      11.77192742        0       0.00000000      -0.02059619       0.00456958       0.00237995      -0.00042701       0.03854987      -0.03850136
F        9.00950687      10.44075267      13.44246832        0       0.00000000      -0.01934694      -0.00957016       0.01462650      -0.00836901       0.09549861      -0.00455335
F       11.58656430       9.62433334      13.84632671        0       0.00000000       0.00592225      -0.01921195       0.01686687      -0.00280462       0.08811163       0.00254992
F       10.55934749      13.47843872      10.09482581        0       0.00000000      -0.00605837       0.01985612      -0.01662705      -0.03630051      -0.02663887      -0.09161710
F       13.00340159      12.64078511      10.46346541        0       0.00000000       0.02076709       0.01076445      -0.01540533       0.04611728       0.05856737      -0.00353817
O       13.64304841      10.74436592      12.48100840        0       0.00000000       0.00067885       0.00890088      -0.00615494      -0.01859360       0.05301790       0.01881149
H       14.50582991       9.64749440      10.88184919        0       0.00000000      -0.00095128      -0.01970006       0.01909448       0.05245055      -0.06181450      -0.07406124
O        8.39089483      12.39903683      11.61243780        0       0.00000000       0.00243864       0.02820836      -0.02436134       0.01050548      -0.00822004      -0.09171960
H        7.83617637      11.90834860      12.24807780        0       0.00000000      -0.01553019      -0.01673144       0.01958527       0.02442976       0.02249242      -0.04213374
Zn      15.06198383      11.56787051      11.62599679        0       0.00000000       0.01976972       0.00730505      -0.01222081      -0.01194788       0.06796450       0.16638983
C       16.38659870      12.94395243      11.53546157        0       0.00000000      -0.02272083      -0.02196773      -0.01430151       0.01291085       0.03277204       0.02135085
C       15.57753512      14.15743440      12.03700234        0       0.00000000       0.01500833      -0.01084324      -0.00264319       0.03931377       0.05928873       0.00559381
H       17.19553753      12.67427693      12.22803749        0       0.00000000       0.01215545      -0.00592231       0.01914894       0.03558184       0.04520985      -0.00144091
H       16.83023975      13.10870198      10.54661978        0       0.00000000       0.01609792       0.01159627      -0.01305100      -0.03332313      -0.03309149      -0.01615491
H       14.84780717      14.48894630      11.28539691        0       0.00000000      -0.01091637       0.00662041      -0.01938100       0.02918880       0.04553611       0.00956787
H       16.21774721      15.01683414      12.28357727        0       0.00000000       0.00547188       0.01947440       0.01052101       0.05415942       0.05746833      -0.02686543
H       15.00248858      13.91778614      12.94550608        0       0.00000000      -0.01691455      -0.01156246       0.01309308       0.05167117       0.09531521       0.02529992
C       14.65946284       9.15501031       9.91009505        0       0.00000000       0.02320882       0.02364081       0.00497208      -0.00895005      -0.07999856      -0.06159711
H       14.03545353       8.25650588      10.00459340        0       0.00000000      -0.00532842      -0.01687380       0.01534461       0.00045139      -0.09057754      -0.10447637
H       16.62830109       8.44553687      10.54280042        0       0.00000000       0.01912795      -0.00350742       0.01231658      -0.02837094      -0.04653459      -0.02467123
C       16.12443750       8.81942725       9.63993634        0       0.00000000      -0.01503462       0.00627394       0.01192199       0.00240013      -0.03375648      -0.03355901
H       16.69370833       9.69044283       9.28500603        0       0.00000000       0.00482281       0.01527497      -0.01685760      -0.01588266       0.00784106       0.02660264
H       14.21655529       9.79253800       9.13216859        0       0.00000000      -0.01988722       0.00243815      -0.01329492       0.00040686      -0.05005284      -0.04319917
H       16.20570531       8.04206786       8.87064688        0       0.00000000      -0.00532474      -0.01831265      -0.00888054       0.06609554      -0.00623915      -0.05969439
29
Lattice="26.15116253918454 0.0 0.0 0.0 22.713286225235237 0.0 0.0 0.0 21.50699059748947" Properties=species:S:1:pos:R:3:tags:I:1:initial_magmoms:R:1:momenta:R:3:forces:R:3 energy=-165.79549942322922 pbc="F F F"
C       12.10403330      12.24565560      11.19754139        0       0.00000000      -0.00208404       0.00177545      -0.00177113       0.01613713       0.04432564      -0.00749834
C       11.34113248      10.73585210      12.88381626        0       0.00000000      -0.00232354      -0.00338145       0.00302017       0.00734016       0.04576462      -0.00525485
C       10.03940422      11.16589842      12.67161594        0       0.00000000       0.00188314      -0.00445393       0.00207718       0.00484590       0.04878939      -0.00589225
C       10.79930291      12.69318002      10.98228736        0       0.00000000       0.00275995       0.00024286      -0.00032157       0.01448553       0.04772694      -0.00783170
C       12.42385461      11.25392434      12.14596137        0       0.00000000       0.01188580      -0.00473334       0.00266879       0.00464345       0.03865022      -0.01064206
C        9.73182161      12.14637066      11.71645796        0       0.00000000      -0.02059619       0.00456958       0.00237995       0.01777496       0.04458217      -0.01126110
F        9.02239328      10.65190278      13.42945923        0       0.00000000      -0.01934694      -0.00957016       0.01462650       0.00420724       0.04936178      -0.00398272
F       11.58955463       9.82856335      13.84330255        0       0.00000000       0.00592225      -0.01921195       0.01686687       0.00034481       0.04853773      -0.00172009
F       10.59199754      13.67381844      10.06865104        0       0.00000000      -0.00605837       0.01985612      -0.01662705       0.00674036       0.04651286      -0.00770351
F       13.12918106      12.82709936      10.47527292        0       0.00000000       0.02076709       0.01076445      -0.01540533       0.02001939       0.04370516      -0.00293436
O       13.65483627      10.80010897      12.39769659        0       0.00000000       0.00067885       0.00890088      -0.00615494       0.00128633       0.01483713      -0.01990307
H       14.56551510       9.57645079      10.74372032        0       0.00000000      -0.00095128      -0.01970006       0.01909448      -0.00455607      -0.02260254      -0.03736054
O        8.45152575      12.57527446      11.51712731        0       0.00000000       0.00243864       0.02820836      -0.02436134       0.01791499       0.04040710      -0.02747489
H        7.87318329      12.06684241      12.11657293        0       0.00000000      -0.01553019      -0.01673144       0.01958527       0.01803313       0.03961646      -0.03098214
Zn      15.11309907      11.73322385      11.80187382        0       0.00000000       0.01976972       0.00730505      -0.01222081       0.00919484       0.03223563       0.03249219
C       16.46212373      13.07950914      11.64208098        0       0.00000000      -0.02272083      -0.02196773      -0.01430151       0.01670570       0.01959654       0.01553720
C       15.72375961      14.37143257      12.04496683        0       0.00000000       0.01500833      -0.01084324      -0.00264319       0.03849736       0.03654085       0.00404369
H       17.28940360      12.84459916      12.32506907        0       0.00000000       0.01215545      -0.00592231       0.01914894       0.02255813       0.03217531       0.01126788
H       16.87397233      13.13087324      10.62652509        0       0.00000000       0.01609792       0.01159627      -0.01305100       0.00656902       0.00489857       0.00799875
H       14.97421758      14.65707215      11.29349217        0       0.00000000      -0.01091637       0.00662041      -0.01938100       0.03690102       0.03621236       0.00785059
H       16.40895942      15.22257987      12.17094854        0       0.00000000       0.00547188       0.01947440       0.01052101       0.05292165       0.03016476      -0.03092740
H       15.18350189      14.25742550      12.99763276        0       0.00000000      -0.01691455      -0.01156246       0.01309308       0.04829524       0.06693062       0.01369700
C       14.70516318       8.99646410       9.82144811        0       0.00000000       0.02320882       0.02364081       0.00497208       0.00499358      -0.03163904      -0.03191418
H       14.17261060       8.05120957       9.99365234        0       0.00000000      -0.00532842      -0.01687380       0.01534461       0.01063800      -0.03583461      -0.01855847
H       16.72468846       8.38415005      10.37315669        0       0.00000000       0.01912795      -0.00350742       0.01231658       0.00682143      -0.03609388      -0.01212786
C       16.18024990       8.76991627       9.49931091        0       0.00000000      -0.01503462       0.00627394       0.01192199       0.01487455      -0.01513924      -0.01216176
H       16.68305399       9.69654382       9.18636716        0       0.00000000       0.00482281       0.01527497      -0.01685760      -0.00894651       0.00774652       0.02111835
H       14.18236524       9.53223789       9.01724127        0       0.00000000      -0.01988722       0.00243815      -0.01329492       0.00265313      -0.02340347      -0.03325280
H       16.30473080       8.04207238       8.68641548        0       0.00000000      -0.00532474      -0.01831265      -0.00888054       0.03166668       0.00779320      -0.02968125
29
Lattice="26.15116253918454 0.0 0.0 0.0 22.713286225235237 0.0 0.0 0.0 21.50699059748947" Properties=species:S:1:pos:R:3:tags:I:1:initial_magmoms:R:1:momenta:R:3:forces:R:3 energy=-165.90004787225828 pbc="F F F"
C       12.13359761      12.30316634      11.21194689        0       0.00000000      -0.00208404       0.00177545      -0.00177113       0.00307715       0.00459724       0.00127283
C       11.35784532      10.80266508      12.90898227        0       0.00000000      -0.00232354      -0.00338145       0.00302017       0.00187837       0.00452688       0.00235327
C       10.06718688      11.28713541      12.70261783        0       0.00000000       0.00188314      -0.00445393       0.00207718      -0.00105979       0.00860857       0.00242492
C       10.83871548      12.76026476      10.99173656        0       0.00000000       0.00275995       0.00024286      -0.00032157      -0.00023785       0.00537876       0.00120573
C       12.44752808      11.32545451      12.17775664        0       0.00000000       0.01188580      -0.00473334       0.00266879      -0.00184751       0.00645728       0.00264321
C        9.77602896      12.26881872      11.74994568        0       0.00000000      -0.02059619       0.00456958       0.00237995       0.00543278       0.00736892       0.00259937
F        9.01651150      10.84340097      13.44434845        0       0.00000000      -0.01934694      -0.00957016       0.01462650      -0.00055046       0.00971332       0.00096087
F       11.58579265       9.84367280      13.83557919        0       0.00000000       0.00592225      -0.01921195       0.01686687      -0.00031898       0.00125400      -0.00066332
F       10.60078320      13.69335596      10.05245043        0       0.00000000      -0.00605837       0.01985612      -0.01662705       0.00011232       0.00158506      -0.00133734
F       13.15599298      12.86094104      10.47769272        0       0.00000000       0.02076709       0.01076445      -0.01540533       0.00172107       0.00278389      -0.00035448
O       13.69116725      10.89813888      12.42434145        0       0.00000000       0.00067885       0.00890088      -0.00615494      -0.00020611       0.00744292       0.00435676
H       14.88877024       9.84001674      10.49191578        0       0.00000000      -0.00095128      -0.01970006       0.01909448       0.01042692       0.00068879      -0.01285244
O        8.51781811      12.76009543      11.55192300        0       0.00000000       0.00243864       0.02820836      -0.02436134       0.00317026       0.01102930       0.00251617
H        7.91582707      12.28052017      12.15100708        0       0.00000000      -0.01553019      -0.01673144       0.01958527       0.00387293       0.01471386       0.00314167
Zn      15.09715975      11.99984797      12.02604185        0       0.00000000       0.01976972       0.00730505      -0.01222081      -0.00041259       0.00817832       0.00885974
C       16.44408871      13.35654615      11.87243042        0       0.00000000      -0.02272083      -0.02196773      -0.01430151       0.00861183       0.00008324       0.00388513
C       15.77049742      14.72393183      12.08410275        0       0.00000000       0.01500833      -0.01084324      -0.00264319       0.01719193       0.00546486      -0.01002947
H       17.22525668      13.16846086      12.62235985        0       0.00000000       0.01215545      -0.00592231       0.01914894       0.00948537       0.00393117       0.01062055
H       16.92098673      13.29083095      10.88531384        0       0.00000000       0.01609792       0.01159627      -0.01305100       0.00266443      -0.00831566      -0.00561330
H       15.02923450      14.93821170      11.30140457        0       0.00000000      -0.01091637       0.00662041      -0.01938100       0.01274137       0.00785004      -0.00179590
H       16.50752642      15.54145741      12.07078864        0       0.00000000       0.00547188       0.01947440       0.01052101       0.01549807       0.00218885      -0.01984877
H       15.24469620      14.78056969      13.04845520        0       0.00000000      -0.01691455      -0.01156246       0.01309308       0.03669513       0.03145790      -0.00798009
C       14.86923711       9.00677146       9.77602671        0       0.00000000       0.02320882       0.02364081       0.00497208       0.00272163      -0.01279754      -0.00013499
H       14.49157857       8.13725583      10.32971240        0       0.00000000      -0.00532842      -0.01687380       0.01534461      -0.00445235      -0.01754966      -0.00128138
H       16.98812213       8.51696092       9.94536942        0       0.00000000       0.01912795      -0.00350742       0.01231658       0.01145612      -0.01216599      -0.00147327
C       16.24346478       8.74314845       9.16929349        0       0.00000000      -0.01503462       0.00627394       0.01192199       0.00780249      -0.00213333      -0.00039120
H       16.60699486       9.61386783       8.60556937        0       0.00000000       0.00482281       0.01527497      -0.01685760       0.00610423       0.00288510       0.00213942
H       14.12701433       9.26092785       9.00690815        0       0.00000000      -0.01988722       0.00243815      -0.01329492      -0.00439243      -0.01466426       0.00306983
H       16.21904706       7.88865803       8.47812795        0       0.00000000      -0.00532474      -0.01831265      -0.00888054       0.01413871       0.00241716      -0.00753214
29
Lattice="26.15116253918454 0.0 0.0 0.0 22.713286225235237 0.0 0.0 0.0 21.50699059748947" Properties=species:S:1:pos:R:3:tags:I:1:initial_magmoms:R:1:momenta:R:3:forces:R:3 energy=-165.8988143777207 pbc="F F F"
C       12.12277909      12.49668612      11.21030287        0       0.00000000      -0.00208404       0.00177545      -0.00177113      -0.03257054       0.01066742       0.01626878
C       11.36207768      10.98157996      12.89593725        0       0.00000000      -0.00232354      -0.00338145       0.00302017       0.01018107      -0.01601673       0.00432694
C       10.05770849      11.41771533      12.68054662        0       0.00000000       0.00188314      -0.00445393       0.00207718       0.02796718      -0.01913726      -0.00852745
C       10.82067491      12.93804144      10.99312310        0       0.00000000       0.00275995       0.00024286      -0.00032157      -0.01228305       0.00662905      -0.01491690
C       12.44754204      11.52216115      12.17483287        0       0.00000000       0.01188580      -0.00473334       0.00266879       0.01990248       0.00366009       0.00172542
C        9.75480898      12.40910306      11.73623596        0       0.00000000      -0.02059619       0.00456958       0.00237995      -0.00387357      -0.00295777       0.00926079
F        9.03641179      10.87806486      13.41254965        0       0.00000000      -0.01934694      -0.00957016       0.01462650      -0.02215358      -0.02438880       0.02830935
F       11.59046086      10.04249755      13.83773606        0       0.00000000       0.00592225      -0.01921195       0.01686687       0.01072773      -0.03888102       0.00452823
F       10.59591322      13.88894940      10.06094572        0       0.00000000      -0.00605837       0.01985612      -0.01662705      -0.00960714       0.01967539      -0.03621715
F       13.14300844      13.06856082      10.48588771        0       0.00000000       0.02076709       0.01076445      -0.01540533       0.02747692      -0.01707473       0.00791910
O       13.70160854      11.11920047      12.42167027        0       0.00000000       0.00067885       0.00890088      -0.00615494      -0.00637743      -0.00787419       0.02323319
H       15.20593251      10.04871872      10.23121890        0       0.00000000      -0.00095128      -0.01970006       0.01909448       0.00041624       0.00536054      -0.01080568
O        8.48670621      12.86672699      11.52175632        0       0.00000000       0.00243864       0.02820836      -0.02436134       0.00671998      -0.02236649      -0.00580945
H        7.89063340      12.39457449      12.13164137        0       0.00000000      -0.01553019      -0.01673144       0.01958527      -0.01146030       0.00464431      -0.00414791
Zn      15.04207329      12.34669578      12.23769591        0       0.00000000       0.01976972       0.00730505      -0.01222081       0.01879644       0.02866593      -0.00263670
C       16.33849533      13.76122813      12.18154414        0       0.00000000      -0.02272083      -0.02196773      -0.01430151       0.00794764      -0.00452651      -0.00691247
C       15.64223078      15.13158016      12.24811965        0       0.00000000       0.01500833      -0.01084324      -0.00264319       0.02174586      -0.00253514      -0.00341217
H       17.05017074      13.63202927      13.00937514        0       0.00000000       0.01215545      -0.00592231       0.01914894      -0.00488042       0.00195217      -0.00698930
H       16.90868739      13.65080780      11.24800836        0       0.00000000       0.01609792       0.01159627      -0.01305100       0.01550200       0.01092269       0.00436261
H       14.94270063      15.27792879      11.41336368        0       0.00000000      -0.01091637       0.00662041      -0.01938100       0.00909060       0.01117528       0.00801229
H       16.38117339      15.94567493      12.20079311        0       0.00000000       0.00547188       0.01947440       0.01052101       0.00574449       0.01603790      -0.00127862
H       15.07387638      15.26660966      13.18010192        0       0.00000000      -0.01691455      -0.01156246       0.01309308       0.01937495       0.00353372      -0.00601620
C       15.03360935       9.11170272       9.68367737        0       0.00000000       0.02320882       0.02364081       0.00497208       0.00138494       0.00223188      -0.00515689
H       14.77177372       8.35232194      10.43303134        0       0.00000000      -0.00532842      -0.01687380       0.01534461       0.00169451       0.00523432      -0.00197973
H       17.13970764       8.56179907       9.49848066        0       0.00000000       0.01912795      -0.00350742       0.01231658       0.00123816      -0.00070548      -0.00134167
C       16.25607517       8.70700559       8.86117773        0       0.00000000      -0.01503462       0.00627394       0.01192199       0.00210076      -0.00075159      -0.00286805
H       16.51353160       9.47262049       8.11516426        0       0.00000000       0.00482281       0.01527497      -0.01685760       0.00405934      -0.00228027      -0.00389355
H       14.14838785       9.26889880       9.05201042        0       0.00000000      -0.01988722       0.00243815      -0.01329492       0.00265524      -0.00106830      -0.00756989
H       16.08460136       7.76752931       8.31754841        0       0.00000000      -0.00532474      -0.01831265      -0.00888054       0.00095822      -0.00132327      -0.00167429
