# Supplementary material for: Modelling of growth reaction pathways of zincone ALD/MLD hybrid thin films: a DFT study of precursor screening and the diethyl zinc pulse
Source: RSC Adv. 2025 May 15;15(21):16299–311. doi: 10.1039/d5ra00686d (PMC12080462; doi:10.1039/d5ra00686d)
Supplement: RA-015-D5RA00686D-s001 [file RA-015-D5RA00686D-s001.zip › RSCAdv_supplementary/case1_APO_adsorbed_rmEt.xyz]

102
Lattice="6.733 0.0 0.0 6.447765397510814e-16 10.477 0.0 2.2514630887340304e-15 2.2514630887340304e-15 36.76918259699999" Properties=species:S:1:pos:R:3:momenta:R:3:forces:R:3 energy=-514.9570233868182 pbc="T T F"
Zn       3.63733633       0.46887119      14.17981652       0.00000000       0.00000000       0.00000000       0.00000000       0.00000000       0.00000000
Zn       5.25410494       0.54863330      17.02262011       2.01606379      -0.18529759       2.05932681       0.00842387      -0.00391356      -0.00207774
Zn       3.67100525       0.52053268      19.72856799      -2.31636486      -0.57873544      -1.47380595      -0.02548378      -0.00629518      -0.00771532
O        3.63733633       2.46041009      14.17981652       0.00000000       0.00000000       0.00000000       0.00000000       0.00000000       0.00000000
O        5.26281504       2.53423290      17.07964930      -0.19848679      -0.23210539      -0.41071758      -0.00300420       0.00518167       0.01131843
O        3.57592108       2.51083395      19.81895663       0.17668446      -0.37662459       0.20103344       0.01502357       0.01423621       0.00441542
Zn       5.31228633       3.10137119      15.14689051       0.00000000       0.00000000       0.00000000       0.00000000       0.00000000       0.00000000
Zn       3.57965249       3.15710686      17.93710372       1.67836144      -1.85468485      -0.89701908       0.00325918       0.01131854      -0.00883008
Zn       5.24129995       3.07139681      20.78494936      -0.87635929      -0.05222940      -0.92080725      -0.01462764      -0.01344582       0.00435706
O        5.31228633       5.09291009      15.14689051       0.00000000       0.00000000       0.00000000       0.00000000       0.00000000       0.00000000
O        3.58854101       5.15892263      17.94905778      -0.54487818      -0.25706518      -0.23361303      -0.01112173      -0.01043145       0.01177669
O        5.25827870       5.04744689      20.77564039       0.83792499      -0.08823600      -0.50984554       0.00131924      -0.00391389       0.01044138
Zn       3.63733633       5.73387119      14.17981652       0.00000000       0.00000000       0.00000000       0.00000000       0.00000000       0.00000000
Zn       5.27601404       5.77079684      17.03656758      -1.77764866      -4.79598197       1.30257035       0.00040636       0.00783587       0.00491897
Zn       3.65785382       5.75566299      19.83988198       0.52329443      -1.65261085      -1.08234411      -0.00240857       0.00978212       0.01169134
O        3.63733633       7.72541009      14.17981652       0.00000000       0.00000000       0.00000000       0.00000000       0.00000000       0.00000000
O        5.25794709       7.75207700      17.06788369       0.44123338      -0.74465043      -0.47395890      -0.01240503      -0.00482830       0.00508168
O        3.53618547       7.73488212      19.91018634      -0.30110505      -0.78616273      -0.33589456      -0.00005426       0.00369027      -0.01372240
Zn       5.31228633       8.36637119      15.14689051       0.00000000       0.00000000       0.00000000       0.00000000       0.00000000       0.00000000
Zn       3.57969376       8.33820163      17.97653052       1.25359046      -0.02531170      -1.46968192      -0.01046713       0.01072306      -0.00266694
Zn       5.28800175       8.41205239      20.77025005       1.81130415       2.12374629      -0.56032155       0.00628680      -0.01046406      -0.01183662
O        5.31228633      10.35791009      15.14689051       0.00000000       0.00000000       0.00000000       0.00000000       0.00000000       0.00000000
O        3.57810370      10.34418141      17.87229333       0.13355147       0.28894087      -0.13369384       0.02178374      -0.01874908      -0.00761958
O        5.27595988      10.34526737      20.62015414      -0.28825895      -0.18717282      -0.38433345       0.00729386       0.01876616      -0.00535292
Zn       0.28743633       0.46887119      14.17981652       0.00000000       0.00000000       0.00000000       0.00000000       0.00000000       0.00000000
Zn       1.90909943       0.55385925      17.03241634       0.69859440       3.98647684      -1.77780641      -0.00785575       0.01209469      -0.00865214
Zn       0.12772909       0.54603674      19.70801119      -0.50404099       1.39441440      -1.59101796      -0.00028364       0.00885345       0.00699327
O        0.28743633       2.46041009      14.17981652       0.00000000       0.00000000       0.00000000       0.00000000       0.00000000       0.00000000
O        1.89620111       2.53798696      17.08284668       0.81467638      -0.00170316      -0.95132904       0.01956459       0.01172854      -0.01142523
O        0.20892102       2.53035599      19.84654084       0.01350509       0.68826315      -0.14152633       0.01559992      -0.01076535      -0.02477865
Zn       1.96238633       3.10137119      15.14689051       0.00000000       0.00000000       0.00000000       0.00000000       0.00000000       0.00000000
Zn       0.21341362       3.15023259      17.94342488       0.44137727      -1.26839135       1.15141526       0.00514542      -0.01558421       0.02271261
Zn       1.90750616       2.96407273      20.80785118      -0.67096441      -0.24492916      -1.63078059      -0.02044553       0.01873892      -0.00719078
O        1.96238633       5.09291009      15.14689051       0.00000000       0.00000000       0.00000000       0.00000000       0.00000000       0.00000000
O        0.22430544       5.14717211      17.94888829       0.87509253      -1.03484293      -0.05888451      -0.00093264       0.00318451      -0.00564740
O        1.90369840       5.03582102      20.75724886      -0.00030986      -0.51519890      -0.14112635      -0.01676026      -0.00669296      -0.00743946
Zn       0.28743633       5.73387119      14.17981652       0.00000000       0.00000000       0.00000000       0.00000000       0.00000000       0.00000000
Zn       1.90270185       5.77541463      17.04701673       1.43591329       1.91128097      -0.70734646       0.00228945      -0.00310688      -0.00853115
Zn       0.14215545       5.73623851      19.84658289      -1.58965564      -0.92997951       0.33955032       0.01283429       0.00306303      -0.01074785
O        0.28743633       7.72541009      14.17981652       0.00000000       0.00000000       0.00000000       0.00000000       0.00000000       0.00000000
O        1.90026316       7.75355681      17.06725120       0.58567127       1.76717174      -0.65927197       0.02560300       0.00587200      -0.00378000
O        0.19334128       7.71162274      19.80565412      -0.40113038       0.49733257       0.07003287      -0.00486117       0.01861528       0.02028846
Zn       1.96238633       8.36637119      15.14689051       0.00000000       0.00000000       0.00000000       0.00000000       0.00000000       0.00000000
Zn       0.21439627       8.36557233      17.91363991      -0.87151382      -0.09003902       1.41378329      -0.01930898      -0.00213413      -0.00710033
Zn       1.80211330       8.35780413      20.75490589       0.84206610      -0.26504975       1.56877521       0.00459428      -0.00564787       0.00846339
O        1.96238633      10.35791009      15.14689051       0.00000000       0.00000000       0.00000000       0.00000000       0.00000000       0.00000000
O        0.21782919      10.36787929      17.84861394       0.59501245       0.33545081      -0.96124827      -0.02805020       0.00396371       0.01541465
O        1.88705932      10.38204118      20.56599372      -0.07273279      -0.18960606       0.76668970       0.01050931      -0.00019162      -0.00450361
H        5.35288191       0.96443846      21.81480646       0.29693377       0.20694669       0.08482862       0.01280260       0.00305288       0.01069696
O        5.25040270       1.80748321      22.38251777       0.50966448       0.34514619       0.76564573       0.00567955      -0.00839268      -0.01044415
H        1.85552513       0.45657674      21.41257523      -0.06975996      -0.07350286      -0.30523529      -0.00122118      -0.01659453       0.01018325
O        1.94163624       1.84822692      22.40624199       0.29962534       0.00508976      -0.40514671      -0.01979293      -0.01414647      -0.01430790
O        5.27149529       7.64928003      22.58509400      -0.14050377      -0.08400032      -0.31784105       0.02290297       0.01849190      -0.02239157
H        1.96150358       5.34673590      21.68516473       0.11248870      -0.50191521       0.36445378      -0.00813986       0.01301300       0.00190083
O        1.65720550       7.89912704      22.63561507      -0.55406433       1.48795033       1.34272393       0.02619677      -0.00227963       0.01160505
Zn       0.52298263       1.76764212      23.67034715       0.30515565      -0.51363715       4.09874676       0.00933693       0.00165753       0.01054222
C       -0.07436710       0.93890488      25.33456608      -0.49135952      -0.21949945       0.98121298       0.01387743      -0.02920544      -0.00164127
H        0.39213287      -0.05599871      25.31368288       0.31052989       0.16896977      -0.55348284       0.00082544       0.00992626       0.00724798
H       -1.14099965       0.75372181      25.15922186       0.03236457       0.14355431      -0.29729248       0.02157230      -0.00116680      -0.01035980
C        0.11927475       1.57033954      26.71448176      -0.08636333      -0.27041099      -0.32265717       0.00105073      -0.00836411      -0.02124242
H        1.15487522       1.87832873      26.91036094       0.01581337      -0.03156695       0.01747578      -0.00062456       0.00724737       0.00243424
H       -0.15585130       0.85911051      27.51271351       0.10640329       0.00766188      -0.05612254       0.00057383      -0.00840933       0.01077677
H       -0.49967488       2.46642014      26.84719059       0.03816103       0.09425998       0.05408590      -0.00466333       0.01277892      -0.00834304
Zn       3.56005978       1.14568077      23.30138545       1.06993031      -1.81252050       0.56553725      -0.01300661      -0.00964952       0.02356047
C        3.39252208      -0.42482855      24.50287298      -0.38173236       0.53439993       0.23202204       0.00241643       0.00230543      -0.02091851
H        4.24837983      -1.06098508      24.20531931      -0.09926184      -0.12236299      -0.05721433       0.00612810       0.00309929      -0.00374747
H        2.46721709      -0.88671960      24.12245061       0.13716773      -0.13786514      -0.03863425      -0.00223839      -0.01586975       0.02628918
C        3.32437172      -0.30889419      26.02541940       0.14298327      -0.15663228       0.71074720       0.00937960      -0.01839731      -0.00069720
H        2.48044747       0.31380136      26.33894497       0.05371804      -0.14849500      -0.07341492      -0.04175965       0.00751593      -0.00242546
H        4.23924148       0.11921625      26.45493613      -0.24476276       0.23719261      -0.20394214       0.01410486       0.01195722      -0.00593315
H        3.19555549      -1.29039759      26.50684292       0.18683373       0.04572921      -0.08973499      -0.00105468      -0.04470438       0.01131294
Zn       3.43398337       7.56415470      23.10416548      -3.13430569       1.35537965      -0.00612730      -0.04370481      -0.00447026      -0.02003805
Zn       0.23256701       7.93615801      23.88821599       0.41560611       1.34018650       1.68695935       0.02080847      -0.01897196      -0.02915932
C       -0.57476543       7.98911568      25.68172431      -0.82868519      -1.09192800      -0.45987868       0.01309087       0.00893589       0.03908660
H       -1.30663090       7.16932482      25.64197652      -0.08352796      -0.03426287       0.08618913       0.00783265       0.00343668       0.01383550
H       -1.15784273       8.91512867      25.68622159       0.07050258      -0.16941223      -0.27127061      -0.01177701       0.01104626      -0.01280541
C        0.21629930       7.89108951      26.98568900      -0.22284818      -0.16739202      -0.79562683      -0.00939592       0.01400628       0.00366426
H        0.93384969       8.71476288      27.11177441      -0.08797178       0.01302605       0.20310598      -0.03105569       0.01205398      -0.03363597
H        0.77941389       6.95211281      27.06300668      -0.00954858      -0.06009545       0.23836413      -0.03171435       0.02850186       0.00722899
H       -0.46647709       7.92092933      27.85451796       0.12184773       0.11875893       0.16586927       0.02016521       0.02227820      -0.02356952
Zn       5.58018850       5.64896178      22.70295443       1.32473998       0.74145982       0.56500241      -0.00732253      -0.01034666       0.00898570
C        6.74729545       4.45101373      23.76863374       0.72819835       0.46773839       0.34548072      -0.01152197       0.00105604      -0.02314501
H        7.71828964       4.32177494      23.27026445      -0.06158844      -0.36189615      -0.03599013       0.00338018       0.01940453       0.00781070
H        6.16067977       3.52395183      23.62646375      -0.01196652       0.16952132      -0.36385128      -0.01410502      -0.00901929       0.01198225
C        6.92929158       4.73428934      25.25293987      -0.23207256       0.35097582       1.43518404       0.00374261       0.00062413       0.02709489
H        5.96988602       4.78083690      25.77829081      -0.10543379      -0.17419505      -0.03322018      -0.01071856       0.00659905       0.01762088
H        7.43360424       5.68849681      25.41656792       0.11001597      -0.00717132      -0.24133804       0.00226086       0.02717056      -0.00055758
H        7.53987348       3.96917438      25.74649245      -0.24390181      -0.01238482       0.10975530      -0.00392463       0.00123449       0.03366024
C        3.58136051       3.80444780      25.09026001       0.26337327      -0.16603808       0.06459243       0.00559229       0.00623730       0.01265825
C        3.20971776       6.05345578      25.82986398      -0.07520059      -0.82970630       0.18491116       0.03814984       0.01133255       0.00194567
C        3.18918951       5.62312750      27.14948481       0.07122093      -0.58002916      -0.26043888       0.00849708       0.00562870      -0.01025596
C        3.56196066       3.36147010      26.40280843      -0.27959068       0.74007334       0.51197503       0.02541534       0.00600622       0.01654513
C        3.44260461       5.16266714      24.76653882       0.13052763      -0.13190408      -0.84045224      -0.01906386      -0.00477206       0.01133077
C        3.39185928       4.27005219      27.46165414      -0.76799110       0.62094916       0.01182952      -0.02513601      -0.01125303       0.01700298
H        3.02681856       6.35004051      27.94744759      -0.01426271       0.29498044      -0.08836549       0.00247815      -0.01474199      -0.00817115
H        3.05183497       7.11420180      25.61959952       0.01662967       0.01918085      -0.00177018       0.00652023       0.01217342      -0.00321884
H        3.71136942       2.30577137      26.62026346      -0.18592741       0.19361813       0.29669809      -0.01384656      -0.01263195      -0.00345605
H        3.76210330       3.11134938      24.26886903      -0.26324742       0.08179587      -0.05398510       0.01124786       0.01345367      -0.00594858
O        3.56827052       5.57917223      23.49014903      -0.34198245       0.54075050       0.65545970      -0.02572642      -0.01355993      -0.01092576
N        3.37275933       3.82439979      28.78253833      -2.09668688       0.78802089      -1.10850579      -0.03837751      -0.00333736       0.02080137
H        3.62722756       4.52049192      29.47649508      -0.51272569       0.29868991       0.02779909      -0.01627296      -0.01388112      -0.01099611
H        3.85197427       2.94348930      28.94300439      -0.08524513      -0.17212128       0.17350948      -0.01864912       0.00335359      -0.01144981
