# Supplementary material for: Modelling of growth reaction pathways of zincone ALD/MLD hybrid thin films: a DFT study of precursor screening and the diethyl zinc pulse
Source: RSC Adv. 2025 May 15;15(21):16299–311. doi: 10.1039/d5ra00686d (PMC12080462; doi:10.1039/d5ra00686d)
Supplement: RA-015-D5RA00686D-s001 [file RA-015-D5RA00686D-s001.zip › RSCAdv_supplementary/PPDA_neb.xyz]

31
Lattice="23.260156611541266 0.0 0.0 0.0 23.29228038821908 0.0 0.0 0.0 22.553038566698444" Properties=species:S:1:pos:R:3:tags:I:1:initial_magmoms:R:1:momenta:R:3:forces:R:3 energy=-173.86020248938337 pbc="F F F"
C       13.14330362      10.24681207       8.22676032        0       0.00000000       0.23605359      -0.25515778      -0.22999340      -0.00620485       0.01186025       0.00531204
C       12.97435131       8.84563398      10.17340845        0       0.00000000      -0.16940225      -0.18564219       0.33309764      -0.01770097       0.00317219       0.00406268
C       11.69522886       9.33707100      10.41586547        0       0.00000000      -0.08050586       0.98429591      -0.46340167      -0.01168169       0.02883481       0.01685938
C       11.86391862      10.74209820       8.47385219        0       0.00000000       0.35633944       0.56130570      -1.01894050      -0.00338500       0.01307983       0.01508050
C       13.72621716       9.28704859       9.07126373        0       0.00000000      -0.41807482      -0.75948651      -0.13586024      -0.00486642       0.00346202      -0.00199414
C       11.11524647      10.28909268       9.56695486        0       0.00000000       0.38298129       0.96377326      -0.85546783      -0.01502393       0.01343578      -0.00040170
H       11.14699157       8.99136319      11.29401904        0       0.00000000      -0.02047704       0.04552889      -0.00744486      -0.00590062      -0.02800505      -0.01199842
H       13.40158235       8.11701903      10.86466141        0       0.00000000       0.00481574      -0.03460625       0.13227931       0.00259354      -0.02138818      -0.00641487
H       11.44463886      11.49616898       7.80306644        0       0.00000000       0.10527834       0.08822957      -0.09369084      -0.00721716      -0.01644597      -0.00208000
H       13.70156340      10.61297727       7.36318317        0       0.00000000       0.08065862      -0.15898770       0.02481211      -0.00180001       0.00946687      -0.00623915
N       15.03577151       8.84198486       8.86252902        0       0.00000000      -0.22266897      -0.72593990      -0.42777002       0.00563456      -0.03256141      -0.01762526
H       15.26906827       7.94522621       9.27580398        0       0.00000000       0.07343365      -0.09085599       0.01763536      -0.02634956       0.01291815      -0.00871984
N        9.83554516      10.84029346       9.86917936        0       0.00000000      -0.03967052       0.36919920      -0.04401804      -0.00136597       0.00224055      -0.00936665
H        9.17827614      10.14450148      10.21890929        0       0.00000000       0.06611670      -0.16447482      -0.07833456       0.01088776       0.01721153       0.00268139
H        9.42124468      11.32146433       9.07314576        0       0.00000000      -0.09532580       0.12511099      -0.04173172      -0.00262244       0.00948272      -0.00117518
Zn      10.27533225      12.55400835      11.73073511        0       0.00000000      -1.12329206      -1.06635121       2.67166034       0.00299579      -0.00254901      -0.00831083
C       10.26877618      14.16827850      10.60816919        0       0.00000000       0.79411241      -0.68561297      -0.64108086       0.00209623      -0.01120992      -0.00169134
C       11.15584383      15.30752991      11.13874885        0       0.00000000      -0.93377947       0.49182936       0.01572334      -0.00004489      -0.00206132      -0.00033057
H       10.57070006      13.90249755       9.58087290        0       0.00000000       0.21865451      -0.22126935       0.00192315       0.01169662      -0.00424931       0.00020301
H        9.22296378      14.51437059      10.52786836        0       0.00000000       0.07159175      -0.06674991      -0.19190854       0.00737228      -0.00142448      -0.00436981
H       10.87670149      15.60789948      12.16000012        0       0.00000000      -0.35310760       0.35334341      -0.02611116      -0.00329975      -0.00598014       0.00327402
H       11.10360282      16.21417980      10.51325288        0       0.00000000       0.01570556       0.04367066      -0.44659419       0.00689636       0.00551700       0.00133334
H       12.21373796      15.00904661      11.17790972        0       0.00000000       0.08766191       0.02233949       0.40699558       0.00343869       0.00252499       0.00412475
C       10.39560630      11.31613710      13.25417058        0       0.00000000       0.43929311      -0.01000622       0.89642276       0.00337661       0.00556353      -0.00765771
H       11.32236786      10.73074649      13.13314775        0       0.00000000       0.17596023       0.04073992       0.24092062      -0.00065977      -0.00548311       0.00064587
H        8.98912879       9.73511755      12.62423348        0       0.00000000       0.21619081      -0.10292105      -0.02476097      -0.00566685      -0.00391966      -0.00200781
C        9.20288925      10.37916704      13.49299461        0       0.00000000       0.39119104       0.22314171      -0.05416557      -0.00266026       0.00223167      -0.00379154
H        8.27820620      10.93837999      13.69957084        0       0.00000000      -0.11245946      -0.02386285      -0.20148663      -0.00681224       0.00226575      -0.00782112
H       10.56229783      11.93268487      14.15359221        0       0.00000000      -0.09504762       0.15862748       0.10666483      -0.00171730      -0.00329376       0.00256204
H        9.36042847       9.70306253      14.35043995        0       0.00000000      -0.04932688       0.07822359       0.13180539      -0.00677288       0.00171555       0.00030274
H       15.37585159       8.92055149       7.91003077        0       0.00000000       0.00000000       0.00000000       0.00000000       0.00114609       0.00805045       0.01733154
31
Lattice="23.260156611541266 0.0 0.0 0.0 23.29228038821908 0.0 0.0 0.0 22.553038566698444" Properties=species:S:1:pos:R:3:tags:I:1:initial_magmoms:R:1:momenta:R:3:forces:R:3 energy=-173.84653842131488 pbc="F F F"
C       13.16251890      10.28845937       8.24327120        0       0.00000000       0.23605359      -0.25515778      -0.22999340      -0.00381373       0.00355229       0.00201373
C       12.96935495       8.84513999      10.15634198        0       0.00000000      -0.16940225      -0.18564219       0.33309764      -0.00612931      -0.00021542      -0.00122637
C       11.69162427       9.33850984      10.40231981        0       0.00000000      -0.08050586       0.98429591      -0.46340167      -0.00592833      -0.00065488      -0.00006356
C       11.88042893      10.77773393       8.48741815        0       0.00000000       0.35633944       0.56130570      -1.01894050      -0.00438718       0.00238831       0.00239762
C       13.73169723       9.30421229       9.06918032        0       0.00000000      -0.41807482      -0.75948651      -0.13586024      -0.00492951       0.00042664       0.00130570
C       11.11997403      10.30481109       9.56451198        0       0.00000000       0.38298129       0.96377326      -0.85546783      -0.00516517       0.00133435       0.00001772
H       11.13141312       8.96487315      11.26071750        0       0.00000000      -0.02047704       0.04552889      -0.00744486      -0.00654966      -0.00103617      -0.00134851
H       13.38677311       8.09097053      10.82599522        0       0.00000000       0.00481574      -0.03460625       0.13227931      -0.00734618      -0.00200706      -0.00137605
H       11.46994371      11.54043407       7.82195992        0       0.00000000       0.10527834       0.08822957      -0.09369084      -0.00365149       0.00342817       0.00237561
H       13.72911331      10.67983201       7.39537302        0       0.00000000       0.08065862      -0.15898770       0.02481211      -0.00323883       0.00538701       0.00397312
N       15.03564496       8.84288715       8.86089335        0       0.00000000      -0.22266897      -0.72593990      -0.42777002      -0.00444494       0.00062327      -0.00062948
H       15.24590261       7.93414987       9.25859195        0       0.00000000       0.07343365      -0.09085599       0.01763536      -0.00857990      -0.00320396      -0.00351841
N        9.83266241      10.84416126       9.85773827        0       0.00000000      -0.03967052       0.36919920      -0.04401804      -0.00539975       0.00108136       0.00051331
H        9.20940866      10.15500187      10.27578989        0       0.00000000       0.06611670      -0.16447482      -0.07833456      -0.01014188      -0.00205158      -0.00960560
H        9.38357248      11.24637623       9.03607965        0       0.00000000      -0.09532580       0.12511099      -0.04173172       0.00022320       0.01294186       0.00212444
Zn      10.06090491      12.55201637      11.67580584        0       0.00000000      -1.12329206      -1.06635121       2.67166034       0.00322775      -0.00337984       0.00915936
C       10.20108571      14.22791864      10.65379482        0       0.00000000       0.79411241      -0.68561297      -0.64108086       0.00514639      -0.00971995      -0.00157161
C       11.13245806      15.27831027      11.28628544        0       0.00000000      -0.93377947       0.49182936       0.01572334      -0.00051014      -0.00157404      -0.00447954
H       10.51907359      14.01244515       9.61966992        0       0.00000000       0.21865451      -0.22126935       0.00192315       0.00983747      -0.01896758       0.00099845
H        9.17887620      14.63838100      10.56952895        0       0.00000000       0.07159175      -0.06674991      -0.19190854       0.00441221      -0.01261361      -0.01052582
H       10.87157004      15.48697264      12.33515714        0       0.00000000      -0.35310760       0.35334341      -0.02611116      -0.00788674       0.00848275      -0.00768432
H       11.10968946      16.24456549      10.75469678        0       0.00000000       0.01570556       0.04367066      -0.44659419       0.00156028      -0.00571361      -0.01503703
H       12.17903667      14.94032185      11.28714446        0       0.00000000       0.08766191       0.02233949       0.40699558       0.00054386       0.00070151       0.00854699
C        9.95494098      11.27750434      13.17532039        0       0.00000000       0.43929311      -0.01000622       0.89642276       0.00360108      -0.00389006       0.00769131
H       10.93787488      10.78360674      13.25649953        0       0.00000000       0.17596023       0.04073992       0.24092062       0.00260163      -0.00822075       0.00213894
H        8.96670177       9.51601293      12.28979169        0       0.00000000       0.21619081      -0.10292105      -0.02476097      -0.00630214       0.00317305       0.00305915
C        8.84386129      10.21849721      13.13114715        0       0.00000000       0.39119104       0.22314171      -0.05416557      -0.00114930       0.00138265       0.00655405
H        7.84405610      10.66550809      13.02028673        0       0.00000000      -0.11245946      -0.02386285      -0.20148663      -0.00064995       0.00609508       0.01239823
H        9.85615598      11.87929468      14.09414779        0       0.00000000      -0.09504762       0.15862748       0.10666483       0.00748979      -0.00774602       0.01083486
H        8.81448057       9.59203642      14.03866746        0       0.00000000      -0.04932688       0.07822359       0.13180539       0.00110356      -0.00242865       0.00525761
H       15.38535774       8.93285249       7.91345687        0       0.00000000       0.00000000       0.00000000       0.00000000      -0.00848281      -0.00255655      -0.00170708
31
Lattice="23.260156611541266 0.0 0.0 0.0 23.29228038821908 0.0 0.0 0.0 22.553038566698444" Properties=species:S:1:pos:R:3:tags:I:1:initial_magmoms:R:1:momenta:R:3:forces:R:3 energy=-173.74117747200117 pbc="F F F"
C       13.22063725      10.23992547       8.20708071        0       0.00000000       0.23605359      -0.25515778      -0.22999340      -0.01397324       0.01060350       0.01288770
C       13.05934956       8.85283571      10.16721017        0       0.00000000      -0.16940225      -0.18564219       0.33309764      -0.01851218       0.00860859       0.01032180
C       11.77960324       9.34319130      10.40845843        0       0.00000000      -0.08050586       0.98429591      -0.46340167      -0.01925887       0.00554012       0.00982111
C       11.94474695      10.73911314       8.45744305        0       0.00000000       0.35633944       0.56130570      -1.01894050      -0.01585723       0.00752801       0.01118649
C       13.80372827       9.28822565       9.06003957        0       0.00000000      -0.41807482      -0.75948651      -0.13586024      -0.01863004       0.00463369       0.01250390
C       11.19990562      10.29081243       9.55557001        0       0.00000000       0.38298129       0.96377326      -0.85546783      -0.01979536       0.00551999       0.00577150
H       11.22709047       8.98149891      11.27724213        0       0.00000000      -0.02047704       0.04552889      -0.00744486      -0.01955608       0.00626620       0.00885262
H       13.49296326       8.11732375      10.84752310        0       0.00000000       0.00481574      -0.03460625       0.13227931      -0.01721901       0.00956297       0.01299901
H       11.52603791      11.49163986       7.78603813        0       0.00000000       0.10527834       0.08822957      -0.09369084      -0.01339566       0.00714558       0.00765770
H       13.77712108      10.59668652       7.33811816        0       0.00000000       0.08065862      -0.15898770       0.02481211      -0.01066075       0.01180494       0.01714563
N       15.10296877       8.84054648       8.86043724        0       0.00000000      -0.22266897      -0.72593990      -0.42777002      -0.01794510       0.00420240       0.00674745
H       15.37345734       7.97537275       9.31071568        0       0.00000000       0.07343365      -0.09085599       0.01763536      -0.04414810      -0.03170944      -0.01951635
N        9.90966037      10.83118794       9.84289762        0       0.00000000      -0.03967052       0.36919920      -0.04401804      -0.02259091      -0.00049888       0.00256135
H        9.36063015      10.19412390      10.41857465        0       0.00000000       0.06611670      -0.16447482      -0.07833456      -0.04869952      -0.03258424      -0.04218692
H        9.38249424      11.04379109       8.99723571        0       0.00000000      -0.09532580       0.12511099      -0.04173172       0.00314625       0.05354047      -0.01038663
Zn       9.93262394      12.63002970      11.52810687        0       0.00000000      -1.12329206      -1.06635121       2.67166034       0.00195523      -0.01137643       0.04200559
C       10.14140759      14.41424232      10.71500943        0       0.00000000       0.79411241      -0.68561297      -0.64108086      -0.00007542      -0.02468849       0.00770374
C       11.14038423      15.28939421      11.49813616        0       0.00000000      -0.93377947       0.49182936       0.01572334      -0.00104139      -0.00497724      -0.01048257
H       10.43122447      14.36622446       9.65297975        0       0.00000000       0.21865451      -0.22126935       0.00192315       0.00465710      -0.05227967       0.00822139
H        9.14698146      14.89501133      10.72935160        0       0.00000000       0.07159175      -0.06674991      -0.19190854       0.00040816      -0.02147402      -0.00916041
H       10.92153072      15.30423666      12.57702732        0       0.00000000      -0.35310760       0.35334341      -0.02611116      -0.00037208       0.02012081      -0.00887087
H       11.14069648      16.34052458      11.16336160        0       0.00000000       0.01570556       0.04367066      -0.44659419      -0.00104423      -0.01095025      -0.03412121
H       12.17158483      14.92084588      11.39203457        0       0.00000000       0.08766191       0.02233949       0.40699558      -0.00107811      -0.00759132      -0.00314266
C        9.75753140      11.34656644      13.02275446        0       0.00000000       0.43929311      -0.01000622       0.89642276       0.00836964      -0.00870661       0.04070633
H       10.76531812      10.93049173      13.19460407        0       0.00000000       0.17596023       0.04073992       0.24092062       0.00671264      -0.01368584       0.03781176
H        8.99173782       9.43431443      12.20766748        0       0.00000000       0.21619081      -0.10292105      -0.02476097      -0.00181829       0.01451509      -0.00224524
C        8.73344125      10.20290074      12.95714253        0       0.00000000       0.39119104       0.22314171      -0.05416557       0.00169178      -0.00102476       0.01714328
H        7.71901616      10.55202213      12.71144062        0       0.00000000      -0.11245946      -0.02386285      -0.20148663       0.00444849       0.01330819       0.02276535
H        9.54456444      11.96290757      13.91140695        0       0.00000000      -0.09504762       0.15862748       0.10666483       0.00918283      -0.01761056       0.04814654
H        8.65797389       9.66017405      13.91400599        0       0.00000000      -0.04932688       0.07822359       0.13180539      -0.00328434      -0.02308094       0.00595333
H       15.50837452       8.96958245       7.94215934        0       0.00000000       0.00000000       0.00000000       0.00000000      -0.04389007      -0.03238769      -0.01215892
31
Lattice="23.260156611541266 0.0 0.0 0.0 23.29228038821908 0.0 0.0 0.0 22.553038566698444" Properties=species:S:1:pos:R:3:tags:I:1:initial_magmoms:R:1:momenta:R:3:forces:R:3 energy=-173.548620634134 pbc="F F F"
C       13.28521607      10.18923283       8.13742335        0       0.00000000       0.23605359      -0.25515778      -0.22999340       0.01743227       0.01579065       0.01665734
C       13.14505123       8.81724370      10.11428964        0       0.00000000      -0.16940225      -0.18564219       0.33309764       0.01297500       0.01771870       0.01560078
C       11.87130971       9.31572747      10.36500923        0       0.00000000      -0.08050586       0.98429591      -0.46340167       0.00336326       0.00170379       0.00244463
C       12.01584972      10.69751718       8.40287472        0       0.00000000       0.35633944       0.56130570      -1.01894050       0.00413962      -0.00589334       0.00072637
C       13.88937350       9.26002941       9.00696635        0       0.00000000      -0.41807482      -0.75948651      -0.13586024       0.03425982       0.04248902       0.03837180
C       11.29167802      10.26801651       9.52017159        0       0.00000000       0.38298129       0.96377326      -0.85546783       0.00137081       0.00079326      -0.00003308
H       11.31927089       8.95763521      11.23569784        0       0.00000000      -0.02047704       0.04552889      -0.00744486       0.00233243      -0.00417701      -0.00129764
H       13.57437418       8.07535420      10.78963188        0       0.00000000       0.00481574      -0.03460625       0.13227931       0.01448216       0.02381366       0.02185170
H       11.58696481      11.45337230       7.74175323        0       0.00000000       0.10527834       0.08822957      -0.09369084       0.00014380      -0.02062550      -0.01552529
H       13.82606002      10.53579829       7.25425067        0       0.00000000       0.08065862      -0.15898770       0.02481211       0.01959209       0.02027323       0.02027852
N       15.18727700       8.83082392       8.81602133        0       0.00000000      -0.22266897      -0.72593990      -0.42777002       0.08985147       0.16210810       0.13196004
H       15.58523266       8.11990773       9.40836455        0       0.00000000       0.07343365      -0.09085599       0.01763536       0.02093753      -0.05026459      -0.00905680
N       10.01542366      10.83308715       9.82958050        0       0.00000000      -0.03967052       0.36919920      -0.04401804      -0.00447484      -0.00399149      -0.00173624
H        9.58944825      10.34363172      10.61611417        0       0.00000000       0.06611670      -0.16447482      -0.07833456      -0.07883650      -0.14401867      -0.10493335
H        9.36686527      10.79237088       9.04269550        0       0.00000000      -0.09532580       0.12511099      -0.04173172       0.04882817       0.08678234      -0.06484780
Zn       9.91810051      12.68367505      11.32464836        0       0.00000000      -1.12329206      -1.06635121       2.67166034      -0.01926391       0.00299653       0.10512372
C       10.14050271      14.53449527      10.68039306        0       0.00000000       0.79411241      -0.68561297      -0.64108086      -0.00016900      -0.02877345       0.01325514
C       11.14326182      15.31008144      11.55826324        0       0.00000000      -0.93377947       0.49182936       0.01572334       0.00011495      -0.00019439      -0.00874608
H       10.41405779      14.61767289       9.61682793        0       0.00000000       0.21865451      -0.22126935       0.00192315       0.02118857      -0.09330463       0.01081410
H        9.14481578      15.00333090      10.76939333        0       0.00000000       0.07159175      -0.06674991      -0.19190854       0.00763426      -0.00213833      -0.02703854
H       10.92313673      15.19671277      12.63096543        0       0.00000000      -0.35310760       0.35334341      -0.02611116       0.00279891       0.02987013      -0.00417573
H       11.14407455      16.39347879      11.34916360        0       0.00000000       0.01570556       0.04367066      -0.44659419      -0.00108781      -0.00499729      -0.03830548
H       12.17435835      14.95533368      11.41242406        0       0.00000000       0.08766191       0.02233949       0.40699558       0.00024657      -0.00313832       0.00000329
C        9.70390896      11.39864599      12.83283415        0       0.00000000       0.43929311      -0.01000622       0.89642276       0.01083820       0.03439869       0.09317531
H       10.72110390      11.02449351      13.04536803        0       0.00000000       0.17596023       0.04073992       0.24092062       0.01445551       0.01609916       0.04820863
H        9.01344770       9.36500035      12.22308690        0       0.00000000       0.21619081      -0.10292105      -0.02476097       0.02939165       0.07845012      -0.04657428
C        8.72200512      10.21084289      12.87228758        0       0.00000000       0.39119104       0.22314171      -0.05416557       0.00935291       0.03693750       0.00353648
H        7.69588535      10.48586750      12.58470295        0       0.00000000      -0.11245946      -0.02386285      -0.20148663       0.01512907       0.05594236      -0.00219754
H        9.46300911      12.07140463      13.66976091        0       0.00000000      -0.09504762       0.15862748       0.10666483       0.03137260      -0.02100413       0.15301498
H        8.66109502       9.77981151      13.88600455        0       0.00000000      -0.04932688       0.07822359       0.13180539      -0.01057382      -0.03182286      -0.02389290
H       15.70992297       9.11628919       8.00288233        0       0.00000000       0.00000000       0.00000000       0.00000000       0.01469874      -0.04480983      -0.04878506
31
Lattice="23.260156611541266 0.0 0.0 0.0 23.29228038821908 0.0 0.0 0.0 22.553038566698444" Properties=species:S:1:pos:R:3:tags:I:1:initial_magmoms:R:1:momenta:R:3:forces:R:3 energy=-173.36180581926928 pbc="F F F"
C       13.26149910      10.17035163       8.11330562        0       0.00000000       0.23605359      -0.25515778      -0.22999340      -0.00022695      -0.00961642       0.00701642
C       13.12997910       8.79851602      10.09399684        0       0.00000000      -0.16940225      -0.18564219       0.33309764       0.00498704      -0.00380455       0.01213079
C       11.86813289       9.31607356      10.36341773        0       0.00000000      -0.08050586       0.98429591      -0.46340167      -0.00110345       0.00715384      -0.00746942
C       12.00868464      10.70364783       8.40053748        0       0.00000000       0.35633944       0.56130570      -1.01894050       0.00862494      -0.00465837      -0.01845604
C       13.84547693       9.20840137       8.95827835        0       0.00000000      -0.41807482      -0.75948651      -0.13586024       0.00368793       0.00995768      -0.01574316
C       11.28961063      10.26854338       9.51824492        0       0.00000000       0.38298129       0.96377326      -0.85546783       0.00443128      -0.01636529      -0.00669491
H       11.31917150       8.96802177      11.23944684        0       0.00000000      -0.02047704       0.04552889      -0.00744486       0.00617649       0.00693857       0.00705967
H       13.55814089       8.04903230      10.76262035        0       0.00000000       0.00481574      -0.03460625       0.13227931       0.00752509       0.01415534       0.00752820
H       11.58333404      11.47675119       7.75747946        0       0.00000000       0.10527834       0.08822957      -0.09369084       0.00077783      -0.00608305      -0.00523043
H       13.79853882      10.50948286       7.22531922        0       0.00000000       0.08065862      -0.15898770       0.02481211       0.00644263       0.00104456      -0.00491258
N       15.07294038       8.62935089       8.64843671        0       0.00000000      -0.22266897      -0.72593990      -0.42777002       0.00148475      -0.01934750       0.02560230
H       15.56084456       8.18968161       9.42100236        0       0.00000000       0.07343365      -0.09085599       0.01763536      -0.00256423       0.00481456      -0.01259506
N       10.02106693      10.83874112       9.83230017        0       0.00000000      -0.03967052       0.36919920      -0.04401804      -0.00310306       0.00143532      -0.05708591
H        9.68881046      10.52446386      10.74764247        0       0.00000000       0.06611670      -0.16447482      -0.07833456      -0.12238642      -0.33433319      -0.25545444
H        9.30482832      10.68522279       9.12401080        0       0.00000000      -0.09532580       0.12511099      -0.04173172       0.04172873       0.03135739      -0.10723990
Zn       9.94182124      12.68149602      11.18813196        0       0.00000000      -1.12329206      -1.06635121       2.67166034      -0.09265298       0.01930207       0.28302844
C       10.13923586      14.57294136      10.66280649        0       0.00000000       0.79411241      -0.68561297      -0.64108086      -0.01167154      -0.03353518       0.02080514
C       11.14051036      15.31178609      11.57093922        0       0.00000000      -0.93377947       0.49182936       0.01572334      -0.00628949       0.00117681      -0.00508469
H       10.38745287      14.73477202       9.60237678        0       0.00000000       0.21865451      -0.22126935       0.00192315       0.00962272      -0.09332571       0.01432346
H        9.13340647      15.00706251      10.80137870        0       0.00000000       0.07159175      -0.06674991      -0.19190854       0.00160285       0.01576539      -0.02085894
H       10.91740555      15.15721536      12.63760614        0       0.00000000      -0.35310760       0.35334341      -0.02611116       0.00518132       0.02258017       0.00115119
H       11.14176701      16.40209445      11.40297207        0       0.00000000       0.01570556       0.04367066      -0.44659419      -0.00599323      -0.00058004      -0.02278927
H       12.17210411      14.96267726      11.41372610        0       0.00000000       0.08766191       0.02233949       0.40699558      -0.00530346       0.00028274      -0.00227268
C        9.68872061      11.36315316      12.71380292        0       0.00000000       0.43929311      -0.01000622       0.89642276      -0.02382640       0.14125361       0.15238545
H       10.70192314      11.01729079      12.98918484        0       0.00000000       0.17596023       0.04073992       0.24092062      -0.00383759       0.08857036       0.03632942
H        8.98306872       9.27030296      12.28169410        0       0.00000000       0.21619081      -0.10292105      -0.02476097       0.06559633       0.14570281      -0.08026547
C        8.71334219      10.16853021      12.86629442        0       0.00000000       0.39119104       0.22314171      -0.05416557       0.01093589       0.09219904      -0.01717573
H        7.67940316      10.41599010      12.58445263        0       0.00000000      -0.11245946      -0.02386285      -0.20148663       0.00476602       0.06073086      -0.02263554
H        9.41498366      12.10798956      13.47186153        0       0.00000000      -0.09504762       0.15862748       0.10666483       0.02051558      -0.01264648       0.35078702
H        8.67854467       9.82601063      13.91548595        0       0.00000000      -0.04932688       0.07822359       0.13180539      -0.00332225      -0.00763205      -0.04906694
H       15.69237366       9.17854917       8.06305856        0       0.00000000       0.00000000       0.00000000       0.00000000       0.00836022       0.00676818      -0.01014484
31
Lattice="23.260156611541266 0.0 0.0 0.0 23.29228038821908 0.0 0.0 0.0 22.553038566698444" Properties=species:S:1:pos:R:3:tags:I:1:initial_magmoms:R:1:momenta:R:3:forces:R:3 energy=-172.89890431326702 pbc="F F F"
C       13.25781712      10.17137039       8.11448983        0       0.00000000       0.23605359      -0.25515778      -0.22999340      -0.00516650      -0.00267466      -0.00437888
C       13.12774596       8.79663444      10.09270416        0       0.00000000      -0.16940225      -0.18564219       0.33309764       0.01237683      -0.00348451       0.00369114
C       11.86732285       9.31503155      10.36548175        0       0.00000000      -0.08050586       0.98429591      -0.46340167       0.01151224      -0.02206879       0.01381860
C       12.00611565      10.70648259       8.40673707        0       0.00000000       0.35633944       0.56130570      -1.01894050      -0.01541438      -0.00812518       0.00423950
C       13.84334216       9.20881576       8.95769649        0       0.00000000      -0.41807482      -0.75948651      -0.13586024       0.00206738      -0.00794913       0.00619540
C       11.28647863      10.27368524       9.52871842        0       0.00000000       0.38298129       0.96377326      -0.85546783       0.02887652      -0.04210489      -0.00313193
H       11.31596666       8.96378156      11.23784255        0       0.00000000      -0.02047704       0.04552889      -0.00744486       0.01128382      -0.00256406       0.01487124
H       13.55486886       8.04372799      10.75777691        0       0.00000000       0.00481574      -0.03460625       0.13227931       0.01401677       0.00101697       0.01087249
H       11.58128317      11.47837602       7.76153109        0       0.00000000       0.10527834       0.08822957      -0.09369084      -0.00741786      -0.00112580       0.00707454
H       13.79313975      10.50914105       7.22417816        0       0.00000000       0.08065862      -0.15898770       0.02481211      -0.00933274       0.00076063       0.00576864
N       15.07134700       8.62961696       8.64845231        0       0.00000000      -0.22266897      -0.72593990      -0.42777002      -0.00281906       0.01706691      -0.01041808
H       15.55886656       8.19048212       9.42093392        0       0.00000000       0.07343365      -0.09085599       0.01763536       0.00307055      -0.00580419       0.00523044
N       10.02193689      10.83835387       9.86329475        0       0.00000000      -0.03967052       0.36919920      -0.04401804       0.02448545      -0.02611000      -0.02661389
H        9.76029506      10.73006631      10.90127246        0       0.00000000       0.06611670      -0.16447482      -0.07833456      -0.04027272      -0.56881392      -1.01337217
H        9.28138101      10.66210672       9.18631099        0       0.00000000      -0.09532580       0.12511099      -0.04173172      -0.04504105      -0.06872949       0.06288139
Zn       9.99329306      12.67153285      11.01181946        0       0.00000000      -1.12329206      -1.06635121       2.67166034      -0.12110497       0.03143953       0.67569484
C       10.14562668      14.59492325      10.65142921        0       0.00000000       0.79411241      -0.68561297      -0.64108086       0.00038189      -0.02595730      -0.01999639
C       11.14249116      15.31347046      11.57629906        0       0.00000000      -0.93377947       0.49182936       0.01572334      -0.00700765       0.00501215      -0.01534130
H       10.38522633      14.78996660       9.59560059        0       0.00000000       0.21865451      -0.22126935       0.00192315       0.00844073      -0.03105770      -0.01657232
H        9.13168758      14.99993793      10.81201051        0       0.00000000       0.07159175      -0.06674991      -0.19190854       0.00944959       0.01397799      -0.02342413
H       10.91474975      15.14647281      12.63960627        0       0.00000000      -0.35310760       0.35334341      -0.02611116      -0.00409372       0.00505399      -0.01084385
H       11.14105192      16.40457420      11.41742110        0       0.00000000       0.01570556       0.04367066      -0.44659419      -0.00106050       0.00750885      -0.00592983
H       12.17407246      14.96677949      11.41647007        0       0.00000000       0.08766191       0.02233949       0.40699558      -0.00357862       0.00399256      -0.00199801
C        9.70116448      11.28344582      12.61852595        0       0.00000000       0.43929311      -0.01000622       0.89642276      -0.03552086       0.32069707       0.15953786
H       10.70497815      10.97453611      12.96157539        0       0.00000000       0.17596023       0.04073992       0.24092062      -0.02225189       0.13540006       0.01052959
H        8.94569832       9.18710386      12.32672615        0       0.00000000       0.21619081      -0.10292105      -0.02476097       0.06580852       0.11909004      -0.05341790
C        8.70781579      10.11653826      12.87400363        0       0.00000000       0.39119104       0.22314171      -0.05416557       0.03029870       0.13735693      -0.07562730
H        7.67759274      10.38184319      12.59480120        0       0.00000000      -0.11245946      -0.02386285      -0.20148663      -0.00709608       0.03718330      -0.03609336
H        9.40219760      12.11910351      13.25964656        0       0.00000000      -0.09504762       0.15862748       0.10666483      -0.02021138       0.03991012       0.50337367
H        8.68045399       9.83311572      13.94240563        0       0.00000000      -0.04932688       0.07822359       0.13180539       0.02157537       0.04923927      -0.08174089
H       15.69127252       9.17979361       8.06365814        0       0.00000000       0.00000000       0.00000000       0.00000000      -0.00364557      -0.00728513      -0.00134051
31
Lattice="23.260156611541266 0.0 0.0 0.0 23.29228038821908 0.0 0.0 0.0 22.553038566698444" Properties=species:S:1:pos:R:3:tags:I:1:initial_magmoms:R:1:momenta:R:3:forces:R:3 energy=-172.40258739396572 pbc="F F F"
C       13.26096132      10.17208829       8.11238468        0       0.00000000       0.23605359      -0.25515778      -0.22999340      -0.00418951      -0.00371575       0.00201560
C       13.12446106       8.79890719      10.08953815        0       0.00000000      -0.16940225      -0.18564219       0.33309764       0.00321589      -0.00271604       0.00184537
C       11.86448711       9.32193827      10.36050336        0       0.00000000      -0.08050586       0.98429591      -0.46340167       0.00263880       0.00407349      -0.00136496
C       12.00992419      10.70901450       8.40419405        0       0.00000000       0.35633944       0.56130570      -1.01894050      -0.00080685       0.00170697      -0.00212291
C       13.84348831       9.20941957       8.95681970        0       0.00000000      -0.41807482      -0.75948651      -0.13586024      -0.00021294       0.00330093      -0.00697794
C       11.28012703      10.28692919       9.52653212        0       0.00000000       0.38298129       0.96377326      -0.85546783      -0.00001793       0.00021035       0.00336717
H       11.31170300       8.96786481      11.23095942        0       0.00000000      -0.02047704       0.04552889      -0.00744486       0.00162778       0.00639089      -0.00043501
H       13.55025528       8.04515456      10.75562182        0       0.00000000       0.00481574      -0.03460625       0.13227931       0.00089246       0.00279787       0.00159762
H       11.58529244      11.47863423       7.75560859        0       0.00000000       0.10527834       0.08822957      -0.09369084      -0.00298184      -0.00109648      -0.00257689
H       13.79754036      10.50744805       7.22172616        0       0.00000000       0.08065862      -0.15898770       0.02481211      -0.00236170      -0.00391832      -0.00326672
N       15.07188678       8.62806046       8.64763748        0       0.00000000      -0.22266897      -0.72593990      -0.42777002       0.00031139      -0.00624482       0.00791864
H       15.55910202       8.19110423       9.42205827        0       0.00000000       0.07343365      -0.09085599       0.01763536      -0.00337474       0.00269613      -0.00440351
N       10.01552952      10.84475116       9.87025933        0       0.00000000      -0.03967052       0.36919920      -0.04401804       0.00299238      -0.00389059       0.01194330
H        9.76889337      10.87491732      11.16482861        0       0.00000000       0.06611670      -0.16447482      -0.07833456      -0.01229764      -0.02304838       0.00188966
H        9.29550680      10.67975715       9.16570989        0       0.00000000      -0.09532580       0.12511099      -0.04173172      -0.00169805      -0.00032112       0.01594494
Zn      10.02648735      12.66215868      10.82859953        0       0.00000000      -1.12329206      -1.06635121       2.67166034       0.00422498      -0.00061348       0.03467490
C       10.14587369      14.60336548      10.65232036        0       0.00000000       0.79411241      -0.68561297      -0.64108086       0.00203003       0.00620819      -0.00687122
C       11.14341329      15.31098766      11.57955412        0       0.00000000      -0.93377947       0.49182936       0.01572334      -0.00237030       0.00392664      -0.00183264
H       10.38318526      14.80896228       9.59696411        0       0.00000000       0.21865451      -0.22126935       0.00192315       0.00062628       0.01621002      -0.00685057
H        9.12892039      14.99542823      10.81662660        0       0.00000000       0.07159175      -0.06674991      -0.19190854       0.00204068       0.00600372      -0.00510346
H       10.91421953      15.14183322      12.64125986        0       0.00000000      -0.35310760       0.35334341      -0.02611116      -0.00556047      -0.00526825      -0.00389609
H       11.14055433      16.40160025      11.41959402        0       0.00000000       0.01570556       0.04367066      -0.44659419      -0.00004395       0.00487200       0.00514818
H       12.17410641      14.96465730      11.41660666        0       0.00000000       0.08766191       0.02233949       0.40699558      -0.00269769       0.00272855       0.00075735
C        9.71042945      11.20022668      12.57941595        0       0.00000000       0.43929311      -0.01000622       0.89642276      -0.00290020       0.00431187      -0.01533269
H       10.70873982      10.93976979      12.96686988        0       0.00000000       0.17596023       0.04073992       0.24092062      -0.00527758       0.01240357      -0.00855496
H        8.92993893       9.15730998      12.34336997        0       0.00000000       0.21619081      -0.10292105      -0.02476097       0.00626359       0.01038905      -0.00649341
C        8.69893117      10.08153242      12.89561967        0       0.00000000       0.39119104       0.22314171      -0.05416557      -0.00187894       0.00870047      -0.00686442
H        7.67904979      10.37263947      12.60391816        0       0.00000000      -0.11245946      -0.02386285      -0.20148663      -0.00149480       0.00701888      -0.01027435
H        9.40748482      12.10902574      13.13122783        0       0.00000000      -0.09504762       0.15862748       0.10666483       0.00059049       0.00164216      -0.00720408
H        8.67124948       9.82050311      13.96550499        0       0.00000000      -0.04932688       0.07822359       0.13180539       0.00308170       0.01456711      -0.00772099
H       15.69215540       9.17982736       8.06506045        0       0.00000000       0.00000000       0.00000000       0.00000000       0.00344808       0.00181384      -0.00382934
31
Lattice="23.260156611541266 0.0 0.0 0.0 23.29228038821908 0.0 0.0 0.0 22.553038566698444" Properties=species:S:1:pos:R:3:tags:I:1:initial_magmoms:R:1:momenta:R:3:forces:R:3 energy=-173.49449623989733 pbc="F F F"
C       13.29887465      10.17199159       8.08383884        0       0.00000000       0.23605359      -0.25515778      -0.22999340       0.03241486      -0.00114586      -0.02956815
C       13.10578881       8.81665099      10.06889191        0       0.00000000      -0.16940225      -0.18564219       0.33309764      -0.01749659       0.01853981      -0.01966294
C       11.84052926       9.35031429      10.31049852        0       0.00000000      -0.08050586       0.98429591      -0.46340167      -0.02076479       0.02643280      -0.04425408
C       12.04789480      10.71203335       8.34500268        0       0.00000000       0.35633944       0.56130570      -1.01894050       0.03252320       0.00119114      -0.05431123
C       13.85097891       9.21099960       8.94645059        0       0.00000000      -0.41807482      -0.75948651      -0.13586024       0.00605370      -0.00077334      -0.00771863
C       11.27832036      10.30933677       9.44750772        0       0.00000000       0.38298129       0.96377326      -0.85546783      -0.00214704       0.02157356      -0.07297949
H       11.27628942       9.00426105      11.17802521        0       0.00000000      -0.02047704       0.04552889      -0.00744486      -0.03180728       0.03605107      -0.04720559
H       13.52095525       8.06925046      10.75002247        0       0.00000000       0.00481574      -0.03460625       0.13227931      -0.02600078       0.02376157      -0.00298643
H       11.63385636      11.48307100       7.69198320        0       0.00000000       0.10527834       0.08822957      -0.09369084       0.04228307       0.00243281      -0.06007036
H       13.85516832      10.49951150       7.20334361        0       0.00000000       0.08065862      -0.15898770       0.02481211       0.04835002      -0.01076394      -0.01952288
N       15.07904750       8.62309143       8.65403776        0       0.00000000      -0.22266897      -0.72593990      -0.42777002       0.00590973      -0.00164975       0.00167515
H       15.56120757       8.19040603       9.43381886        0       0.00000000       0.07343365      -0.09085599       0.01763536       0.00226237      -0.00085388       0.01230192
N        9.99968612      10.88157140       9.70434840        0       0.00000000      -0.03967052       0.36919920      -0.04401804      -0.01440211       0.03313620      -0.15165678
H        9.81692980      11.08700472      11.63639476        0       0.00000000       0.06611670      -0.16447482      -0.07833456       0.04044462       0.19799110       0.43227156
H        9.33609122      10.71228527       8.95301945        0       0.00000000      -0.09532580       0.12511099      -0.04173172       0.03655378       0.02599710      -0.19403944
Zn      10.06417558      12.66560946      10.34393918        0       0.00000000      -1.12329206      -1.06635121       2.67166034       0.03395262       0.00432381      -0.44973200
C       10.14505432      14.59256848      10.60438466        0       0.00000000       0.79411241      -0.68561297      -0.64108086      -0.00055500      -0.00824785      -0.04650477
C       11.14142197      15.25690183      11.56652085        0       0.00000000      -0.93377947       0.49182936       0.01572334      -0.00376158      -0.04861943      -0.01149281
H       10.35995872      14.92158823       9.57416151        0       0.00000000       0.21865451      -0.22126935       0.00192315      -0.01839561       0.10788113      -0.02185941
H        9.12291847      14.94371130      10.81873876        0       0.00000000       0.07159175      -0.06674991      -0.19190854      -0.00539926      -0.04519489      -0.00167118
H       10.90313095      15.06160628      12.62106972        0       0.00000000      -0.35310760       0.35334341      -0.02611116      -0.01170621      -0.07397537      -0.01799756
H       11.13489206      16.35218512      11.43498750        0       0.00000000       0.01570556       0.04367066      -0.44659419      -0.00944380      -0.04422641       0.01517208
H       12.17476842      14.92403139      11.39882339        0       0.00000000       0.08766191       0.02233949       0.40699558      -0.00053302      -0.03391022      -0.01522592
C        9.71043064      11.10021036      12.73780018        0       0.00000000       0.43929311      -0.01000622       0.89642276      -0.00149272      -0.08512943       0.14409200
H       10.70178483      10.86377910      13.14507765        0       0.00000000       0.17596023       0.04073992       0.24092062      -0.00666656      -0.05657910       0.16153836
H        8.91919854       9.11174444      12.42836560        0       0.00000000       0.21619081      -0.10292105      -0.02476097      -0.00771728      -0.03555916       0.07708936
C        8.66687347      10.01957557      12.99524609        0       0.00000000       0.39119104       0.22314171      -0.05416557      -0.02897375      -0.05121362       0.09016961
H        7.67808717      10.34523339      12.64123542        0       0.00000000      -0.11245946      -0.02386285      -0.20148663      -0.00014775      -0.02026907       0.03071110
H        9.40958395      12.08591006      13.12486984        0       0.00000000      -0.09504762       0.15862748       0.10666483      -0.00146111      -0.01408433      -0.01087344
H        8.58126597       9.75411486      14.05469600        0       0.00000000      -0.04932688       0.07822359       0.13180539      -0.08310072      -0.05516946       0.08020636
H       15.70292565       9.17133300       8.07188748        0       0.00000000       0.00000000       0.00000000       0.00000000       0.00780325      -0.00920053       0.00628012
31
Lattice="23.260156611541266 0.0 0.0 0.0 23.29228038821908 0.0 0.0 0.0 22.553038566698444" Properties=species:S:1:pos:R:3:tags:I:1:initial_magmoms:R:1:momenta:R:3:forces:R:3 energy=-173.88388921429896 pbc="F F F"
C       13.39857326      10.12596083       7.96400125        0       0.00000000       0.23605359      -0.25515778      -0.22999340       0.01361878      -0.00865621      -0.01576926
C       13.15848363       8.87849911      10.00525014        0       0.00000000      -0.16940225      -0.18564219       0.33309764       0.00751572       0.00834682      -0.00694630
C       11.88316135       9.41660904      10.18155623        0       0.00000000      -0.08050586       0.98429591      -0.46340167       0.00583370       0.01205397      -0.02080699
C       12.12909817      10.66253669       8.15053057        0       0.00000000       0.35633944       0.56130570      -1.01894050       0.01275618      -0.00699059      -0.03160636
C       13.94272413       9.21994130       8.89069273        0       0.00000000      -0.41807482      -0.75948651      -0.13586024       0.01356519       0.00422089      -0.01290642
C       11.33220055      10.32015379       9.25717968        0       0.00000000       0.38298129       0.96377326      -0.85546783       0.00748949       0.00036828      -0.02616416
H       11.28789011       9.12329291      11.04700258        0       0.00000000      -0.02047704       0.04552889      -0.00744486       0.00173208       0.01861609      -0.01888036
H       13.54487328       8.16634175      10.73822178        0       0.00000000       0.00481574      -0.03460625       0.13227931       0.00328597       0.01594000      -0.00200336
H       11.73789635      11.38243756       7.42755833        0       0.00000000       0.10527834       0.08822957      -0.09369084       0.01493186      -0.01572537      -0.03996749
H       13.98402989      10.42464455       7.09217486        0       0.00000000       0.08065862      -0.15898770       0.02481211       0.01896616      -0.01165815      -0.01811338
N       15.19837221       8.63606550       8.66754086        0       0.00000000      -0.22266897      -0.72593990      -0.42777002       0.01740761      -0.00124320       0.00688668
H       15.67842955       8.31571180       9.50260786        0       0.00000000       0.07343365      -0.09085599       0.01763536       0.01610795       0.01977251       0.00753471
N       10.03215971      10.87716535       9.47526775        0       0.00000000      -0.03967052       0.36919920      -0.04401804       0.00451240      -0.00041949      -0.03440362
H        9.89702222      11.18178510      11.90991250        0       0.00000000       0.06611670      -0.16447482      -0.07833456       0.01826543       0.01327806       0.03834817
H        9.42076296      10.71864739       8.67436850        0       0.00000000      -0.09532580       0.12511099      -0.04173172       0.01159727       0.00025676      -0.04062031
Zn      10.05844142      12.65869657      10.02291508        0       0.00000000      -1.12329206      -1.06635121       2.67166034      -0.00055332      -0.00018993      -0.04933250
C       10.08054078      14.54253157      10.49344001        0       0.00000000       0.79411241      -0.68561297      -0.64108086      -0.00816122      -0.00629383      -0.01804691
C       11.10679711      15.06430617      11.51237673        0       0.00000000      -0.93377947       0.49182936       0.01572334      -0.00577239      -0.02924809      -0.00663885
H       10.22886010      15.05628899       9.52937290        0       0.00000000       0.21865451      -0.22126935       0.00192315      -0.01588514       0.02150064      -0.00761033
H        9.06065929      14.80800815      10.81388025        0       0.00000000       0.07159175      -0.06674991      -0.19190854      -0.00834950      -0.01858864      -0.00429453
H       10.90930257      14.70316177      12.53127899        0       0.00000000      -0.35310760       0.35334341      -0.02611116      -0.00176858      -0.05520179      -0.01283399
H       11.08659522      16.16568677      11.55305787        0       0.00000000       0.01570556       0.04367066      -0.44659419      -0.00763826      -0.02842806       0.02050057
H       12.13605823      14.77506816      11.25920014        0       0.00000000       0.08766191       0.02233949       0.40699558      -0.00580906      -0.02268965      -0.01732228
C        9.71818503      10.99822992      12.97772658        0       0.00000000       0.43929311      -0.01000622       0.89642276       0.00211388      -0.01008619       0.03362996
H       10.68332165      10.70661167      13.41334489        0       0.00000000       0.17596023       0.04073992       0.24092062      -0.00395774      -0.01327449       0.04614961
H        8.93530952       9.00969135      12.55012739        0       0.00000000       0.21619081      -0.10292105      -0.02476097       0.00510355      -0.01204770       0.01946212
C        8.65999507       9.90834765      13.12045217        0       0.00000000       0.39119104       0.22314171      -0.05416557       0.00112190      -0.01200227       0.01746716
H        7.68749896      10.24647257      12.73514385        0       0.00000000      -0.11245946      -0.02386285      -0.20148663       0.00363529      -0.01175856       0.01100092
H        9.40632374      11.94442085      13.44192979        0       0.00000000      -0.09504762       0.15862748       0.10666483      -0.00406963      -0.01417136       0.03791601
H        8.51547657       9.60869141      14.16739839        0       0.00000000      -0.04932688       0.07822359       0.13180539      -0.00868145      -0.01425007       0.01630064
H       15.81349016       9.17056380       8.06335637        0       0.00000000       0.00000000       0.00000000       0.00000000       0.01750061       0.00152724      -0.00338277
31
Lattice="23.260156611541266 0.0 0.0 0.0 23.29228038821908 0.0 0.0 0.0 22.553038566698444" Properties=species:S:1:pos:R:3:tags:I:1:initial_magmoms:R:1:momenta:R:3:forces:R:3 energy=-173.972921135263 pbc="F F F"
C       13.43076560      10.05069748       7.82529074        0       0.00000000       0.23605359      -0.25515778      -0.22999340      -0.03948962      -0.02221748      -0.01803066
C       13.17646745       8.92861057       9.93935920        0       0.00000000      -0.16940225      -0.18564219       0.33309764      -0.04321339      -0.01417287      -0.01087798
C       11.89229324       9.45682804      10.06365435        0       0.00000000      -0.08050586       0.98429591      -0.46340167      -0.02750319       0.03276275      -0.00543944
C       12.15049310      10.58256871       7.96214901        0       0.00000000       0.35633944       0.56130570      -1.01894050      -0.00774007      -0.01974464      -0.00328682
C       13.97101545       9.21276954       8.81651192        0       0.00000000      -0.41807482      -0.75948651      -0.13586024      -0.01333925       0.02241579       0.00623865
C       11.34623275      10.30048464       9.08247670        0       0.00000000       0.38298129       0.96377326      -0.85546783      -0.00637882       0.03754287      -0.01588176
H       11.27957901       9.20502273      10.93070945        0       0.00000000      -0.02047704       0.04552889      -0.00744486       0.02340893       0.01049755       0.01320134
H       13.55794754       8.26074480      10.71538340        0       0.00000000       0.00481574      -0.03460625       0.13227931       0.01427209       0.02975764       0.02468099
H       11.76135468      11.25082711       7.18859817        0       0.00000000       0.10527834       0.08822957      -0.09369084       0.02532038      -0.02994188       0.01757118
H       14.02171513      10.29394232       6.93914994        0       0.00000000       0.08065862      -0.15898770       0.02481211       0.00201888      -0.00784513       0.00700416
N       15.23585231       8.63305499       8.65988872        0       0.00000000      -0.22266897      -0.72593990      -0.42777002       0.02269330      -0.00364637       0.00516153
H       15.68848906       8.34348421       9.52110629        0       0.00000000       0.07343365      -0.09085599       0.01763536      -0.01424953       0.00916524       0.00536285
N       10.03435065      10.84620165       9.26001352        0       0.00000000      -0.03967052       0.36919920      -0.04401804       0.00602273      -0.00583136      -0.02160592
H        9.77403514      11.14711112      12.21427877        0       0.00000000       0.06611670      -0.16447482      -0.07833456       0.00479874      -0.00057296       0.00255835
H        9.46750503      10.70106698       8.42378501        0       0.00000000      -0.09532580       0.12511099      -0.04173172      -0.00431974       0.00068435      -0.02098025
Zn       9.97444875      12.60089937       9.84715180        0       0.00000000      -1.12329206      -1.06635121       2.67166034       0.01209492      -0.02268519       0.00230130
C        9.94900573      14.44253155      10.44430436        0       0.00000000       0.79411241      -0.68561297      -0.64108086       0.00308093       0.00119033       0.01524997
C       11.05638648      14.84355982      11.43344811        0       0.00000000      -0.93377947       0.49182936       0.01572334      -0.00759684      -0.00660407      -0.00038326
H       10.01575532      15.05954712       9.53308858        0       0.00000000       0.21865451      -0.22126935       0.00192315      -0.01417577      -0.00646849       0.01255849
H        8.95563787      14.64647305      10.87419553        0       0.00000000       0.07159175      -0.06674991      -0.19190854      -0.00019045      -0.00681302       0.00983977
H       10.98032476      14.29140454      12.38085979        0       0.00000000      -0.35310760       0.35334341      -0.02611116       0.00431694      -0.00343166      -0.00913287
H       11.00006792      15.91651289      11.68165628        0       0.00000000       0.01570556       0.04367066      -0.44659419      -0.01728578      -0.01766730      -0.00454898
H       12.06324001      14.66067034      11.02862774        0       0.00000000       0.08766191       0.02233949       0.40699558      -0.01697828      -0.00577763       0.00412237
C        9.53548264      10.71101240      13.19463301        0       0.00000000       0.43929311      -0.01000622       0.89642276       0.00007477      -0.00182767      -0.00037492
H       10.48105704      10.35701801      13.62988164        0       0.00000000       0.17596023       0.04073992       0.24092062      -0.00316007      -0.00486406       0.00212874
H        8.90310750       8.78137531      12.39447568        0       0.00000000       0.21619081      -0.10292105      -0.02476097      -0.00584267       0.00369861      -0.00552185
C        8.52180431       9.57774812      13.04880609        0       0.00000000       0.39119104       0.22314171      -0.05416557      -0.00040833       0.00211857      -0.00339135
H        7.57875327       9.93457032      12.61081593        0       0.00000000      -0.11245946      -0.02386285      -0.20148663       0.00011653       0.00215396      -0.00082979
H        9.15631309      11.51874023      13.83709316        0       0.00000000      -0.09504762       0.15862748       0.10666483      -0.00021745      -0.00326491      -0.00035837
H        8.28226795       9.12520998      14.02182135        0       0.00000000      -0.04932688       0.07822359       0.13180539       0.00109252      -0.00089859      -0.00569829
H       15.87319639       9.14959393       8.06318697        0       0.00000000       0.00000000       0.00000000       0.00000000       0.02130442      -0.00407028      -0.03140664
