# Supplementary material for: Modelling of growth reaction pathways of zincone ALD/MLD hybrid thin films: a DFT study of precursor screening and the diethyl zinc pulse
Source: RSC Adv. 2025 May 15;15(21):16299–311. doi: 10.1039/d5ra00686d (PMC12080462; doi:10.1039/d5ra00686d)
Supplement: RA-015-D5RA00686D-s001 [file RA-015-D5RA00686D-s001.zip › RSCAdv_supplementary/readme.txt]

This .zip-file contains all reaction structures presented in the research article titled "Modelling of growth reaction pathways of zincone ALD/MLD hybrid thin films: a DFT study of precursor screening and the diethyl zinc pulse" by M. Makinen and K. Laasonen.
The coordinates of reactions are in xyz-format, which should work with most quantum chemistry programs used. For the best viewing experience, authors suggest the use of the graphical user interface of the Atomic Simulation Environment package (https://wiki.fysik.dtu.dk/ase/index.html).
