# Supplementary material for: Modelling of growth reaction pathways of zincone ALD/MLD hybrid thin films: a DFT study of precursor screening and the diethyl zinc pulse
Source: RSC Adv. 2025 May 15;15(21):16299–311. doi: 10.1039/d5ra00686d (PMC12080462; doi:10.1039/d5ra00686d)
Supplement: RA-015-D5RA00686D-s001 [file RA-015-D5RA00686D-s001.zip › RSCAdv_supplementary/case2_APO_rmEt_dzd_p2_z40a_rmEt.xyz]

100
Lattice="6.733 0.0 0.0 6.447765397510814e-16 10.477 0.0 2.449293598294707e-15 2.449293598294707e-15 40.0" Properties=species:S:1:pos:R:3:momenta:R:3:forces:R:3 energy=-500.66928742829066 pbc="T T F"
Zn       0.53733633       0.46887119      14.17981652       0.00000000       0.00000000       0.00000000       0.00000000       0.00000000       0.00000000
Zn       2.15215354       0.57612295      17.03101322      -0.00126664      -1.11281129      -0.98544674       0.00028187       0.00044581      -0.00029266
Zn       0.58939602       0.56762030      19.78312358      -1.94505465       0.05090287      -2.21508689      -0.00037635      -0.00041502      -0.00297154
O        0.53733633       2.46041009      14.17981652       0.00000000       0.00000000       0.00000000       0.00000000       0.00000000       0.00000000
O        2.10571470       2.55412417      17.09278101      -0.40739128       0.69484761      -0.63087791       0.00007003       0.00097872       0.00012744
O        0.41616995       2.55199312      19.90565095      -0.37691793      -0.45266423       0.02355598       0.00085060      -0.00095493       0.00113116
Zn       2.21228633       3.10137119      15.14689051       0.00000000       0.00000000       0.00000000       0.00000000       0.00000000       0.00000000
Zn       0.41579827       3.17937376      17.97728193       0.61061766       1.14013551       2.15932145      -0.00058635      -0.00025073      -0.00313146
Zn       2.10188810       3.30158786      20.56514953       2.18398308       0.73142843      -2.43318876       0.00028997      -0.00126729      -0.00277371
O        2.21228633       5.09291009      15.14689051       0.00000000       0.00000000       0.00000000       0.00000000       0.00000000       0.00000000
O        0.43985098       5.17495122      17.96605186       0.13764150      -0.04520638       0.09186457       0.00070550      -0.00001550       0.00058145
O        2.09652844       5.23821699      20.81066820       0.35146828      -0.54222413       0.36148144      -0.00196883      -0.00010855       0.00363154
Zn       0.53733633       5.73387119      14.17981652       0.00000000       0.00000000       0.00000000       0.00000000       0.00000000       0.00000000
Zn       2.11406967       5.78037097      17.06404592       0.26001230       0.54626948      -2.81609384      -0.00004046      -0.00001800      -0.00084674
Zn       0.35574997       5.79224877      19.90138225       0.43443030       0.99553716       0.42425090      -0.00015931       0.00035270      -0.00500816
O        0.53733633       7.72541009      14.17981652       0.00000000       0.00000000       0.00000000       0.00000000       0.00000000       0.00000000
O        2.11052911       7.76546418      17.06277979       0.35949118       0.13452098      -0.16788609       0.00030895       0.00075835       0.00159905
O        0.46070141       7.80433360      19.84774879      -0.69303277       0.73214715       0.03334064      -0.00049060      -0.00012644       0.00227326
Zn       2.21228633       8.36637119      15.14689051       0.00000000       0.00000000       0.00000000       0.00000000       0.00000000       0.00000000
Zn       0.43622755       8.38469410      17.93710737       3.28252061      -0.61854722       2.86611179      -0.00060030       0.00025372      -0.00315656
Zn       2.12801972       8.47895226      20.75526754      -0.78811562      -2.04641423       1.33817277      -0.00211628       0.00174417      -0.00667479
O        2.21228633      10.35791009      15.14689051       0.00000000       0.00000000       0.00000000       0.00000000       0.00000000       0.00000000
O        0.47847654      10.39856191      17.90282207      -0.12818314      -0.75461765       0.17114292       0.00002861      -0.00053356       0.00083843
O        2.31687812      10.50588029      20.70226827       0.34351552       0.75819240      -0.32748836       0.00134632       0.00256295       0.00043419
Zn       3.88723633       0.46887119      14.17981652       0.00000000       0.00000000       0.00000000       0.00000000       0.00000000       0.00000000
Zn       5.53675526       0.56893077      17.02015646      -1.77235565       1.02762034       0.89998177      -0.00043286       0.00080730      -0.00013561
Zn       4.04087760       0.51058146      19.65820975       0.41749811      -1.26561892      -0.45468948       0.00031613      -0.00140821      -0.00364666
O        3.88723633       2.46041009      14.17981652       0.00000000       0.00000000       0.00000000       0.00000000       0.00000000       0.00000000
O        5.48233502       2.55071863      17.08856625      -0.11564488       0.65405892      -0.18963862       0.00051570       0.00060450      -0.00004133
O        3.77080840       2.51175150      19.79264983      -1.20042681       0.72958236      -0.38662389      -0.00048849      -0.00099581       0.00103826
Zn       5.56218633       3.10137119      15.14689051       0.00000000       0.00000000       0.00000000       0.00000000       0.00000000       0.00000000
Zn       3.79995043       3.21028412      17.92274055      -1.53368579       2.33560991      -2.88008081      -0.00033908       0.00041229      -0.00338215
Zn       5.41045156       3.15279411      20.84818874      -1.17776139      -0.78550659      -0.87281763       0.00037908      -0.00050106      -0.00154728
O        5.56218633       5.09291009      15.14689051       0.00000000       0.00000000       0.00000000       0.00000000       0.00000000       0.00000000
O        3.79758108       5.20190939      17.96825595       0.50733016       0.95635252      -0.52080531       0.00017228      -0.00019204      -0.00034900
O        5.47047324       5.08437817      20.74921424       0.37198663       1.04666893      -0.22168275       0.00031122      -0.00075544       0.00128995
Zn       3.88723633       5.73387119      14.17981652       0.00000000       0.00000000       0.00000000       0.00000000       0.00000000       0.00000000
Zn       5.49160373       5.77436179      17.06127907       1.09176827      -1.92351612       0.32776885      -0.00005814       0.00074333      -0.00133022
Zn       3.84923353       5.79446260      19.92753748       0.08914768       2.37569263      -1.38463530       0.00093479       0.00100816      -0.00438302
O        3.88723633       7.72541009      14.17981652       0.00000000       0.00000000       0.00000000       0.00000000       0.00000000       0.00000000
O        5.49172095       7.76198245      17.06265525       0.57963471       0.37411553       0.85465613      -0.00008044      -0.00008126       0.00052650
O        3.79461569       7.80974348      19.84719012       0.63906151       0.73647393      -0.19996970      -0.00067431       0.00051635       0.00368847
Zn       5.56218633       8.36637119      15.14689051       0.00000000       0.00000000       0.00000000       0.00000000       0.00000000       0.00000000
Zn       3.79892728       8.34245045      17.92178284       2.20041831      -3.22176729      -2.46145043      -0.00058638       0.00053724      -0.00299764
Zn       5.49657828       8.40044666      20.70788269       1.81135693       0.04007583       0.18396948      -0.00050852       0.00088560      -0.00600045
O        5.56218633      10.35791009      15.14689051       0.00000000       0.00000000       0.00000000       0.00000000       0.00000000       0.00000000
O        3.84157194      10.35324978      17.83192315       0.15071016      -1.09439856       1.12880040       0.00022511      -0.00019643       0.00371553
O        5.65935412      10.37677796      20.65137939      -0.73879155       0.00176964      -0.11430819       0.00006663       0.00000858       0.00038102
O        2.32839995       3.01539626      22.69602204      -0.66041243      -0.08524640      -0.23502588       0.00060757       0.00233380      -0.00007085
O        4.84093535       1.94869623      22.40128559      -0.03861095       1.12687391       0.22786950      -0.00123866      -0.00056090      -0.00055874
O        2.08767863       7.86299655      22.59976512       0.03776248       1.05473479       1.56533371      -0.00315438      -0.00159010       0.00146806
O        5.48840844       7.89938581      22.61934066      -0.40479137       0.62519037      -0.17052533       0.00129073       0.00117413       0.00012723
Zn       3.01644823       1.30250487      21.96490006      -1.50290875      -1.95051867      -0.76723526       0.00005107      -0.00038212      -0.00264352
Zn       7.14349174       7.01849459      22.95433005       1.17553205      -0.21156118       1.24929440      -0.00067766      -0.00152868      -0.00316719
Zn      -0.58664822       0.47717528      22.52665744      -0.29617366      -0.52519726       0.01225111      -0.00130062      -0.00021929      -0.00285237
C        0.80766846       0.26007907      23.90087532       0.07460695       2.18334323       0.14853618       0.00094239       0.00071753       0.00049037
H        1.10198463       1.29318532      24.14377640       0.00376047      -0.13543586       0.09389549      -0.00026352       0.00230353       0.00071217
H        1.67500859      -0.24610835      23.43845712      -0.18286181       0.13091397      -0.04898206       0.00103576      -0.00054879      -0.00109454
C        0.42292524      -0.50523109      25.16877497      -0.51037124       0.32722587       0.76816203      -0.00023388      -0.00052194       0.00030018
H       -0.49331974      -0.11820206      25.63466362      -0.08351658       0.13188286       0.06828750      -0.00128875      -0.00003508       0.00058230
H        1.21506015      -0.45540739      25.93228195       0.36908165      -0.62169816       0.65500845       0.00072464       0.00007526       0.00030960
H        0.25478091      -1.56948024      24.96221907      -0.14087397      -0.01647313      -0.00936030       0.00031872      -0.00131304      -0.00084210
Zn       1.78876741       4.92963857      22.81929393      -0.30134324      -3.33299641       1.50443849       0.00423608      -0.00042805       0.00040740
C       -0.04099860       5.17987296      23.96843262       0.10600385      -0.40401380       1.27584856      -0.00012141       0.00169782       0.00000888
H        0.35993711       4.18796052      24.25365596       0.10009304      -0.09534910      -0.18258035       0.00387124       0.00152758      -0.00308355
H       -0.92173726       4.95503811      23.35226922       0.08483353      -0.20631558      -0.00668070      -0.00137765       0.00223782      -0.00202162
C       -0.41816015       5.91828654      25.26994135       0.87744794       0.22604810       0.86826145      -0.00253371       0.00244446       0.00272318
H        0.45455307       6.13026521      25.89159699       0.03456133       0.38316380      -0.13679626      -0.00125432      -0.00052877       0.00575186
H       -1.11454885       5.31357198      25.86575279      -0.05494669      -0.24138331      -0.14035090      -0.00365583       0.00097222       0.00082101
H       -0.92233089       6.87881356      25.09092065       0.03678232      -0.01621516       0.06439142      -0.00427761       0.00184124      -0.00269623
Zn       3.90448676       2.92043920      23.93668380      -0.11753685      -1.13042318      -0.04424982      -0.00165484      -0.00017825      -0.00382302
C        4.66703216       2.50587437      25.70408640       0.28968877       1.03703303      -0.12425432       0.00030021       0.00089831       0.00068172
H        5.70835619       2.21357749      25.49642589      -0.07730336      -0.30118042       0.00754709       0.00122943       0.00053769      -0.00157159
H        4.71265359       3.41044810      26.32356765      -0.34761838      -0.04454245       0.01020315       0.00050698       0.00269847       0.00091140
C        3.93888951       1.38204680      26.45240770      -0.42486566      -0.05584988       1.80627619      -0.00141792       0.00027255       0.00001473
H        4.44551186       1.11747816      27.39773346      -0.20188256      -0.14755267       0.13548480       0.00000705       0.00093715       0.00046096
H        3.87977095       0.45806416      25.85684801      -0.04959484      -0.05332104       0.10548648       0.00067650       0.00032876      -0.00210577
H        2.90173993       1.65608365      26.70454924      -0.09262928      -0.09833308      -0.05847227      -0.00253769       0.00110190      -0.00036410
Zn       3.81477198       7.21168455      23.00740415      -2.06170323      -0.07833422      -1.80725233      -0.00076352       0.00602252      -0.00188073
C        2.57879913       5.00498897      26.36635871       0.70901172      -0.46687466      -0.65903111      -0.01485391       0.00648875      -0.00309838
C        3.03093882       7.30081077      25.84109765       0.26314164       0.91205820       0.41756504      -0.01214759       0.00039273      -0.02339213
C        2.74500727       7.65830115      27.15107990       0.94819908       0.97378495       0.84226853      -0.01187567       0.00625470      -0.02822975
C        2.29940684       5.35882933      27.68191283       0.63390851      -0.77152882       1.26347701      -0.02709314       0.01147693      -0.01132471
C        2.97639390       5.96264624      25.41740848      -0.92244208      -0.45004899       0.39874162       0.00312615      -0.00961407      -0.00442940
C        2.38117878       6.69691720      28.11467736      -0.56405039       0.62565741      -0.14295324       0.00723386       0.01256966      -0.02441545
H        2.80074744       8.71108770      27.43808584      -0.15697868       0.16318994      -0.03895562      -0.00027825       0.00372244       0.00288600
H        3.27441399       8.09836590      25.13159479      -0.18957261       0.09945374       0.04985773       0.01709212       0.00218842       0.01246555
H        1.98526098       4.57901789      28.38004315       0.00112810       0.02704989       0.08481084      -0.00052468      -0.00575703      -0.00100760
H        2.46631124       3.96718667      26.05905014      -0.13312793      -0.03985789       0.00362870       0.01563992      -0.00359732      -0.00373503
O        3.30763931       5.60069892      24.13444987      -0.81473880      -1.01383172      -1.17985097       0.01774028       0.01499086      -0.00158957
N        2.10594246       7.09148557      29.41442760      -0.26413168       0.57978608       0.69275649       0.00746592       0.00367085       0.01403817
H        2.19411576       8.10204883      29.50820880       0.37325920      -0.30951598       0.03142743      -0.01332547       0.00924329      -0.01333841
Zn       1.71374658       6.26319861      30.99643422       0.00000000       0.00000000       0.00000000      -0.01340978      -0.01336524       0.02538745
C        1.25543818       5.65687360      32.77023117       0.00000000       0.00000000       0.00000000      -0.00405984       0.00172021       0.01813202
C        1.08651837       6.79155383      33.80044159       0.00000000       0.00000000       0.00000000       0.00580454      -0.02102832      -0.02366958
H        0.32445806       5.07423685      32.69282610       0.00000000       0.00000000       0.00000000       0.02543909      -0.00808205      -0.00243129
H        2.03315443       4.95320481      33.10478564       0.00000000       0.00000000       0.00000000      -0.02592881      -0.01456260      -0.00148369
H        2.02306993       7.34721564      33.95587585       0.00000000       0.00000000       0.00000000      -0.02407338      -0.01418243       0.00370292
H        0.77563767       6.39550545      34.78151644       0.00000000       0.00000000       0.00000000       0.02436978       0.01070139      -0.03258682
H        0.32621682       7.52651975      33.49789084       0.00000000       0.00000000       0.00000000       0.01052717      -0.03891925      -0.00817094
