# Supplementary material for: Modelling of growth reaction pathways of zincone ALD/MLD hybrid thin films: a DFT study of precursor screening and the diethyl zinc pulse
Source: RSC Adv. 2025 May 15;15(21):16299–311. doi: 10.1039/d5ra00686d (PMC12080462; doi:10.1039/d5ra00686d)
Supplement: RA-015-D5RA00686D-s001 [file RA-015-D5RA00686D-s001.zip › RSCAdv_supplementary/BDC_neb.xyz]

33
Lattice="24.32055757447322 0.0 0.0 0.0 35.25358805963421 0.0 0.0 0.0 20.69041643287466" Properties=species:S:1:pos:R:3:forces:R:3 energy=-196.8153124126367 pbc="F F F"
C       12.84507607      21.56722909      10.42314198      -0.00715256       0.00081824      -0.02946106
C       13.49697221      20.84741268      11.43540362       0.00014396       0.01090196      -0.01466598
C       13.40725772      19.46252200      11.46289095      -0.02486199      -0.00762010      -0.00477052
C       12.66787121      18.78324231      10.48365010       0.00858522      -0.01155248      -0.03607707
C       12.04629399      19.50101768       9.44977901      -0.01111754      -0.01492195       0.00815804
C       12.13783470      20.88857595       9.42053684      -0.00796986      -0.01832247      -0.00830203
H       14.06373418      21.38027713      12.19591196      -0.00155590      -0.00162365       0.04331175
H       13.88801561      18.88146560      12.24825176       0.00793662      -0.01410977       0.01904185
H       11.47399440      18.96893849       8.69039134       0.02385185       0.01795056       0.00602659
H       11.65196228      21.47199002       8.63807869      -0.00360790      -0.01618827       0.02165153
O       13.34251035      23.60229267      11.52902343       0.01511779       0.00137520       0.00145599
C       12.83190694      23.05240445      10.40606785      -0.02142415      -0.00289011       0.01242588
O       12.37646105      23.72135093       9.48489366       0.00610781       0.00186312      -0.00705319
H       13.15335527      24.56839851      11.48105315       0.00352277       0.00100071      -0.00965194
O       11.94901395      16.71368300       9.54463177      -0.00726330       0.02420210       0.01368610
C       12.54686742      17.30382896      10.61814113       0.00771224       0.01493510       0.03397217
O       12.92158283      16.66977015      11.58736683       0.00787863       0.02564269      -0.01463123
H       11.89564561      15.76347083       9.76881340       0.00773624      -0.01734040      -0.03041005
Zn      12.44412093      26.25521877       9.55755789       0.00033823       0.01066843      -0.00245352
C       11.52213474      26.36689329      11.30359904       0.00203287       0.00987444      -0.00121317
C       11.15922532      27.81485952      11.67941674      -0.00128224       0.00910191       0.00467080
H       10.61063229      25.75287868      11.19957787       0.00398498       0.00652341       0.00264426
H       12.06198472      25.91882318      12.15919041       0.00714781       0.01076659      -0.00381682
H       12.05888981      28.41620614      11.87370936      -0.00300377       0.01304038      -0.00002614
H       10.53156721      27.87397241      12.58392718       0.00580080       0.00178431       0.01007585
H       10.60720305      28.32189016      10.87419360      -0.00961840       0.01123561       0.01182683
C       13.29106076      26.59270246       7.82883377       0.00401529      -0.00095592      -0.00171535
H       12.47863074      26.72717623       7.09445123       0.00192756      -0.00358892       0.00028128
H       13.80882740      24.55253955       7.20159087      -0.00293540      -0.00546536       0.00950157
C       14.28429728      25.53554879       7.32359453       0.00007874      -0.00628439       0.00290077
H       15.12370939      25.39298330       8.02047966       0.00145074      -0.00370341       0.00144885
H       13.78490213      27.57664618       7.89612511       0.00634670      -0.00183786      -0.00599792
H       14.72004285      25.81209302       6.34913296      -0.00098116      -0.01658323      -0.00011844
33
Lattice="24.32055757447322 0.0 0.0 0.0 35.25358805963421 0.0 0.0 0.0 20.69041643287466" Properties=species:S:1:pos:R:3:forces:R:3 energy=-196.81357056433788 pbc="F F F"
C       12.85219222      21.53036795      10.45684562      -0.00697712      -0.00361332       0.00033601
C       13.44720236      20.84075931      11.52403918      -0.01388399      -0.00718023       0.00396271
C       13.41096444      19.45279111      11.55498215      -0.01299097      -0.00670112      -0.00423608
C       12.76652596      18.74442438      10.53049223      -0.00263417      -0.00238386      -0.00975994
C       12.18474005      19.43414255       9.45700252      -0.00247503      -0.00056062      -0.00894570
C       12.23444686      20.82161347       9.41803620       0.00041383      -0.00037119      -0.00302690
H       13.92936458      21.39613977      12.32664727      -0.01566992      -0.01016017       0.00596776
H       13.86534846      18.89692558      12.37518317      -0.01068755      -0.00854788      -0.00600636
H       11.68689160      18.87811225       8.66493538       0.00863370       0.00463528      -0.01593093
H       11.78106997      21.37800055       8.59873015       0.00479845       0.00067920      -0.00410928
O       13.20629911      23.59639772      11.55747963       0.00601218      -0.00298825       0.00156248
C       12.81090175      23.01289974      10.41106731      -0.00589223      -0.00254489       0.00411947
O       12.42780589      23.65179119       9.43405681      -0.01574043       0.00061636       0.00783357
H       13.00043668      24.56123701      11.47180442       0.01491143      -0.00221163       0.00248558
O       12.03277563      16.67708997       9.60881198      -0.00974096      -0.00107422      -0.02135807
C       12.70470860      17.26178316      10.64223064      -0.01051689      -0.00030567      -0.01630550
O       13.18330373      16.61643138      11.55540211      -0.02249769      -0.00443624      -0.00645088
H       12.05498581      15.71804000       9.79700019      -0.00559724       0.00085902      -0.01680017
Zn      12.46889785      26.13717932       9.53933954      -0.00315695       0.01992236      -0.00259805
C       11.55630527      26.30361549      11.29187182       0.00317501       0.01718288      -0.00107076
C       11.28986217      27.78925101      11.59634194      -0.00865563       0.01475235       0.00665406
H       10.60565186      25.75158115      11.18774989       0.00612648       0.00833948       0.00883494
H       12.03510269      25.86138685      12.18522659       0.01903609       0.01764470      -0.00767617
H       12.22532038      28.33052722      11.79925951      -0.01196049       0.02471808      -0.00027743
H       10.63809623      27.92835353      12.47399368      -0.00179798       0.00169208       0.01500845
H       10.80721239      28.30101846      10.75039139      -0.02513977       0.01488342       0.01495604
C       13.26116264      26.55359003       7.80412581       0.00153420       0.00285443      -0.00550442
H       12.42515748      26.72477318       7.10429873       0.00383547       0.00007444      -0.00927984
H       13.74184143      24.54363682       7.07019399       0.00077033      -0.00382721       0.00623659
C       14.23167463      25.51576129       7.22242879       0.00170485      -0.00369091       0.00416509
H       15.09248195      25.33868141       7.88416213      -0.00421567      -0.00394607       0.01188977
H       13.75849770      27.53265626       7.90176225       0.00401037       0.00280675      -0.01263796
H       14.63817824      25.83275782       6.24754119       0.01065832      -0.00795118       0.00551069
33
Lattice="24.32055757447322 0.0 0.0 0.0 35.25358805963421 0.0 0.0 0.0 20.69041643287466" Properties=species:S:1:pos:R:3:forces:R:3 energy=-196.77474890761667 pbc="F F F"
C       12.88685265      21.51744665      10.47998622       0.00398396      -0.00728467      -0.00024199
C       13.46469319      20.85437540      11.57303304      -0.00178090      -0.00845599       0.00174688
C       13.45536490      19.46676146      11.61848399      -0.00075515      -0.00985201       0.00591526
C       12.84873174      18.73272037      10.58900525       0.00440430      -0.01122545       0.00333268
C       12.27906320      19.39786269       9.49274541       0.00957340      -0.00888279       0.00029233
C       12.30804348      20.78547336       9.43509167       0.00769007      -0.00817185      -0.00285034
H       13.91539604      21.43178164      12.37896177      -0.00803905      -0.00736779       0.00445786
H       13.90441573      18.92662094      12.45110504      -0.00697768      -0.00545433       0.01127780
H       11.81065167      18.82481042       8.69501935       0.00969486      -0.01345508       0.00118871
H       11.86844984      21.32601801       8.59738516       0.00934705      -0.01180551      -0.00621534
O       13.15591724      23.60155527      11.56653061       0.02260920      -0.01388332       0.00455379
C       12.83954379      22.99734848      10.41189859       0.00768467      -0.00675594       0.00153794
O       12.52000101      23.61687422       9.39569164       0.00220820       0.00185008       0.01022432
H       12.90355431      24.56259701      11.46236167       0.03997733      -0.01544779       0.01003014
O       12.16279507      16.64627693       9.68227309       0.00472677      -0.01246327       0.00401418
C       12.82127476      17.24869933      10.71333671      -0.00292385      -0.00992676       0.00541861
O       13.31741368      16.61885216      11.62904818      -0.00892794      -0.00910779       0.00787686
H       12.20992127      15.68673708       9.86111283       0.01235546      -0.01216226       0.00862886
Zn      12.48651993      25.98703683       9.54832383      -0.00388955       0.02974401      -0.00157627
C       11.53864341      26.18851733      11.29009160      -0.00103402       0.02635072      -0.00803672
C       11.38166514      27.69922998      11.53515490      -0.01073679       0.02348961       0.01682290
H       10.55471473      25.71614340      11.12033553      -0.00438872       0.02471221       0.00612471
H       11.89957100      25.73043665      12.22850078       0.02325774       0.01357457      -0.02131701
H       12.34478592      28.16050752      11.79551531      -0.01188834       0.03257401       0.01252127
H       10.67840983      27.92824710      12.35187928      -0.00947344       0.00452120       0.02598899
H       11.01549951      28.21866330      10.63720677      -0.02536477       0.03803029       0.03052791
C       13.23563050      26.54485822       7.83411068       0.00275551       0.00095672      -0.00908620
H       12.37945757      26.76133474       7.17227463       0.00335136      -0.00288445      -0.01183054
H       13.72252569      24.59923084       6.94209598      -0.00124881      -0.01015143       0.00622258
C       14.19827841      25.56961205       7.14353339       0.00033320      -0.00913291      -0.00037027
H       15.08716284      25.36385438       7.75824341       0.00201965      -0.00250580       0.00009247
H       13.72582095      27.51856378       8.00097606       0.00609997       0.00257799      -0.02153544
H       14.55911447      25.96298583       6.17865693      -0.00237300      -0.01648063      -0.00473351
33
Lattice="24.32055757447322 0.0 0.0 0.0 35.25358805963421 0.0 0.0 0.0 20.69041643287466" Properties=species:S:1:pos:R:3:forces:R:3 energy=-196.6662736297307 pbc="F F F"
C       12.87953608      21.53154015      10.49174688       0.00172544      -0.02345442      -0.01012566
C       13.47514794      20.88639087      11.58500194      -0.00897107      -0.01711530      -0.00073875
C       13.49175820      19.49786107      11.63412461      -0.01473457      -0.01621484       0.00332698
C       12.88786017      18.74992689      10.61257825      -0.00735021      -0.01605741      -0.00073047
C       12.30025195      19.40000679       9.51691635       0.00171179      -0.01968451      -0.00847214
C       12.30806140      20.78638588       9.45275487       0.00475321      -0.02072690      -0.01338584
H       13.91712335      21.47953205      12.38480157      -0.01795121      -0.01510033       0.00223649
H       13.95703684      18.96822549      12.46438493      -0.02625356      -0.01377257       0.01016762
H       11.83293018      18.81671653       8.72625888       0.00699546      -0.02051095      -0.01036050
H       11.85742010      21.31605792       8.61421349       0.01285949      -0.02105177      -0.01823230
O       13.03469072      23.64795830      11.54791951      -0.01534729      -0.05642820       0.02817328
C       12.80308960      23.00724972      10.40876753       0.00154156      -0.03161405      -0.02236555
O       12.51654792      23.58927901       9.35162859       0.03562320      -0.00502196       0.00342051
H       12.70627693      24.61513933      11.41102003       0.11510296      -0.18342454       0.06027614
O       12.19094087      16.66214965       9.72565228       0.00086523      -0.01791377       0.00304613
C       12.87239859      17.26695140      10.74108900      -0.00503640      -0.01636655       0.00384191
O       13.38811320      16.63802014      11.64614869      -0.00630765      -0.01316286       0.00669422
H       12.24504421      15.70350418       9.90579531       0.00450602      -0.01798021       0.00191647
Zn      12.48775312      25.81485752       9.55030142      -0.01671270       0.10387113       0.03019056
C       11.52117924      26.05534645      11.31399749      -0.02988709       0.06766675      -0.05559731
C       11.49510686      27.58279416      11.47587980      -0.03615594       0.05797105       0.01751339
H       10.51759305      25.66054738      11.07295080      -0.04808078       0.07065644       0.00016701
H       11.73697478      25.61305403      12.30468095       0.05983760       0.01583862      -0.08783649
H       12.48148505      27.96143540      11.78048765      -0.02818051       0.03801467       0.01861265
H       10.76701974      27.91928925      12.22932660      -0.02583378       0.04179239       0.03371764
H       11.24474251      28.08240104      10.52821175      -0.03221082       0.09218598       0.03377357
C       13.20902784      26.54059627       7.88537629       0.00402397       0.00003810      -0.01161581
H       12.33868277      26.79194876       7.25505260       0.00265398      -0.00303157      -0.01287762
H       13.71421065      24.67299873       6.85260347      -0.00003472      -0.00162900      -0.00243365
C       14.17796543      25.63428148       7.11434372       0.00437873      -0.00357378      -0.00466266
H       15.08011943      25.39922943       7.69900218       0.00143194      -0.00163244       0.00148263
H       13.68588885      27.50478858       8.12308159       0.00544018       0.00785498      -0.03553243
H       14.51678141      26.09994158       6.17398392       0.00830949      -0.00619894      -0.00422000
33
Lattice="24.32055757447322 0.0 0.0 0.0 35.25358805963421 0.0 0.0 0.0 20.69041643287466" Properties=species:S:1:pos:R:3:forces:R:3 energy=-196.42743949354954 pbc="F F F"
C       12.87099247      21.56441949      10.50526656      -0.00373675       0.00093799      -0.00293968
C       13.47392016      20.91164562      11.59051646      -0.01369137       0.00020124       0.00208339
C       13.49573757      19.52196732      11.63672192      -0.01567320       0.00055563       0.00588286
C       12.89150390      18.77281750      10.61572887      -0.00725636      -0.00078136       0.00197617
C       12.29863671      19.42726736       9.52562235       0.00047967      -0.00172764      -0.00375452
C       12.30145131      20.81522503       9.46656683       0.00116686      -0.00123303      -0.00491148
H       13.91881128      21.50501634      12.38885304      -0.01653636       0.00106696       0.00274162
H       13.96680603      18.98999665      12.46318553      -0.02099547       0.00144129       0.00949791
H       11.83269626      18.84341081       8.73387476       0.00727732      -0.00393648      -0.00733476
H       11.84680355      21.34192122       8.62859982       0.01015310      -0.00424879      -0.01195410
O       13.04651374      23.72886739      11.50953194      -0.00378929       0.00249748      -0.00201326
C       12.79687502      23.05275501      10.43800417      -0.00274256       0.00160927      -0.00322665
O       12.46933856      23.59691698       9.34289066      -0.00239044       0.00076560      -0.00335404
H       12.53683356      24.86847732      11.32685692       0.00045259      -0.00509540       0.00240146
O       12.19445753      16.68173586       9.72566058       0.00240250      -0.00415473       0.00259236
C       12.87859512      17.28924357      10.74047124      -0.00156787      -0.00062137       0.00295259
O       13.39678549      16.65759884      11.64304816       0.00005465       0.00146096       0.00354174
H       12.25091370      15.72344207       9.90814155       0.00680916      -0.00324778       0.00372651
Zn      12.50886065      25.67042083       9.50850854      -0.00378419       0.00198933       0.00144634
C       11.55541277      25.96228298      11.39054484      -0.00213752       0.00497654      -0.00006533
C       11.56034926      27.50345678      11.45923702       0.00861943       0.00470341       0.00206197
H       10.57186503      25.58501897      11.05784543      -0.00366183       0.01161249      -0.00504825
H       11.63153802      25.58457517      12.42641955      -0.00856106      -0.00085149      -0.00141606
H       12.54091470      27.89734200      11.75903905       0.01178813      -0.00072921       0.00316775
H       10.82414960      27.87184053      12.19064035       0.01357734       0.01120303       0.00299435
H       11.30996882      27.96168355      10.49154000       0.00960194       0.00891124       0.00371266
C       13.20385040      26.54464856       7.90549811      -0.00261544       0.00336193       0.00263348
H       12.33451721      26.80533339       7.27945897      -0.00037072       0.00605950       0.00098483
H       13.71632335      24.68986923       6.84716315       0.00218343       0.00622224      -0.00356919
C       14.17588120      25.65005695       7.12036564      -0.00109690       0.00564949       0.00130466
H       15.08010710      25.41129656       7.69947532      -0.00059685       0.00678742       0.00063544
H       13.67589367      27.49900785       8.18263424      -0.00097340       0.00184469       0.00649303
H       14.50950114      26.13081712       6.18613180       0.00091461       0.00828215       0.00380879
33
Lattice="24.32055757447322 0.0 0.0 0.0 35.25358805963421 0.0 0.0 0.0 20.69041643287466" Properties=species:S:1:pos:R:3:forces:R:3 energy=-197.11711577367294 pbc="F F F"
C       12.86659048      21.53253382      10.50341323      -0.00938435      -0.04500645      -0.00676071
C       13.47390996      20.88290926      11.58618574      -0.00907463      -0.03801012      -0.00513881
C       13.49124169      19.49642021      11.63628641      -0.01863731      -0.03374311       0.00364348
C       12.88371403      18.75040125      10.61444020      -0.01503502      -0.03167999      -0.00054039
C       12.28811997      19.40362082       9.52460664      -0.01255040      -0.03521800      -0.00498254
C       12.28895955      20.79127454       9.46760407      -0.01627247      -0.03544762      -0.00425379
H       13.91922546      21.48938229      12.37505028      -0.01411789      -0.01822980      -0.01586612
H       13.96261914      18.96700657      12.46332893      -0.02475440      -0.02939549       0.00755375
H       11.82515276      18.82137534       8.73071821      -0.00273068      -0.03499537      -0.00986624
H       11.83640527      21.32375189       8.63225723      -0.00790169      -0.02999945      -0.00613993
O       13.25633616      23.66555574      11.46363749       0.28474561      -0.09061139      -0.06499564
C       12.84792252      23.02281599      10.47921806       0.06615652      -0.04257155       0.05442361
O       12.39251081      23.56692944       9.38249893      -0.11151462      -0.04179385       0.05084722
H       12.40331018      25.31114741      11.27495265      -0.19189902       0.63828269      -0.07644073
O       12.19008699      16.66274722       9.72331099      -0.00498007      -0.02953276      -0.00023855
C       12.87277221      17.27153805      10.73908935      -0.00916031      -0.02558929       0.00063524
O       13.39044114      16.63752666      11.64113095      -0.00925041      -0.02851601       0.00039680
H       12.25108533      15.70565029       9.90725711       0.00412427      -0.02776081       0.00174343
Zn      12.57240757      25.47495302       9.35043876       0.08510191      -0.27891455      -0.22960059
C       11.50641571      25.96605473      11.52616685      -0.06955113       0.00936706       0.19050059
C       11.56575281      27.49535908      11.47418027       0.02366420      -0.00872985       0.02759737
H       10.59646246      25.56039455      11.05669795       0.03588240      -0.01811175      -0.01773563
H       11.48352637      25.61687536      12.56736445      -0.22270037       0.04262590       0.19511742
H       12.54797717      27.88470606      11.77154906       0.02737125      -0.02326614       0.02945901
H       10.82587674      27.90764020      12.17412477       0.01855493       0.05824351      -0.01894503
H       11.33380356      27.90914943      10.48222063       0.05450383      -0.06596129      -0.00612488
C       13.21448501      26.56882181       7.88813656       0.01090254       0.03983849      -0.02406656
H       12.34087782      26.83428410       7.27370701       0.00655611       0.04878134      -0.00914440
H       13.72276614      24.70963514       6.82860480       0.01193971       0.03795089      -0.03051192
C       14.18533792      25.66950410       7.10177697       0.01267181       0.03759785      -0.02617757
H       15.08607099      25.42650044       7.68391453       0.00663740       0.03238298      -0.02055951
H       13.68325866      27.50651630       8.20888856       0.00733522       0.01451935       0.04127356
H       14.51891102      26.14634314       6.16744586       0.01290001       0.03306614      -0.02546030
33
Lattice="24.32055757447322 0.0 0.0 0.0 35.25358805963421 0.0 0.0 0.0 20.69041643287466" Properties=species:S:1:pos:R:3:forces:R:3 energy=-197.584275500111 pbc="F F F"
C       12.84753597      21.49339719      10.46274648      -0.00597500      -0.01310981      -0.00914175
C       13.51074660      20.85856289      11.52101785      -0.00054550      -0.00785930      -0.00751835
C       13.50847084      19.47099073      11.60057635      -0.00660253      -0.00755556       0.00312460
C       12.85277258      18.71188503      10.61823307      -0.01343068      -0.01303310       0.01361311
C       12.20370819      19.34985246       9.55117381      -0.02100075      -0.02066185       0.01243453
C       12.19852348      20.73527311       9.47939503      -0.01535556      -0.02011013       0.00383715
H       14.02080279      21.46950359      12.26633797       0.01707074      -0.00318902      -0.02404982
H       14.01474303      18.94846884      12.41209618       0.00044354       0.00226309       0.00764345
H       11.70634131      18.75671078       8.78627562      -0.02059432      -0.02398223       0.01626758
H       11.70007329      21.25788670       8.66463759      -0.01711363      -0.02705757       0.00001509
O       13.60831375      23.70342989      11.02274670       0.09645734       0.01091926      -0.12327670
C       12.86582561      22.97674969      10.33140904       0.00566571      -0.01395172      -0.04090658
O       12.08169265      23.46349192       9.40406883      -0.08524620      -0.03012526       0.00551584
H       12.37906647      25.59639288      11.35638837      -0.00866183       0.06281231       0.02026332
O       12.16616004      16.61948644       9.73861354      -0.00653763      -0.01355327       0.00923862
C       12.85806591      17.23228361      10.74535620      -0.00761347      -0.01204111       0.01311035
O       13.40225987      16.60439343      11.63553176      -0.00961242      -0.01162538       0.01358599
H       12.25076938      15.66140960       9.90786320      -0.00474648      -0.01241210       0.01129630
Zn      12.68489510      25.25481704       9.22086614       0.02673664      -0.06114997      -0.03736507
C       11.43549017      26.05245376      11.71135306      -0.01563256       0.02031699       0.04618318
C       11.42247429      27.57168490      11.57494598      -0.01008949       0.01537014       0.02089087
H       10.59321127      25.56932983      11.19422402      -0.00137457       0.01268105       0.02850948
H       11.39335735      25.73113049      12.76153749      -0.03062849       0.02751121       0.04719352
H       12.36501712      28.00865157      11.93084784      -0.01244508       0.01474631       0.03711351
H       10.60682361      28.01013731      12.16416274      -0.01895573       0.04325200      -0.01098626
H       11.28663493      27.89411294      10.53253051       0.02119203      -0.00613491       0.00593587
C       13.29874328      26.53339699       7.90656419       0.01150575      -0.00980251       0.00349950
H       12.42318375      26.84588621       7.31704977       0.01169714       0.00406148       0.01188106
H       13.87587573      24.79625916       6.68381479       0.03150202       0.02801763      -0.04762228
C       14.29956820      25.74900582       7.03743166       0.02151671       0.02351245      -0.02080473
H       15.21074771      25.49927422       7.59972939       0.02398952       0.01859181      -0.02663499
H       13.74041650      27.44054605       8.33723442       0.00607104      -0.01902037       0.03284461
H       14.60824170      26.31209078       6.14292705       0.01426678       0.05049918      -0.00748058
33
Lattice="24.32055757447322 0.0 0.0 0.0 35.25358805963421 0.0 0.0 0.0 20.69041643287466" Properties=species:S:1:pos:R:3:forces:R:3 energy=-197.77309689883435 pbc="F F F"
C       12.76685029      21.49415654      10.36288740      -0.00297105      -0.00604112      -0.01239115
C       13.56714292      20.87630763      11.33476526       0.00000131      -0.00272072      -0.01081265
C       13.57492733      19.48948749      11.43901361      -0.00490697      -0.00319095      -0.00346405
C       12.79887463      18.71329428      10.56355464      -0.00687542      -0.00841963       0.00016570
C       12.00053494      19.33417504       9.59273131      -0.01277569      -0.01034993       0.00169784
C       11.97955955      20.71787366       9.50176969      -0.00884533      -0.00898135      -0.00332481
H       14.17879960      21.49242480      11.99370982       0.00721923      -0.00202603      -0.01764651
H       14.18473812      18.98165077      12.18648948      -0.00000462      -0.00107225      -0.00431923
H       11.41242482      18.72870395       8.90616004      -0.01949979      -0.01178096       0.00654143
H       11.37374458      21.22477370       8.75297799      -0.00617965      -0.01149042      -0.00775611
O       13.68248383      23.70846180      10.65507615       0.01642389      -0.00545429      -0.04787622
C       12.77977629      22.96562109      10.15475223      -0.00580166      -0.00742686      -0.02069071
O       11.88157073      23.47341570       9.38132678      -0.02458722      -0.00371241       0.00458822
H       12.40400863      25.80102124      11.44830016       0.00374952       0.01255956       0.01535780
O       12.01187875      16.60754079       9.80309521      -0.00650269      -0.01353435       0.02263251
C       12.85618508      17.23246309      10.67973231       0.00204478      -0.00600447      -0.00110057
O       13.56544751      16.61714712      11.45465141       0.02480333       0.00142524      -0.00689996
H       12.13167747      15.65064337       9.95914882       0.00081772      -0.01330641       0.01501892
Zn      12.88824366      25.19821020       9.28916771       0.02712904      -0.01236104       0.01078593
C       11.42015143      26.08788024      11.86161647       0.00142908       0.00887416       0.01510657
C       11.19267303      27.59365540      11.77447676      -0.00421066       0.01095383       0.00429247
H       10.64411817      25.51687857      11.33247222       0.00365267       0.00482542       0.01312977
H       11.43997566      25.72824309      12.89912313      -0.00404376       0.01542000       0.01877163
H       12.04322058      28.14986588      12.19057484      -0.01413231       0.01586264       0.02247885
H       10.29448323      27.89526168      12.33090148      -0.02270249       0.00688563      -0.01705967
H       11.06176368      27.92430110      10.73413817       0.01820193       0.00200229       0.00185815
C       13.42880737      26.55249898       8.00979467       0.01245312      -0.00078522       0.01629987
H       12.52930013      26.87602621       7.46305702       0.00680144       0.00352842       0.02718109
H       14.07430842      24.98509459       6.60135911       0.00998188       0.02452423      -0.01480681
C       14.45439862      25.91138385       7.05807825       0.00932784       0.01918744      -0.00193509
H       15.38321129      25.64703668       7.58305547       0.01572710       0.01518184      -0.01511223
H       13.84091443      27.44271813       8.50291063       0.01237368      -0.00442989       0.02326707
H       14.72787592      26.58586193       6.23159867      -0.00329707       0.03440174       0.00536539
33
Lattice="24.32055757447322 0.0 0.0 0.0 35.25358805963421 0.0 0.0 0.0 20.69041643287466" Properties=species:S:1:pos:R:3:forces:R:3 energy=-197.84119883262917 pbc="F F F"
C       12.67704427      21.51845536      10.27518802      -0.01011014      -0.00569049      -0.01099524
C       13.60041234      20.90840738      11.13679411      -0.00378380      -0.00227033      -0.01229757
C       13.62672080      19.52405822      11.24761410       0.00146412      -0.00199042      -0.01110889
C       12.73659210      18.73986317      10.49787698      -0.00199088      -0.00651918      -0.00237368
C       11.80113296      19.35219168       9.65126204      -0.01328266      -0.01055731       0.00316987
C       11.77353965      20.73675510       9.54379196      -0.01329510      -0.00991731      -0.00347969
H       14.29683993      21.53168825      11.69669359      -0.00231698       0.00136539      -0.01739503
H       14.33878859      19.02143561      11.90096479       0.01188404       0.00167389      -0.01671506
H       11.11295479      18.74146190       9.06944611      -0.01771605      -0.01526980       0.01226451
H       11.07232903      21.23808447       8.87848301      -0.02022049      -0.01604434      -0.00322388
O       13.65376908      23.70155544      10.50251029      -0.00188361      -0.00849999      -0.01843624
C       12.69912995      22.98585234      10.04962923      -0.00754278      -0.00557166      -0.01238655
O       11.78341273      23.52745708       9.32651210      -0.00893983      -0.00316071      -0.00793826
H       12.38971495      25.96776476      11.45413071       0.00901949       0.01215374       0.01263968
O       11.85447851      16.61085019       9.92988770      -0.00452727      -0.00958753       0.00478036
C       12.84738584      17.26117133      10.60364121       0.00214398      -0.00769933      -0.00066939
O       13.72275104      16.66706908      11.20677791       0.00103821      -0.00821642       0.00040983
H       12.03623464      15.65857539      10.05120211       0.00513198      -0.00845849       0.00283017
Zn      12.92166064      25.20929648       9.22629748       0.00272729      -0.00645702      -0.00790088
C       11.41857173      26.07102332      11.97005310       0.00559716       0.00393492       0.01143206
C       10.96131181      27.52623951      11.99504444      -0.00584527       0.00151082       0.00629581
H       10.69293879      25.41770457      11.46402151       0.01052039      -0.00284693       0.01373023
H       11.57798987      25.66760532      12.97957939       0.00601478       0.01066354       0.01477976
H       11.72307593      28.17858756      12.44291048      -0.01404781       0.00985440       0.01187972
H       10.03948970      27.64631791      12.58036490      -0.01047689      -0.00063429       0.00055088
H       10.75991831      27.90364351      10.98276917       0.00105397       0.00279717       0.00568236
C       13.49812234      26.64039394       8.05055881       0.00446078       0.00316122       0.00413088
H       12.62116591      26.98374846       7.48182010       0.00497717       0.00690885       0.00577033
H       14.26323511      25.27623955       6.49943656       0.00465603       0.02281119      -0.01500858
C       14.59834394      26.13270451       7.10233639       0.00521356       0.01562425      -0.00229725
H       15.49541751      25.80627661       7.64813215       0.00548702       0.00980322      -0.00632981
H       13.84832775      27.49686159       8.64363810       0.00054977      -0.00065091       0.01328837
H       14.91443742      26.91557771       6.39534629       0.00554024       0.02535279       0.00697310
33
Lattice="24.32055757447322 0.0 0.0 0.0 35.25358805963421 0.0 0.0 0.0 20.69041643287466" Properties=species:S:1:pos:R:3:forces:R:3 energy=-197.86268445836131 pbc="F F F"
C       12.60995505      21.57669686      10.22243043      -0.00073047      -0.00913132      -0.00862666
C       13.64139035      20.95720486      10.94428339      -0.00245072       0.01058169      -0.00294729
C       13.68225755      19.57199360      11.04093821       0.01952196       0.04019101       0.00710363
C       12.69527569      18.79160772      10.41930669       0.02559679       0.02570711       0.02099833
C       11.64325087      19.41206449       9.72860808       0.00955221      -0.01731145      -0.00250261
C       11.60473913      20.79917583       9.62914364      -0.00818897      -0.00615736       0.00781964
H       14.41546039      21.57707176      11.39755408      -0.02065596      -0.02451799      -0.00330093
H       14.48530393      19.07194377      11.58212127      -0.00655499      -0.00577262      -0.01983673
H       10.87724849      18.80250019       9.25247189      -0.00738612      -0.01128205       0.00119034
H       10.81424203      21.30009676       9.07173643      -0.00249762      -0.01234657      -0.00632264
O       13.61832857      23.74888934      10.41821121      -0.00202865      -0.00764381      -0.00570043
C       12.64297111      23.04644765       9.99041453      -0.00415223      -0.01700897      -0.03068689
O       11.72650599      23.60283387       9.27860304      -0.00594538      -0.02519379       0.00050107
H       12.31550709      26.18396435      11.48391078      -0.01108807      -0.00570444      -0.00133948
O       11.75134838      16.64836685      10.00766214       0.01491568      -0.01953357       0.00603373
C       12.84720561      17.31324004      10.47659399       0.01991024       0.02108766      -0.03014802
O       13.84299178      16.73709938      10.87439336      -0.02330502      -0.01590090       0.03856740
H       11.97240893      15.69921003      10.07421871       0.01065100      -0.03040807      -0.00149676
Zn      12.90684579      25.25484392       9.13753942       0.01325414       0.00176735      -0.00221289
C       11.37974106      26.10123893      12.06234613      -0.00376212       0.00409674      -0.00096088
C       10.71611565      27.46687118      12.23353369       0.00332316      -0.00781674       0.00179835
H       10.72481812      25.38623120      11.54326318       0.00112997       0.00692549       0.00649325
H       11.65529640      25.65395852      13.02765539      -0.00086331       0.00063963      -0.01267533
H       11.39050925      28.18076265      12.72849589      -0.00850153      -0.00882648      -0.00077433
H        9.80499381      27.39388162      12.84360959       0.00406887       0.00058923      -0.01133055
H       10.42918770      27.90125700      11.26560000       0.00949241      -0.00261567       0.01052595
C       13.56230638      26.73583887       8.06600228      -0.00176515      -0.00085673       0.01139451
H       12.72868287      27.10991059       7.45288274      -0.00217298      -0.00204141       0.02138152
H       14.48547058      25.49352078       6.49426463      -0.00464369       0.01793639       0.01350541
C       14.74791055      26.31055613       7.18235714      -0.01215679       0.01107525       0.01215489
H       15.60497837      25.96400452       7.77828172      -0.00970789       0.01001539      -0.00188122
H       13.85446340      27.55556634       8.73822702      -0.01321489      -0.00264113       0.00639157
H       15.10450078      27.14833376       6.56107895      -0.00561276      -0.00193369       0.00976824
