# Supplementary material for: Modelling of growth reaction pathways of zincone ALD/MLD hybrid thin films: a DFT study of precursor screening and the diethyl zinc pulse
Source: RSC Adv. 2025 May 15;15(21):16299–311. doi: 10.1039/d5ra00686d (PMC12080462; doi:10.1039/d5ra00686d)
Supplement: RA-015-D5RA00686D-s001 [file RA-015-D5RA00686D-s001.zip › RSCAdv_supplementary/4AP_NH2_neb.xyz]

30
Lattice="23.260156611541266 0.0 0.0 0.0 23.29228038821908 0.0 0.0 0.0 22.553038566698444" Properties=species:S:1:pos:R:3:tags:I:1:initial_magmoms:R:1:momenta:R:3:forces:R:3 energy=-168.5963951263948 pbc="F F F"
C       13.13455946      10.22642064       8.24836291        0       0.00000000       0.23605359      -0.25515778      -0.22999340      -0.00596037       0.00454487       0.00269941
C       12.96755858       8.86650577      10.23275527        0       0.00000000      -0.16940225      -0.18564219       0.33309764      -0.03648974      -0.02298718      -0.00285234
C       11.67452398       9.34042744      10.45326968        0       0.00000000      -0.08050586       0.98429591      -0.46340167      -0.02091687      -0.00829311      -0.00259368
C       11.84406959      10.70028060       8.47352264        0       0.00000000       0.35633944       0.56130570      -1.01894050      -0.00394072       0.00253199      -0.00646432
C       13.71050178       9.31142669       9.13477137        0       0.00000000      -0.41807482      -0.75948651      -0.13586024       0.00403038      -0.01471236      -0.00679112
C       11.09655321      10.27226064       9.57989469        0       0.00000000       0.38298129       0.96377326      -0.85546783      -0.00403924       0.00522042       0.00532811
H       11.11424667       8.98508422      11.32052859        0       0.00000000      -0.02047704       0.04552889      -0.00744486       0.01951470       0.02410039      -0.00284742
H       13.39932221       8.14425695      10.93018824        0       0.00000000       0.00481574      -0.03460625       0.13227931      -0.00807916      -0.00331644       0.00224190
H       11.41154095      11.41437909       7.77019848        0       0.00000000       0.10527834       0.08822957      -0.09369084      -0.02488649       0.02201624       0.01008548
H       13.70307342      10.56371953       7.38198033        0       0.00000000       0.08065862      -0.15898770       0.02481211       0.01750407      -0.00665800       0.01194001
O       14.99020965       8.88153683       8.87109313        0       0.00000000      -0.22266897      -0.72593990      -0.42777002       0.02054599      -0.00008165      -0.03186352
H       15.27066642       8.27252104       9.57516257        0       0.00000000       0.07343365      -0.09085599       0.01763536      -0.01300488       0.01023758      -0.00655735
N        9.82659239      10.83894743       9.86839615        0       0.00000000      -0.03967052       0.36919920      -0.04401804       0.01133130      -0.00548758       0.02337602
H        9.15701283      10.17339054      10.25116568        0       0.00000000       0.06611670      -0.16447482      -0.07833456       0.03529475      -0.00187477      -0.01992665
H        9.41488968      11.32848084       9.07657007        0       0.00000000      -0.09532580       0.12511099      -0.04173172      -0.00018483      -0.02466449       0.00413569
Zn      10.24442850      12.57828127      11.76379362        0       0.00000000      -1.12329206      -1.06635121       2.67166034       0.00273071       0.01303144      -0.01480623
C       10.20822481      14.19624279      10.64510694        0       0.00000000       0.79411241      -0.68561297      -0.64108086      -0.02104300      -0.04120734       0.01630001
C       11.13688191      15.30295032      11.17000223        0       0.00000000      -0.93377947       0.49182936       0.01572334       0.01690691       0.02186173       0.00287362
H       10.47719402      13.93585826       9.60765663        0       0.00000000       0.21865451      -0.22126935       0.00192315       0.01478234      -0.00731029       0.00600890
H        9.16795558      14.56328194      10.60280140        0       0.00000000       0.07159175      -0.06674991      -0.19190854       0.01582206      -0.00029257      -0.01508848
H       10.86712241      15.61148850      12.19041715        0       0.00000000      -0.35310760       0.35334341      -0.02611116      -0.00019675       0.00634656       0.01439575
H       11.11895057      16.21098959      10.54574858        0       0.00000000       0.01570556       0.04367066      -0.44659419      -0.02104593       0.02375984      -0.03116792
H       12.18373022      14.96811502      11.21117063        0       0.00000000       0.08766191       0.02233949       0.40699558       0.00875770       0.00939517      -0.00573120
C       10.40378733      11.32885950      13.27482890        0       0.00000000       0.43929311      -0.01000622       0.89642276       0.00072328      -0.01503292       0.00703305
H       11.33081798      10.74618485      13.13794392        0       0.00000000       0.17596023       0.04073992       0.24092062      -0.01560031       0.02353051      -0.00007136
H        9.02162873       9.72942492      12.65369181        0       0.00000000       0.21619081      -0.10292105      -0.02476097      -0.01995028       0.00259372      -0.01183492
C        9.22031984      10.38164226      13.51982339        0       0.00000000       0.39119104       0.22314171      -0.05416557       0.00707285       0.00349540       0.00118384
H        8.28907464      10.93230152      13.72065107        0       0.00000000      -0.11245946      -0.02386285      -0.20148663      -0.00786420      -0.01788705       0.00049187
H       10.57646719      11.94085569      14.17673827        0       0.00000000      -0.09504762       0.15862748       0.10666483      -0.00481065      -0.01908506      -0.01868247
H        9.38357500       9.71053918      14.37969701        0       0.00000000      -0.04932688       0.07822359       0.13180539       0.00035852       0.00273873       0.00945263
30
Lattice="23.260156611541266 0.0 0.0 0.0 23.29228038821908 0.0 0.0 0.0 22.553038566698444" Properties=species:S:1:pos:R:3:tags:I:1:initial_magmoms:R:1:momenta:R:3:forces:R:3 energy=-168.573487326939 pbc="F F F"
C       13.31011376      10.28082748       8.16690962        0       0.00000000       0.23605359      -0.25515778      -0.22999340       0.00932026       0.00654568       0.00159484
C       13.14115681       8.83137917      10.09095993        0       0.00000000      -0.16940225      -0.18564219       0.33309764       0.01109762      -0.00031458      -0.00332592
C       11.87136661       9.33749272      10.36390520        0       0.00000000      -0.08050586       0.98429591      -0.46340167      -0.00445763       0.00024792       0.00575669
C       12.03697112      10.77617515       8.43747651        0       0.00000000       0.35633944       0.56130570      -1.01894050      -0.00685297       0.00643060       0.01159589
C       13.86716168       9.29728775       8.98965048        0       0.00000000      -0.41807482      -0.75948651      -0.13586024      -0.00182529       0.00309072       0.00543627
C       11.29773768      10.30793919       9.53269845        0       0.00000000       0.38298129       0.96377326      -0.85546783       0.00594109       0.00131470       0.00076170
H       11.32089079       8.97366841      11.23286359        0       0.00000000      -0.02047704       0.04552889      -0.00744486       0.00366212      -0.00282829      -0.00143068
H       13.56967395       8.07082920      10.74806567        0       0.00000000       0.00481574      -0.03460625       0.13227931       0.00264381      -0.00160769      -0.00225601
H       11.60515051      11.53454780       7.78041365        0       0.00000000       0.10527834       0.08822957      -0.09369084       0.00017703       0.00417074       0.00873421
H       13.88109602      10.64158358       7.31137489        0       0.00000000       0.08065862      -0.15898770       0.02481211      -0.00096763       0.00719353       0.00593451
O       15.12013298       8.83225915       8.66747875        0       0.00000000      -0.22266897      -0.72593990      -0.42777002       0.00131451       0.00190607      -0.00254302
H       15.37945848       8.15917472       9.31922395        0       0.00000000       0.07343365      -0.09085599       0.01763536       0.00058333       0.00084204      -0.00351462
N       10.02005122      10.84976029       9.83641254        0       0.00000000      -0.03967052       0.36919920      -0.04401804       0.00003130      -0.00386385       0.00806414
H        9.35553644      10.14409747      10.14947047        0       0.00000000       0.06611670      -0.16447482      -0.07833456       0.00922770       0.00007138       0.01736980
H        9.62250534      11.35584815       9.04643969        0       0.00000000      -0.09532580       0.12511099      -0.04173172      -0.00701849      -0.01535684       0.00332199
Zn       9.93634828      12.49335499      11.77817208        0       0.00000000      -1.12329206      -1.06635121       2.67166034       0.00618294      -0.00403554       0.00232071
C       10.09986095      14.19408416      10.79968063        0       0.00000000       0.79411241      -0.68561297      -0.64108086       0.00481309      -0.01197165      -0.00287866
C       11.10954058      15.18228074      11.40855868        0       0.00000000      -0.93377947       0.49182936       0.01572334       0.00196473      -0.00138474      -0.00330504
H       10.35641449      13.99581594       9.74579975        0       0.00000000       0.21865451      -0.22126935       0.00192315       0.01426478      -0.00371663       0.00622887
H        9.09838511      14.65828937      10.77831133        0       0.00000000       0.07159175      -0.06674991      -0.19190854       0.00340055      -0.01217483      -0.00808848
H       10.88795996      15.39541129      12.46483935        0       0.00000000      -0.35310760       0.35334341      -0.02611116       0.00242577       0.00256526      -0.00486827
H       11.12002888      16.15260932      10.88417406        0       0.00000000       0.01570556       0.04367066      -0.44659419       0.00508009      -0.00426868      -0.01016692
H       12.13626522      14.79008804      11.37572660        0       0.00000000       0.08766191       0.02233949       0.40699558       0.00349007      -0.00002849      -0.00097041
C        9.69643855      11.13554987      13.18603689        0       0.00000000       0.43929311      -0.01000622       0.89642276      -0.00258290      -0.00168747       0.00389579
H       10.68412864      10.69610877      13.40669045        0       0.00000000       0.17596023       0.04073992       0.24092062      -0.00395486      -0.00858282       0.00428215
H        8.96950372       9.38337187      12.05576993        0       0.00000000       0.21619081      -0.10292105      -0.02476097       0.00473536      -0.00521685       0.00841201
C        8.67559025      10.02227420      12.90556498        0       0.00000000       0.39119104       0.22314171      -0.05416557      -0.00048254      -0.00372737       0.00651929
H        7.67860022      10.42154050      12.66524030        0       0.00000000      -0.11245946      -0.02386285      -0.20148663       0.00009507      -0.00249417       0.00210680
H        9.40683974      11.67326570      14.10462365        0       0.00000000      -0.09504762       0.15862748       0.10666483      -0.00641929      -0.00327353       0.00285901
H        8.54599054       9.33936189      13.76141491        0       0.00000000      -0.04932688       0.07822359       0.13180539      -0.00095105      -0.00064156       0.00734084
30
Lattice="23.260156611541266 0.0 0.0 0.0 23.29228038821908 0.0 0.0 0.0 22.553038566698444" Properties=species:S:1:pos:R:3:tags:I:1:initial_magmoms:R:1:momenta:R:3:forces:R:3 energy=-168.5087496163076 pbc="F F F"
C       13.29610366      10.24693313       8.12043191        0       0.00000000       0.23605359      -0.25515778      -0.22999340       0.01338929       0.00552163      -0.00334057
C       13.16469435       8.84249052      10.07960713        0       0.00000000      -0.16940225      -0.18564219       0.33309764       0.01276448       0.00906270      -0.00039818
C       11.89301974       9.34324956      10.35417333        0       0.00000000      -0.08050586       0.98429591      -0.46340167      -0.01280144       0.00582661       0.01281940
C       12.02745261      10.74911519       8.40088884        0       0.00000000       0.35633944       0.56130570      -1.01894050      -0.01625384       0.00276511       0.01180771
C       13.87476721       9.29163050       8.96227618        0       0.00000000      -0.41807482      -0.75948651      -0.13586024      -0.00409483       0.00313029       0.01487823
C       11.30600835      10.29972507       9.51655579        0       0.00000000       0.38298129       0.96377326      -0.85546783       0.00573196       0.00593575      -0.00475130
H       11.35014097       8.97811170      11.22749621        0       0.00000000      -0.02047704       0.04552889      -0.00744486      -0.00163473       0.00719246       0.00436271
H       13.60151199       8.09081564      10.74172162        0       0.00000000       0.00481574      -0.03460625       0.13227931      -0.00109448       0.00964715       0.00840108
H       11.58976155      11.50267476       7.74224983        0       0.00000000       0.10527834       0.08822957      -0.09369084      -0.00262533      -0.00424071      -0.00106664
H       13.85161398      10.58862293       7.24662925        0       0.00000000       0.08065862      -0.15898770       0.02481211      -0.00449829       0.00039231       0.00878862
O       15.13171091       8.83444703       8.64561221        0       0.00000000      -0.22266897      -0.72593990      -0.42777002      -0.00585774      -0.00605093      -0.00889211
H       15.39656298       8.17048462       9.30470691        0       0.00000000       0.07343365      -0.09085599       0.01763536      -0.00623054       0.00766114       0.00663032
N       10.02648340      10.83821024       9.82697586        0       0.00000000      -0.03967052       0.36919920      -0.04401804      -0.00345346       0.00188120       0.00414928
H        9.46172584      10.18075828      10.36326283        0       0.00000000       0.06611670      -0.16447482      -0.07833456      -0.02111231      -0.01742614      -0.03773698
H        9.51071741      11.11285570       8.99258861        0       0.00000000      -0.09532580       0.12511099      -0.04173172       0.01814081       0.04799001      -0.00345341
Zn       9.84716877      12.57278124      11.59383179        0       0.00000000      -1.12329206      -1.06635121       2.67166034       0.00508534      -0.00505816       0.04061150
C       10.07279963      14.35308170      10.77430505        0       0.00000000       0.79411241      -0.68561297      -0.64108086       0.00311181      -0.01623669       0.00817402
C       11.12580633      15.21588073      11.49481540        0       0.00000000      -0.93377947       0.49182936       0.01572334       0.00069399      -0.00419246      -0.00202818
H       10.31550356      14.28286948       9.70221233        0       0.00000000       0.21865451      -0.22126935       0.00192315       0.00909018      -0.03938832       0.01035053
H        9.09161312      14.85671554      10.82104647        0       0.00000000       0.07159175      -0.06674991      -0.19190854       0.00176819      -0.01486525      -0.00604273
H       10.94825649      15.26511709      12.57962465        0       0.00000000      -0.35310760       0.35334341      -0.02611116      -0.00610876       0.01932508      -0.00382610
H       11.14343273      16.25656561      11.12990187        0       0.00000000       0.01570556       0.04367066      -0.44659419       0.00263655      -0.01068904      -0.02176422
H       12.14013315      14.81283669      11.35972109        0       0.00000000       0.08766191       0.02233949       0.40699558       0.00128310      -0.00927706       0.01179208
C        9.60135999      11.19667770      12.99668592        0       0.00000000       0.43929311      -0.01000622       0.89642276       0.00572830      -0.00430436       0.04123567
H       10.60890995      10.79611225      13.20545464        0       0.00000000       0.17596023       0.04073992       0.24092062       0.00148034      -0.00825391       0.04201686
H        8.94463057       9.32584561      12.00161013        0       0.00000000       0.21619081      -0.10292105      -0.02476097       0.00339686       0.02445742       0.00532849
C        8.62617461      10.02520279      12.79486864        0       0.00000000       0.39119104       0.22314171      -0.05416557      -0.00258655       0.01008846       0.01786588
H        7.60899595      10.35575734      12.53449374        0       0.00000000      -0.11245946      -0.02386285      -0.20148663       0.00225883       0.01762973       0.01286862
H        9.31530090      11.74330388      13.90956095        0       0.00000000      -0.09504762       0.15862748       0.10666483       0.00284771      -0.00767960       0.04658919
H        8.53499752       9.40232203      13.70054300        0       0.00000000      -0.04932688       0.07822359       0.13180539      -0.01619400      -0.00747448       0.00496557
30
Lattice="23.260156611541266 0.0 0.0 0.0 23.29228038821908 0.0 0.0 0.0 22.553038566698444" Properties=species:S:1:pos:R:3:tags:I:1:initial_magmoms:R:1:momenta:R:3:forces:R:3 energy=-168.35413198945696 pbc="F F F"
C       13.29788416      10.23798510       8.10516386        0       0.00000000       0.23605359      -0.25515778      -0.22999340       0.01300205      -0.00155740      -0.00462241
C       13.17716966       8.84058754      10.07152243        0       0.00000000      -0.16940225      -0.18564219       0.33309764       0.01061582       0.00308521      -0.00148010
C       11.90228892       9.33642326      10.34274397        0       0.00000000      -0.08050586       0.98429591      -0.46340167      -0.01285940       0.00808543       0.00371781
C       12.02997526      10.73962522       8.38742046        0       0.00000000       0.35633944       0.56130570      -1.01894050      -0.01353501       0.00291383       0.00019727
C       13.88027440       9.28421205       8.94820033        0       0.00000000      -0.41807482      -0.75948651      -0.13586024      -0.00400004       0.00337064       0.00446805
C       11.31059905      10.28751693       9.50286735        0       0.00000000       0.38298129       0.96377326      -0.85546783       0.00114623       0.00066569      -0.00784221
H       11.35818270       8.96774913      11.21414629        0       0.00000000      -0.02047704       0.04552889      -0.00744486       0.00520718       0.01007730       0.00370807
H       13.61869124       8.09329110      10.73575986        0       0.00000000       0.00481574      -0.03460625       0.13227931       0.00074887       0.01442958       0.00757154
H       11.59139957      11.50018887       7.73823749        0       0.00000000       0.10527834       0.08822957      -0.09369084       0.00051519      -0.00553291      -0.00792911
H       13.85320742      10.58170807       7.23197453        0       0.00000000       0.08065862      -0.15898770       0.02481211      -0.00167542      -0.00175064       0.00134798
O       15.13378021       8.82149127       8.62602766        0       0.00000000      -0.22266897      -0.72593990      -0.42777002       0.00082448       0.00106639       0.00010989
H       15.40537512       8.17241512       9.29721567        0       0.00000000       0.07343365      -0.09085599       0.01763536       0.00093803       0.00160414       0.00198324
N       10.02791540      10.82705348       9.80927855        0       0.00000000      -0.03967052       0.36919920      -0.04401804      -0.00598437      -0.00413079      -0.00378351
H        9.58353792      10.31027543      10.56721201        0       0.00000000       0.06611670      -0.16447482      -0.07833456      -0.07422357      -0.14009477      -0.12284303
H        9.39897638      10.83806125       9.00652233        0       0.00000000      -0.09532580       0.12511099      -0.04173172       0.04787071       0.09396108      -0.06035267
Zn       9.83544922      12.61427423      11.41606784        0       0.00000000      -1.12329206      -1.06635121       2.67166034      -0.03488107       0.00875551       0.10934429
C       10.08130896      14.45653359      10.74524532        0       0.00000000       0.79411241      -0.68561297      -0.64108086      -0.01100236      -0.03081934       0.01221583
C       11.13831863      15.26079853      11.52658326        0       0.00000000      -0.93377947       0.49182936       0.01572334      -0.00889360      -0.01203671      -0.00638054
H       10.29766989      14.49972816       9.66610168        0       0.00000000       0.21865451      -0.22126935       0.00192315       0.00927746      -0.08559001       0.01295084
H        9.09818069      14.94401154      10.86783025        0       0.00000000       0.07159175      -0.06674991      -0.19190854      -0.00327336      -0.00208906      -0.02776074
H       10.96887823      15.21663452      12.61280299        0       0.00000000      -0.35310760       0.35334341      -0.02611116      -0.00513889       0.00916395      -0.00427720
H       11.14321457      16.32854557      11.24787385        0       0.00000000       0.01570556       0.04367066      -0.44659419      -0.00816601      -0.01673551      -0.02772641
H       12.15641435      14.88376825      11.35051541        0       0.00000000       0.08766191       0.02233949       0.40699558      -0.00920638      -0.01642723      -0.00088749
C        9.56139389      11.21393487      12.81616746        0       0.00000000       0.43929311      -0.01000622       0.89642276      -0.00220276       0.04388974       0.09708308
H       10.57542634      10.84186064      13.04876489        0       0.00000000       0.17596023       0.04073992       0.24092062       0.00569345       0.02790557       0.04270138
H        8.92113617       9.21461393      12.03042187        0       0.00000000       0.21619081      -0.10292105      -0.02476097       0.03041920       0.09217092      -0.03186416
C        8.60360125      10.00482345      12.73691156        0       0.00000000       0.39119104       0.22314171      -0.05416557       0.00090891       0.05450043       0.00315032
H        7.57691900      10.28157616      12.45310265        0       0.00000000      -0.11245946      -0.02386285      -0.20148663       0.00942703       0.06626018      -0.01949394
H        9.27096392      11.81269395      13.69158691        0       0.00000000      -0.09504762       0.15862748       0.10666483       0.01895682      -0.02151404       0.16105495
H        8.53539406       9.49536055      13.71341132        0       0.00000000      -0.04932688       0.07822359       0.13180539      -0.02888343      -0.00462518      -0.02645637
30
Lattice="23.260156611541266 0.0 0.0 0.0 23.29228038821908 0.0 0.0 0.0 22.553038566698444" Properties=species:S:1:pos:R:3:tags:I:1:initial_magmoms:R:1:momenta:R:3:forces:R:3 energy=-168.0821951136927 pbc="F F F"
C       13.29659724      10.23495178       8.10422877        0       0.00000000       0.23605359      -0.25515778      -0.22999340       0.02590194      -0.00094077      -0.03278150
C       13.18132689       8.83802481      10.07270439        0       0.00000000      -0.16940225      -0.18564219       0.33309764      -0.00552681       0.01320802      -0.01252813
C       11.90639003       9.33234766      10.34680862        0       0.00000000      -0.08050586       0.98429591      -0.46340167       0.01373303       0.00173129      -0.02670363
C       12.03102296      10.73786404       8.39124985        0       0.00000000       0.35633944       0.56130570      -1.01894050      -0.02375346      -0.01135880      -0.00327500
C       13.88093489       9.28256311       8.94745337        0       0.00000000      -0.41807482      -0.75948651      -0.13586024      -0.00271894      -0.01759102       0.01980346
C       11.31463941      10.28499022       9.50853534        0       0.00000000       0.38298129       0.96377326      -0.85546783       0.02901863      -0.02619697      -0.02190008
H       11.36032157       8.96128868      11.21519917        0       0.00000000      -0.02047704       0.04552889      -0.00744486       0.00302216       0.00594032       0.01133627
H       13.62389826       8.08868720      10.73308136        0       0.00000000       0.00481574      -0.03460625       0.13227931       0.01647353       0.00526235       0.01875430
H       11.59108353      11.50236407       7.74792780        0       0.00000000       0.10527834       0.08822957      -0.09369084       0.00226443      -0.00556116      -0.00701262
H       13.84987410      10.57917192       7.22973712        0       0.00000000       0.08065862      -0.15898770       0.02481211       0.00114441      -0.00356436       0.00637308
O       15.13385030       8.82000361       8.62504264        0       0.00000000      -0.22266897      -0.72593990      -0.42777002       0.00380917       0.01023139      -0.01246205
H       15.40509916       8.17130341       9.29656344        0       0.00000000       0.07343365      -0.09085599       0.01763536       0.00625940      -0.00251574       0.00694716
N       10.03980741      10.83199138       9.82386522        0       0.00000000      -0.03967052       0.36919920      -0.04401804      -0.02597179       0.01347855      -0.09099321
H        9.68372751      10.49898875      10.72567502        0       0.00000000       0.06611670      -0.16447482      -0.07833456      -0.08871058      -0.35303889      -0.31961787
H        9.34145116      10.73285509       9.08907278        0       0.00000000      -0.09532580       0.12511099      -0.04173172       0.03734387       0.01255916      -0.05885317
Zn       9.88174369      12.61112586      11.27385093        0       0.00000000      -1.12329206      -1.06635121       2.67166034      -0.11906392       0.01700584       0.31549348
C       10.09604225      14.50117842      10.73564560        0       0.00000000       0.79411241      -0.68561297      -0.64108086      -0.01313780      -0.04428472       0.03020429
C       11.15004821      15.27436270      11.54847490        0       0.00000000      -0.93377947       0.49182936       0.01572334      -0.00358536      -0.01247743       0.00203687
H       10.28865351      14.61876836       9.65692660        0       0.00000000       0.21865451      -0.22126935       0.00192315       0.00798157      -0.11948926       0.02407293
H        9.10361542      14.95206862      10.91073226        0       0.00000000       0.07159175      -0.06674991      -0.19190854       0.00339089       0.01827654      -0.01726856
H       10.97495997      15.19095082      12.63096410        0       0.00000000      -0.35310760       0.35334341      -0.02611116       0.00304457       0.00070305       0.00724792
H       11.15426122      16.35126967      11.30929541        0       0.00000000       0.01570556       0.04367066      -0.44659419      -0.00787668      -0.01232687      -0.00178750
H       12.16859974      14.90467664      11.36104845        0       0.00000000       0.08766191       0.02233949       0.40699558      -0.00364168      -0.01228847       0.00385366
C        9.55696782      11.16970496      12.68865542        0       0.00000000       0.43929311      -0.01000622       0.89642276      -0.03518817       0.16699233       0.16400879
H       10.56119305      10.82142010      12.99322919        0       0.00000000       0.17596023       0.04073992       0.24092062      -0.00726165       0.09890833       0.04012327
H        8.88861132       9.10055911      12.08378285        0       0.00000000       0.21619081      -0.10292105      -0.02476097       0.08013163       0.16703934      -0.06240534
C        8.59786396       9.94875960      12.73116136        0       0.00000000       0.39119104       0.22314171      -0.05416557       0.01698914       0.11812295      -0.02440444
H        7.56311911      10.20266590      12.45802720        0       0.00000000      -0.11245946      -0.02386285      -0.20148663       0.01039090       0.06852952      -0.04876974
H        9.23542323      11.86225257      13.47528192        0       0.00000000      -0.09504762       0.15862748       0.10666483       0.00008699      -0.02413237       0.38587828
H        8.55667196       9.52494041      13.75024364        0       0.00000000      -0.04932688       0.07822359       0.13180539      -0.00559314       0.03140689      -0.05864888
30
Lattice="23.260156611541266 0.0 0.0 0.0 23.29228038821908 0.0 0.0 0.0 22.553038566698444" Properties=species:S:1:pos:R:3:tags:I:1:initial_magmoms:R:1:momenta:R:3:forces:R:3 energy=-167.57205790553894 pbc="F F F"
C       13.29324321      10.23682611       8.10580109        0       0.00000000       0.23605359      -0.25515778      -0.22999340      -0.03322544      -0.00992980       0.02248695
C       13.17873286       8.83859818      10.07234785        0       0.00000000      -0.16940225      -0.18564219       0.33309764       0.02877400      -0.01704013       0.00571600
C       11.90555945       9.33424617      10.34806418        0       0.00000000      -0.08050586       0.98429591      -0.46340167      -0.00895311      -0.03540343       0.05113730
C       12.02754786      10.74280187       8.39873262        0       0.00000000       0.35633944       0.56130570      -1.01894050      -0.00398599      -0.01652334       0.00594161
C       13.87908400       9.28369730       8.94825808        0       0.00000000      -0.41807482      -0.75948651      -0.13586024      -0.01340527       0.00779451      -0.00388170
C       11.31035837      10.29351312       9.52083169        0       0.00000000       0.38298129       0.96377326      -0.85546783       0.01203287      -0.02593515      -0.00068434
H       11.35542523       8.95980913      11.21211327        0       0.00000000      -0.02047704       0.04552889      -0.00744486       0.02201407      -0.00134651       0.01234779
H       13.61949556       8.08609226      10.73109312        0       0.00000000       0.00481574      -0.03460625       0.13227931       0.01302661       0.00888780       0.00899129
H       11.59087689      11.50555102       7.75079686        0       0.00000000       0.10527834       0.08822957      -0.09369084      -0.01664690      -0.00180430       0.01362904
H       13.84571627      10.57837487       7.22977073        0       0.00000000       0.08065862      -0.15898770       0.02481211      -0.01365115       0.00573820      -0.00017184
O       15.13218627       8.82089480       8.62527640        0       0.00000000      -0.22266897      -0.72593990      -0.42777002      -0.00739741      -0.00083266       0.00745456
H       15.40166690       8.17102900       9.29710063        0       0.00000000       0.07343365      -0.09085599       0.01763536       0.00325149       0.01057037      -0.00886425
N       10.03511265      10.83128844       9.86015514        0       0.00000000      -0.03967052       0.36919920      -0.04401804       0.05568846      -0.02803009       0.00239285
H        9.72641722      10.68310203      10.89945260        0       0.00000000       0.06611670      -0.16447482      -0.07833456       0.07659772      -0.48871611      -1.21595089
H        9.33085614      10.73001543       9.13171083        0       0.00000000      -0.09532580       0.12511099      -0.04173172      -0.09162300      -0.07862102       0.09287642
Zn       9.94489900      12.60299055      11.09826750        0       0.00000000      -1.12329206      -1.06635121       2.67166034      -0.16885476       0.04009744       0.68397477
C       10.10126328      14.52757489      10.72191163        0       0.00000000       0.79411241      -0.68561297      -0.64108086       0.00190173      -0.03056526      -0.01295451
C       11.15225756      15.28003210      11.55377956        0       0.00000000      -0.93377947       0.49182936       0.01572334      -0.00617948      -0.00337007      -0.00579671
H       10.28353680      14.68522508       9.64720752        0       0.00000000       0.21865451      -0.22126935       0.00192315       0.01198924      -0.03862436      -0.00866050
H        9.09981255      14.94368873      10.92380638        0       0.00000000       0.07159175      -0.06674991      -0.19190854       0.01127865       0.01295309      -0.01826252
H       10.97080681      15.18359949      12.63384228        0       0.00000000      -0.35310760       0.35334341      -0.02611116      -0.00353781      -0.01309390      -0.00384504
H       11.15794636      16.35851172      11.32413830        0       0.00000000       0.01570556       0.04367066      -0.44659419      -0.00262397      -0.00074257       0.01114675
H       12.16990049      14.90944182      11.36458989        0       0.00000000       0.08766191       0.02233949       0.40699558      -0.00147867       0.00002534       0.00592825
C        9.57283346      11.08679448      12.60325487        0       0.00000000       0.43929311      -0.01000622       0.89642276      -0.03372461       0.34175661       0.18362019
H       10.56362069      10.77214080      12.97677181        0       0.00000000       0.17596023       0.04073992       0.24092062      -0.01549564       0.14421140       0.01925862
H        8.84591191       9.01637180      12.12467930        0       0.00000000       0.21619081      -0.10292105      -0.02476097       0.07542836       0.11609857      -0.03995840
C        8.58867721       9.89224948      12.74668002        0       0.00000000       0.39119104       0.22314171      -0.05416557       0.04974935       0.15521850      -0.07377394
H        7.55841351      10.16990593      12.47953262        0       0.00000000      -0.11245946      -0.02386285      -0.20148663       0.00592417       0.03548762      -0.04052027
H        9.23021204      11.88228181      13.27211345        0       0.00000000      -0.09504762       0.15862748       0.10666483      -0.04300738       0.02279503       0.51054734
H        8.55379766       9.51797565      13.78602813        0       0.00000000      -0.04932688       0.07822359       0.13180539       0.03059775       0.06874662      -0.08268424
30
Lattice="23.260156611541266 0.0 0.0 0.0 23.29228038821908 0.0 0.0 0.0 22.553038566698444" Properties=species:S:1:pos:R:3:tags:I:1:initial_magmoms:R:1:momenta:R:3:forces:R:3 energy=-167.1392120947976 pbc="F F F"
C       13.29625176      10.23703476       8.10407403        0       0.00000000       0.23605359      -0.25515778      -0.22999340      -0.00498018       0.00380993      -0.00736358
C       13.17722525       8.84001979      10.07051472        0       0.00000000      -0.16940225      -0.18564219       0.33309764      -0.00134044       0.00883893      -0.00289586
C       11.90374389       9.33964295      10.34463885        0       0.00000000      -0.08050586       0.98429591      -0.46340167       0.00852408      -0.00021751       0.00688028
C       12.03198879      10.74444435       8.39645076        0       0.00000000       0.35633944       0.56130570      -1.01894050       0.00046707      -0.00638001       0.00205618
C       13.87951603       9.28433819       8.94738518        0       0.00000000      -0.41807482      -0.75948651      -0.13586024       0.00279567      -0.00641687       0.00657748
C       11.30518358      10.30453633       9.51878457        0       0.00000000       0.38298129       0.96377326      -0.85546783      -0.00156765       0.00544803      -0.00460504
H       11.35331012       8.96224605      11.20702236        0       0.00000000      -0.02047704       0.04552889      -0.00744486       0.00445594       0.00542162       0.00301564
H       13.61679658       8.08650571      10.72946087        0       0.00000000       0.00481574      -0.03460625       0.13227931       0.00655398       0.00445893       0.00515317
H       11.59349590      11.50504982       7.74673190        0       0.00000000       0.10527834       0.08822957      -0.09369084      -0.00344322      -0.00171806      -0.00300912
H       13.84909097      10.57753345       7.22754941        0       0.00000000       0.08065862      -0.15898770       0.02481211      -0.00339895      -0.00373311      -0.00204218
O       15.13402711       8.81982461       8.62554584        0       0.00000000      -0.22266897      -0.72593990      -0.42777002      -0.00078412       0.00324547      -0.00409532
H       15.40108887       8.17017299       9.29793420        0       0.00000000       0.07343365      -0.09085599       0.01763536       0.00183293       0.00041528       0.00265383
N       10.03025013      10.83552753       9.86271788        0       0.00000000      -0.03967052       0.36919920      -0.04401804       0.00022472       0.00000561       0.00098969
H        9.70978194      10.78982707      11.15655108        0       0.00000000       0.06611670      -0.16447482      -0.07833456      -0.00432252       0.00709346       0.00951779
H        9.34721627      10.74552981       9.10968342        0       0.00000000      -0.09532580       0.12511099      -0.04173172      -0.00057733      -0.00237466      -0.00056706
Zn       9.98062542      12.59666296      10.94822298        0       0.00000000      -1.12329206      -1.06635121       2.67166034      -0.00271924       0.00362439      -0.00716136
C       10.10077559      14.53597706      10.72488636        0       0.00000000       0.79411241      -0.68561297      -0.64108086      -0.00098826       0.00467446       0.00261379
C       11.15315718      15.28047287      11.55680360        0       0.00000000      -0.93377947       0.49182936       0.01572334      -0.00164597      -0.00103733       0.00743855
H       10.28124149      14.69719028       9.64973127        0       0.00000000       0.21865451      -0.22126935       0.00192315      -0.00014108       0.01336875       0.00458242
H        9.09693597      14.94105552      10.92928272        0       0.00000000       0.07159175      -0.06674991      -0.19190854      -0.00127831       0.00346064       0.00379737
H       10.97101038      15.18265292      12.63582805        0       0.00000000      -0.35310760       0.35334341      -0.02611116      -0.00386794      -0.01438813       0.00561495
H       11.15738775      16.35831248      11.32591661        0       0.00000000       0.01570556       0.04367066      -0.44659419      -0.00052799      -0.00085250       0.01926301
H       12.16985392      14.90962234      11.36510182        0       0.00000000       0.08766191       0.02233949       0.40699558      -0.00234674       0.00021675       0.00588135
C        9.57813928      11.01694073      12.56297721        0       0.00000000       0.43929311      -0.01000622       0.89642276      -0.00562342       0.00645701      -0.00033611
H       10.56484878      10.74531183      12.97262309        0       0.00000000       0.17596023       0.04073992       0.24092062      -0.00213423       0.01641272       0.00050510
H        8.83076911       8.99310612      12.13515427        0       0.00000000       0.21619081      -0.10292105      -0.02476097       0.00108153      -0.00039570       0.00703036
C        8.57648190       9.86187774      12.76262254        0       0.00000000       0.39119104       0.22314171      -0.05416557      -0.00254027       0.00443392      -0.00094411
H        7.55606332      10.16410523      12.48703977        0       0.00000000      -0.11245946      -0.02386285      -0.20148663      -0.00135282       0.00512335      -0.00943758
H        9.23728615      11.88169967      13.16067450        0       0.00000000      -0.09504762       0.15862748       0.10666483      -0.00720685       0.01177380      -0.01147888
H        8.54441478       9.50782760      13.80460574        0       0.00000000      -0.04932688       0.07822359       0.13180539      -0.00823018       0.02244900       0.00201010
30
Lattice="23.260156611541266 0.0 0.0 0.0 23.29228038821908 0.0 0.0 0.0 22.553038566698444" Properties=species:S:1:pos:R:3:tags:I:1:initial_magmoms:R:1:momenta:R:3:forces:R:3 energy=-168.11357212092824 pbc="F F F"
C       13.32253712      10.22979835       8.08258567        0       0.00000000       0.23605359      -0.25515778      -0.22999340       0.03810760      -0.00822123      -0.03755915
C       13.16728948       8.85109455      10.06072030        0       0.00000000      -0.16940225      -0.18564219       0.33309764      -0.00665390       0.02190933      -0.02073882
C       11.89252229       9.36180311      10.31908256        0       0.00000000      -0.08050586       0.98429591      -0.46340167      -0.02384124       0.03191735      -0.03534289
C       12.06080226      10.74137565       8.35860764        0       0.00000000       0.35633944       0.56130570      -1.01894050       0.02471967      -0.00554105      -0.03733953
C       13.88614054       9.28083961       8.94102773        0       0.00000000      -0.41807482      -0.75948651      -0.13586024       0.01049368      -0.01149803      -0.00018369
C       11.30839712      10.32095830       9.47012997        0       0.00000000       0.38298129       0.96377326      -0.85546783      -0.00622858       0.02771476      -0.07180460
H       11.33513282       8.99098047      11.18078067        0       0.00000000      -0.02047704       0.04552889      -0.00744486      -0.02482434       0.03765674      -0.04133003
H       13.59808531       8.09878969      10.72803577        0       0.00000000       0.00481574      -0.03460625       0.13227931      -0.01893795       0.02326384       0.00910065
H       11.62455714      11.50433994       7.71045030        0       0.00000000       0.10527834       0.08822957      -0.09369084       0.04820763      -0.00736737      -0.06633827
H       13.88485912      10.56786902       7.21227771        0       0.00000000       0.08065862      -0.15898770       0.02481211       0.04939338      -0.02042082      -0.02183026
O       15.14141453       8.81052297       8.63248361        0       0.00000000      -0.22266897      -0.72593990      -0.42777002       0.01400458      -0.01456643       0.00861263
H       15.40214478       8.16252112       9.30815378        0       0.00000000       0.07343365      -0.09085599       0.01763536       0.00166344      -0.01264570       0.02136776
N       10.02066194      10.86341858       9.74660193        0       0.00000000      -0.03967052       0.36919920      -0.04401804      -0.01492590       0.03175571      -0.18169214
H        9.70051622      10.94737577      11.59801532        0       0.00000000       0.06611670      -0.16447482      -0.07833456       0.00015112       0.19831992       0.53319465
H        9.39750569      10.78942778       8.94612613        0       0.00000000      -0.09532580       0.12511099      -0.04173172       0.04517425       0.04786556      -0.23915070
Zn      10.05077619      12.61147418      10.51386718        0       0.00000000      -1.12329206      -1.06635121       2.67166034       0.07490388       0.02109475      -0.55403914
C       10.10641132      14.54375407      10.69463218        0       0.00000000       0.79411241      -0.68561297      -0.64108086       0.00260721       0.01151061      -0.04247386
C       11.15423881      15.26228323      11.55458401        0       0.00000000      -0.93377947       0.49182936       0.01572334      -0.00162308      -0.03056487       0.00233478
H       10.26730012      14.79996725       9.63298429        0       0.00000000       0.21865451      -0.22126935       0.00192315      -0.02309834       0.13850945      -0.02149431
H        9.09595043      14.90628258      10.93922417        0       0.00000000       0.07159175      -0.06674991      -0.19190854      -0.00430207      -0.03741007       0.00937643
H       10.96257146      15.15092858      12.63018018        0       0.00000000      -0.35310760       0.35334341      -0.02611116      -0.01031331      -0.06565481      -0.00543909
H       11.15529217      16.34334718      11.33854937        0       0.00000000       0.01570556       0.04367066      -0.44659419      -0.00612175      -0.02391114       0.03437289
H       12.17375676      14.90099607      11.36472478        0       0.00000000       0.08766191       0.02233949       0.40699558       0.00143692      -0.01730494       0.00111423
C        9.56806151      10.91083691      12.69824857        0       0.00000000       0.43929311      -0.01000622       0.89642276      -0.01390635      -0.11601703       0.17496685
H       10.55441146      10.67113274      13.11572792        0       0.00000000       0.17596023       0.04073992       0.24092062      -0.01517051      -0.07576149       0.18493774
H        8.80838477       8.95272394      12.19482399        0       0.00000000       0.21619081      -0.10292105      -0.02476097      -0.01915619      -0.05101345       0.09138889
C        8.54470914       9.79228026      12.85438627        0       0.00000000       0.39119104       0.22314171      -0.05416557      -0.03914968      -0.07574435       0.11264531
H        7.54879834      10.13608934      12.54038568        0       0.00000000      -0.11245946      -0.02386285      -0.20148663      -0.00703688      -0.03341339       0.06190757
H        9.23473913      11.86178250      13.14061646        0       0.00000000      -0.09504762       0.15862748       0.10666483      -0.01416376      -0.00972406      -0.02101881
H        8.47652887       9.42140433      13.88248174        0       0.00000000      -0.04932688       0.07822359       0.13180539      -0.08252517      -0.07618922       0.09853473
30
Lattice="23.260156611541266 0.0 0.0 0.0 23.29228038821908 0.0 0.0 0.0 22.553038566698444" Properties=species:S:1:pos:R:3:tags:I:1:initial_magmoms:R:1:momenta:R:3:forces:R:3 energy=-168.58701261056692 pbc="F F F"
C       13.39702917      10.20880019       8.02629562        0       0.00000000       0.23605359      -0.25515778      -0.22999340       0.00471486      -0.00915809      -0.00407411
C       13.16674072       8.86602815      10.02001911        0       0.00000000      -0.16940225      -0.18564219       0.33309764       0.00617096      -0.00293870       0.00103493
C       11.88908092       9.39011578      10.22539923        0       0.00000000      -0.08050586       0.98429591      -0.46340167       0.01327865       0.00549612       0.00343609
C       12.12650278      10.73215267       8.24852693        0       0.00000000       0.35633944       0.56130570      -1.01894050       0.00645046      -0.00621096      -0.00611460
C       13.92868211       9.27309473       8.92021164        0       0.00000000      -0.41807482      -0.75948651      -0.13586024      -0.00034690      -0.00883936      -0.00489924
C       11.34038251      10.33884709       9.34946908        0       0.00000000       0.38298129       0.96377326      -0.85546783       0.00836117       0.00213334       0.00063920
H       11.29511926       9.05891192      11.07787933        0       0.00000000      -0.02047704       0.04552889      -0.00744486       0.00509992       0.00934166       0.00417692
H       13.56905228       8.13044779      10.72203453        0       0.00000000       0.00481574      -0.03460625       0.13227931       0.00756146      -0.00401194       0.00275951
H       11.72935634      11.48158412       7.55889061        0       0.00000000       0.10527834       0.08822957      -0.09369084       0.00371663      -0.01035107      -0.00892812
H       13.99395224      10.53046852       7.17260080        0       0.00000000       0.08065862      -0.15898770       0.02481211       0.00547656      -0.01619099      -0.00454622
O       15.19272665       8.79249406       8.66484275        0       0.00000000      -0.22266897      -0.72593990      -0.42777002       0.00384998      -0.00096421      -0.00587068
H       15.42220698       8.14585950       9.35337689        0       0.00000000       0.07343365      -0.09085599       0.01763536      -0.00520699       0.00488516       0.00305342
N       10.04348913      10.87970620       9.62029734        0       0.00000000      -0.03967052       0.36919920      -0.04401804       0.00370776       0.02766692      -0.01928240
H        9.77352815      11.09859949      11.94353559        0       0.00000000       0.06611670      -0.16447482      -0.07833456       0.00620952       0.03297357       0.06992052
H        9.44307825      10.77462854       8.79864455        0       0.00000000      -0.09532580       0.12511099      -0.04173172       0.00611507      -0.02889730       0.00792457
Zn      10.08152423      12.67796453      10.13920439        0       0.00000000      -1.12329206      -1.06635121       2.67166034      -0.00148397       0.00578198      -0.02930144
C       10.07126245      14.57470526      10.54905241        0       0.00000000       0.79411241      -0.68561297      -0.64108086      -0.00539672      -0.00543757      -0.01207175
C       11.12507598      15.15806375      11.50402538        0       0.00000000      -0.93377947       0.49182936       0.01572334      -0.00405754      -0.02439228      -0.00187440
H       10.15636436      15.05207032       9.55908794        0       0.00000000       0.21865451      -0.22126935       0.00192315      -0.00614814       0.02419842       0.00060216
H        9.06012187      14.81859261      10.91126925        0       0.00000000       0.07159175      -0.06674991      -0.19190854      -0.00289177      -0.00436230      -0.00320277
H       10.91504394      14.90098864      12.55096539        0       0.00000000      -0.35310760       0.35334341      -0.02611116       0.00822507      -0.05236316      -0.00528991
H       11.13951986      16.25787572      11.43878359        0       0.00000000       0.01570556       0.04367066      -0.44659419      -0.00314412      -0.01952779       0.02940001
H       12.14406831      14.81209131      11.28352991        0       0.00000000       0.08766191       0.02233949       0.40699558      -0.00161241      -0.01372424      -0.02063961
C        9.56564902      10.82613785      12.98603463        0       0.00000000       0.43929311      -0.01000622       0.89642276      -0.00788927      -0.00333624       0.05267939
H       10.51779579      10.49912093      13.42631010        0       0.00000000       0.17596023       0.04073992       0.24092062      -0.01012640      -0.01659567       0.05343777
H        8.80023812       8.89323095      12.33653468        0       0.00000000       0.21619081      -0.10292105      -0.02476097       0.00810887       0.00188229       0.02215868
C        8.51240861       9.72277397      12.99773860        0       0.00000000       0.39119104       0.22314171      -0.05416557      -0.01092665      -0.00512930       0.02053502
H        7.54330818      10.09581567      12.63757211        0       0.00000000      -0.11245946      -0.02386285      -0.20148663      -0.00301649      -0.00393887      -0.00101007
H        9.23512538      11.72460950      13.52519060        0       0.00000000      -0.09504762       0.15862748       0.10666483      -0.00391800      -0.01485220       0.07063385
H        8.35911735       9.31077034      14.00441413        0       0.00000000      -0.04932688       0.07822359       0.13180539      -0.02769002      -0.00422051       0.01801268
30
Lattice="23.260156611541266 0.0 0.0 0.0 23.29228038821908 0.0 0.0 0.0 22.553038566698444" Properties=species:S:1:pos:R:3:tags:I:1:initial_magmoms:R:1:momenta:R:3:forces:R:3 energy=-168.72003832657214 pbc="F F F"
C       13.45497987      10.03662813       7.88979971        0       0.00000000       0.23605359      -0.25515778      -0.22999340      -0.01184835      -0.02172659       0.00386873
C       13.13335436       8.89791360       9.99591475        0       0.00000000      -0.16940225      -0.18564219       0.33309764      -0.01339688      -0.02881335      -0.01175322
C       11.85266309       9.44596423      10.09619498        0       0.00000000      -0.08050586       0.98429591      -0.46340167       0.01191760       0.01934912       0.01865325
C       12.17913202      10.58465583       8.00583975        0       0.00000000       0.35633944       0.56130570      -1.01894050       0.00374728       0.00878824       0.00749661
C       13.93894783       9.18490553       8.88972715        0       0.00000000      -0.41807482      -0.75948651      -0.13586024      -0.01661774       0.02138209       0.00019452
C       11.34434789      10.30242194       9.10663792        0       0.00000000       0.38298129       0.96377326      -0.85546783       0.02128021      -0.00678886       0.01329484
H       11.21647896       9.19692327      10.94625259        0       0.00000000      -0.02047704       0.04552889      -0.00744486      -0.00443436       0.00176043       0.01081549
H       13.49735472       8.21536781      10.77075663        0       0.00000000       0.00481574      -0.03460625       0.13227931      -0.00973705       0.03182726      -0.00732182
H       11.81960927      11.26795660       7.23269346        0       0.00000000       0.10527834       0.08822957      -0.09369084      -0.01546832      -0.00519129      -0.02688992
H       14.09168775      10.27281999       7.03542199        0       0.00000000       0.08065862      -0.15898770       0.02481211      -0.01016425      -0.01297260       0.00640082
O       15.20180996       8.65948714       8.73199693        0       0.00000000      -0.22266897      -0.72593990      -0.42777002      -0.01468925       0.01660846       0.02015579
H       15.39557590       8.10694683       9.50844963        0       0.00000000       0.07343365      -0.09085599       0.01763536       0.02232966       0.00345641      -0.01343582
N       10.03261041      10.85144567       9.25855950        0       0.00000000      -0.03967052       0.36919920      -0.04401804       0.02644966       0.00198128      -0.03819814
H        9.76649278      11.15343336      12.23244117        0       0.00000000       0.06611670      -0.16447482      -0.07833456      -0.02109760      -0.01257241      -0.02454943
H        9.50799894      10.75450574       8.38811284        0       0.00000000      -0.09532580       0.12511099      -0.04173172      -0.02879711      -0.02056939      -0.01306156
Zn       9.98091088      12.61118191       9.84978450        0       0.00000000      -1.12329206      -1.06635121       2.67166034      -0.00830668      -0.02758061       0.00123957
C        9.95978170      14.45953230      10.42215747        0       0.00000000       0.79411241      -0.68561297      -0.64108086       0.00227886       0.02795852       0.01482555
C       11.06432449      14.85777782      11.41466819        0       0.00000000      -0.93377947       0.49182936       0.01572334       0.00755536       0.00732027      -0.00791148
H       10.03918937      15.05937544       9.50065056        0       0.00000000       0.21865451      -0.22126935       0.00192315       0.01453439       0.00917791       0.02480498
H        8.96697352      14.68673458      10.84031534        0       0.00000000       0.07159175      -0.06674991      -0.19190854      -0.01732253      -0.02601635       0.00296326
H       10.99400571      14.29636428      12.35688537        0       0.00000000      -0.35310760       0.35334341      -0.02611116      -0.01005719       0.00287713      -0.00153034
H       11.00565899      15.92812933      11.67159406        0       0.00000000       0.01570556       0.04367066      -0.44659419      -0.01184458      -0.01716419      -0.01342942
H       12.06860454      14.68009290      11.00505223        0       0.00000000       0.08766191       0.02233949       0.40699558       0.01522740       0.00762410       0.00853965
C        9.52576547      10.71888631      13.21325791        0       0.00000000       0.43929311      -0.01000622       0.89642276       0.00302133       0.00315858       0.01113296
H       10.47208308      10.37664756      13.65463211        0       0.00000000       0.17596023       0.04073992       0.24092062       0.01932648      -0.01383864      -0.00122657
H        8.89822379       8.78726041      12.41205848        0       0.00000000       0.21619081      -0.10292105      -0.02476097       0.01662963      -0.01983880      -0.00742699
C        8.52039023       9.57753852      13.07492825        0       0.00000000       0.39119104       0.22314171      -0.05416557      -0.00731410      -0.01052791      -0.01841004
H        7.57056831       9.92684075      12.64725010        0       0.00000000      -0.11245946      -0.02386285      -0.20148663      -0.01342842       0.01094438      -0.01430677
H        9.13931265      11.52786839      13.84793586        0       0.00000000      -0.09504762       0.15862748       0.10666483      -0.01040223       0.00762317       0.02274829
H        8.29436260       9.11531244      14.04610403        0       0.00000000      -0.04932688       0.07822359       0.13180539       0.00911059       0.01005931       0.00270519
