# Supplementary material for: Modelling of growth reaction pathways of zincone ALD/MLD hybrid thin films: a DFT study of precursor screening and the diethyl zinc pulse
Source: RSC Adv. 2025 May 15;15(21):16299–311. doi: 10.1039/d5ra00686d (PMC12080462; doi:10.1039/d5ra00686d)
Supplement: RA-015-D5RA00686D-s001 [file RA-015-D5RA00686D-s001.zip › RSCAdv_supplementary/HQ_neb.xyz]

29
Lattice="26.15116253918454 0.0 0.0 0.0 22.713286225235237 0.0 0.0 0.0 21.50699059748947" Properties=species:S:1:pos:R:3:tags:I:1:initial_magmoms:R:1:momenta:R:3:forces:R:3 energy=-163.29462121168294 pbc="F F F"
C       12.11014821      11.87630052      11.21218288        0       0.00000000      -0.00208404       0.00177545      -0.00177113      -0.00224496      -0.00498999       0.01136686
C       11.39132321      10.23459405      12.83418752        0       0.00000000      -0.00232354      -0.00338145       0.00302017      -0.02020724      -0.00845905       0.00853709
C       10.07349398      10.67721750      12.69448453        0       0.00000000       0.00188314      -0.00445393       0.00207718       0.00055181       0.00463262      -0.00996820
C       10.79943129      12.32171861      11.07820412        0       0.00000000       0.00275995       0.00024286      -0.00032157      -0.00219379       0.00825821      -0.00893395
C       12.40927027      10.82989853      12.08860120        0       0.00000000       0.01188580      -0.00473334       0.00266879       0.00979584       0.01775869      -0.01442339
C        9.77280884      11.72248852      11.81692945        0       0.00000000      -0.02059619       0.00456958       0.00237995      -0.01671490      -0.01453865       0.01260927
H        9.27822621      10.21005542      13.28032956        0       0.00000000      -0.01934694      -0.00957016       0.01462650      -0.00321772      -0.01326696      -0.00288896
H       11.62087178       9.42567650      13.53143424        0       0.00000000       0.00592225      -0.01921195       0.01686687      -0.00769491      -0.00078022      -0.00770101
H       10.55885640      13.13787558      10.39795196        0       0.00000000      -0.00605837       0.01985612      -0.01662705      -0.01109580      -0.00481465       0.00065617
H       12.91580804      12.33425744      10.63836172        0       0.00000000       0.02076709       0.01076445      -0.01540533      -0.01679787       0.00289944      -0.00385302
O       13.73096987      10.44253062      12.18748726        0       0.00000000       0.00067885       0.00890088      -0.00615494      -0.02395965      -0.00063330       0.02055682
H       13.78238052       9.57742604      12.62622482        0       0.00000000      -0.00095128      -0.01970006       0.01909448      -0.01362601       0.01124973       0.03835175
O        8.49643510      12.20074372      11.63704807        0       0.00000000       0.00243864       0.02820836      -0.02436134      -0.00750314      -0.00612503      -0.00285615
H        7.89121999      11.70889017      12.21730793        0       0.00000000      -0.01553019      -0.01673144       0.01958527      -0.01280364      -0.00806535       0.00123438
Zn      16.00003033      11.05795569      10.78360139        0       0.00000000       0.01976972       0.00730505      -0.01222081       0.00579828       0.00018844      -0.00383452
C       16.50501175      12.75093806      11.63406989        0       0.00000000      -0.02272083      -0.02196773      -0.01430151      -0.00109415      -0.00783675      -0.00320566
C       15.37246761      13.73270682      11.97648797        0       0.00000000       0.01500833      -0.01084324      -0.00264319      -0.00399312      -0.00399486      -0.00168906
H       17.05568814      12.48614899      12.55365534        0       0.00000000       0.01215545      -0.00592231       0.01914894       0.00489996      -0.00261223       0.00068994
H       17.24787144      13.24455066      10.98516713        0       0.00000000       0.01609792       0.01159627      -0.01305100       0.00775968       0.00212165      -0.00155170
H       14.82699137      14.06447519      11.07960851        0       0.00000000      -0.01091637       0.00662041      -0.01938100       0.00252732      -0.00320806      -0.00210943
H       15.75008855      14.64424358      12.46957053        0       0.00000000       0.00547188       0.01947440       0.01052101       0.00101048      -0.00063238      -0.00155385
H       14.62868450      13.28509613      12.65154583        0       0.00000000      -0.01691455      -0.01156246       0.01309308       0.00262613      -0.00285122      -0.00363594
C       15.62946187       9.35355770       9.88948403        0       0.00000000       0.02320882       0.02364081       0.00497208       0.00861970       0.00870719      -0.00657964
H       15.38958627       8.62461186      10.68399241        0       0.00000000      -0.00532842      -0.01687380       0.01534461       0.02009652       0.00476772      -0.00606970
H       17.65286763       8.58859800       9.50737603        0       0.00000000       0.01912795      -0.00350742       0.01231658       0.01623550       0.00492905      -0.02068938
C       16.71344640       8.77954465       8.96748789        0       0.00000000      -0.01503462       0.00627394       0.01192199       0.01223612       0.00190554      -0.01498626
H       16.95538108       9.46275382       8.13998690        0       0.00000000       0.00482281       0.01527497      -0.01685760       0.00351099       0.00474124      -0.01286002
H       14.68642566       9.48540751       9.33192286        0       0.00000000      -0.01988722       0.00243815      -0.01329492       0.00456066      -0.00092380      -0.00476097
H       16.40344454       7.82408888       8.51232490        0       0.00000000      -0.00532474      -0.01831265      -0.00888054       0.01529653       0.00513049      -0.01574481
29
Lattice="26.15116253918454 0.0 0.0 0.0 22.713286225235237 0.0 0.0 0.0 21.50699059748947" Properties=species:S:1:pos:R:3:tags:I:1:initial_magmoms:R:1:momenta:R:3:forces:R:3 energy=-163.2562653858134 pbc="F F F"
C       12.07089757      11.94076184      11.26029773        0       0.00000000      -0.00208404       0.00177545      -0.00177113      -0.01585042       0.01007340      -0.00489059
C       11.30053101      10.35794919      12.91658476        0       0.00000000      -0.00232354      -0.00338145       0.00302017      -0.02831477       0.00311845      -0.01114157
C        9.98910610      10.79754773      12.71968243        0       0.00000000       0.00188314      -0.00445393       0.00207718       0.02368636       0.00127431      -0.01338930
C       10.76737572      12.38774861      11.07175467        0       0.00000000       0.00275995       0.00024286      -0.00032157       0.01489124       0.01854989      -0.00893040
C       12.34063677      10.92705293      12.18172399        0       0.00000000       0.01188580      -0.00473334       0.00266879       0.01454594       0.00612451      -0.01490761
C        9.71954097      11.81799575      11.80185012        0       0.00000000      -0.02059619       0.00456958       0.00237995      -0.02849820       0.00348916       0.01385685
H        9.17660850      10.34918412      13.29595085        0       0.00000000      -0.01934694      -0.00957016       0.01462650      -0.00844056      -0.00134223      -0.00436352
H       11.51255945       9.58334644      13.65611206        0       0.00000000       0.00592225      -0.01921195       0.01686687      -0.00106180       0.00021251      -0.01322156
H       10.54902662      13.17738665      10.35305188        0       0.00000000      -0.00605837       0.01985612      -0.01662705      -0.00245347       0.01354350       0.00606202
H       12.89175150      12.37844631      10.69233569        0       0.00000000       0.02076709       0.01076445      -0.01540533      -0.00349461       0.01214621      -0.00764346
O       13.66489265      10.55003372      12.36136042        0       0.00000000       0.00067885       0.00890088      -0.00615494      -0.00413418       0.02581142      -0.02341954
H       13.71354191       9.58716051      12.47312521        0       0.00000000      -0.00095128      -0.01970006       0.01909448      -0.01715431      -0.02279074       0.07627400
O        8.45363068      12.30104938      11.57414063        0       0.00000000       0.00243864       0.02820836      -0.02436134       0.01316169       0.01967589      -0.00261976
H        7.83285625      11.84461633      12.16666202        0       0.00000000      -0.01553019      -0.01673144       0.01958527      -0.01564832      -0.00607892       0.00494903
Zn      15.72795075      11.04044936      10.83958308        0       0.00000000       0.01976972       0.00730505      -0.01222081       0.01696787      -0.00762436      -0.00918494
C       16.37347453      12.73238326      11.57999317        0       0.00000000      -0.02272083      -0.02196773      -0.01430151       0.00581368      -0.00537871       0.00152206
C       15.31959551      13.76350398      12.01128773        0       0.00000000       0.01500833      -0.01084324      -0.00264319      -0.00071883      -0.01077989       0.00072875
H       17.00545281      12.46625215      12.44485199        0       0.00000000       0.01215545      -0.00592231       0.01914894       0.00141854      -0.00572923       0.00495226
H       17.06292457      13.18179551      10.84551118        0       0.00000000       0.01609792       0.01159627      -0.01305100       0.00825346      -0.00021349       0.00631349
H       14.71957806      14.12011955      11.16041561        0       0.00000000      -0.01091637       0.00662041      -0.01938100       0.00098084      -0.01156557      -0.00068251
H       15.77881784      14.65700488      12.46669272        0       0.00000000       0.00547188       0.01947440       0.01052101      -0.00596425      -0.00934864       0.00474845
H       14.61543004      13.35014943      12.74825707        0       0.00000000      -0.01691455      -0.01156246       0.01309308      -0.00227184      -0.01568348      -0.00257370
C       15.29346709       9.33053428       9.98376955        0       0.00000000       0.02320882       0.02364081       0.00497208       0.01734260      -0.00544333      -0.01017161
H       14.96515493       8.61943408      10.76398613        0       0.00000000      -0.00532842      -0.01687380       0.01534461       0.02173137       0.00098504      -0.00136029
H       17.28688412       8.44542779       9.78240632        0       0.00000000       0.01912795      -0.00350742       0.01231658       0.01839877      -0.00920029      -0.01702188
C       16.41958629       8.69937848       9.15463021        0       0.00000000      -0.01503462       0.00627394       0.01192199       0.01375347      -0.01188025      -0.01272550
H       16.78156744       9.38531464       8.37445225        0       0.00000000       0.00482281       0.01527497      -0.01685760       0.01094525      -0.01765668      -0.01989953
H       14.39948189       9.49787975       9.35783551        0       0.00000000      -0.01988722       0.00243815      -0.01329492       0.01328109      -0.00842166      -0.00712184
H       16.10440239       7.77219009       8.64868515        0       0.00000000      -0.00532474      -0.01831265      -0.00888054       0.00977156      -0.01455405      -0.00778116
29
Lattice="26.15116253918454 0.0 0.0 0.0 22.713286225235237 0.0 0.0 0.0 21.50699059748947" Properties=species:S:1:pos:R:3:tags:I:1:initial_magmoms:R:1:momenta:R:3:forces:R:3 energy=-163.1634337328469 pbc="F F F"
C       12.08164425      11.89067401      11.28348698        0       0.00000000      -0.00208404       0.00177545      -0.00177113      -0.00744790       0.00231323       0.01024375
C       11.25984490      10.39022583      12.99127894        0       0.00000000      -0.00232354      -0.00338145       0.00302017      -0.01696856       0.00997584       0.01396030
C        9.96407225      10.85834282      12.77972078        0       0.00000000       0.00188314      -0.00445393       0.00207718      -0.01712500       0.00907555       0.00322161
C       10.78876796      12.35987797      11.06585668        0       0.00000000       0.00275995       0.00024286      -0.00032157      -0.00929961       0.00573853       0.00153684
C       12.31877732      10.90600035      12.24576904        0       0.00000000       0.01188580      -0.00473334       0.00266879      -0.01481059       0.00877026       0.01445790
C        9.72604471      11.84782963      11.81846557        0       0.00000000      -0.02059619       0.00456958       0.00237995      -0.01089064       0.00492833       0.00160660
H        9.13963538      10.45691225      13.37375052        0       0.00000000      -0.01934694      -0.00957016       0.01462650      -0.01938812       0.00753928       0.00177561
H       11.46073335       9.62741717      13.74404073        0       0.00000000       0.00592225      -0.01921195       0.01686687      -0.01627222       0.01339060       0.01511974
H       10.58893677      13.12520122      10.31602571        0       0.00000000      -0.00605837       0.01985612      -0.01662705      -0.00590402       0.00021425      -0.00075622
H       12.91509375      12.29523868      10.70707956        0       0.00000000       0.02076709       0.01076445      -0.01540533      -0.00627582       0.00030802       0.01119291
O       13.62239245      10.47477379      12.50969457        0       0.00000000       0.00067885       0.00890088      -0.00615494      -0.00860383       0.02265438       0.02312306
H       13.79627187       9.66537586      11.98962707        0       0.00000000      -0.00095128      -0.01970006       0.01909448      -0.02975366      -0.01923111       0.06024530
O        8.47486430      12.35419402      11.57117875        0       0.00000000       0.00243864       0.02820836      -0.02436134      -0.00698163       0.01045672      -0.00365338
H        7.84116276      11.92100280      12.16835757        0       0.00000000      -0.01553019      -0.01673144       0.01958527      -0.01149378       0.00661187      -0.00722260
Zn      15.55146391      11.05384585      10.91812962        0       0.00000000       0.01976972       0.00730505      -0.01222081       0.02817829       0.00088913      -0.01098888
C       16.31188556      12.72901796      11.56466155        0       0.00000000      -0.02272083      -0.02196773      -0.01430151       0.01121887       0.00186069       0.00957904
C       15.33459538      13.81605158      12.03490814        0       0.00000000       0.01500833      -0.01084324      -0.00264319       0.00103237      -0.00382548       0.00395164
H       16.99141272      12.45494292      12.38957869        0       0.00000000       0.01215545      -0.00592231       0.01914894       0.00311169       0.00230055       0.01726382
H       16.96204141      13.12393457      10.76685814        0       0.00000000       0.01609792       0.01159627      -0.01305100       0.01903673       0.00784210       0.01694818
H       14.69743483      14.17995960      11.21505240        0       0.00000000      -0.01091637       0.00662041      -0.01938100       0.00162148      -0.00905657       0.00076630
H       15.86479712      14.69486536      12.43744248        0       0.00000000       0.00547188       0.01947440       0.01052101      -0.00414680      -0.00059209       0.00616524
H       14.66114110      13.45358171      12.82456032        0       0.00000000      -0.01691455      -0.01156246       0.01309308      -0.00060866      -0.00758083       0.00156737
C       15.07358415       9.35887630      10.02910979        0       0.00000000       0.02320882       0.02364081       0.00497208       0.03233301       0.01299905      -0.01393950
H       14.62465754       8.60252769      10.70436603        0       0.00000000      -0.00532842      -0.01687380       0.01534461       0.02807441       0.02814649       0.00227877
H       17.06568899       8.44676726      10.06562668        0       0.00000000       0.01912795      -0.00350742       0.01231658       0.02343683      -0.02277839      -0.03307333
C       16.29500868       8.73532585       9.33540566        0       0.00000000      -0.01503462       0.00627394       0.01192199       0.01693122      -0.01613242      -0.02459253
H       16.76665017       9.44980479       8.64450330        0       0.00000000       0.00482281       0.01527497      -0.01685760       0.02499285      -0.03204803      -0.03928691
H       14.28205480       9.58019598       9.29234647        0       0.00000000      -0.01988722       0.00243815      -0.01329492       0.03348259       0.01290155      -0.01674489
H       16.04541297       7.83507967       8.75154391        0       0.00000000      -0.00532474      -0.01831265      -0.00888054      -0.00795736      -0.01876548      -0.01551503
29
Lattice="26.15116253918454 0.0 0.0 0.0 22.713286225235237 0.0 0.0 0.0 21.50699059748947" Properties=species:S:1:pos:R:3:tags:I:1:initial_magmoms:R:1:momenta:R:3:forces:R:3 energy=-162.9611108673467 pbc="F F F"
C       12.10530438      11.84743639      11.26365059        0       0.00000000      -0.00208404       0.00177545      -0.00177113      -0.00964115      -0.01332702       0.01603442
C       11.28474099      10.35121113      12.97228540        0       0.00000000      -0.00232354      -0.00338145       0.00302017      -0.04095245       0.00285776       0.02360771
C        9.99756123      10.85049546      12.79296176        0       0.00000000       0.00188314      -0.00445393       0.00207718      -0.04108378       0.00564128       0.01092147
C       10.81595260      12.34060687      11.06944462        0       0.00000000       0.00275995       0.00024286      -0.00032157      -0.01135403      -0.00898402       0.00341184
C       12.34097468      10.84084762      12.20778969        0       0.00000000       0.01188580      -0.00473334       0.00266879      -0.05016420      -0.00357442       0.02910087
C        9.75680153      11.84185097      11.83491401        0       0.00000000      -0.02059619       0.00456958       0.00237995      -0.01622829       0.00099127       0.00022743
H        9.17713945      10.45970868      13.39887458        0       0.00000000      -0.01934694      -0.00957016       0.01462650      -0.04324898       0.01068702       0.00527534
H       11.49293859       9.57277406      13.70550878        0       0.00000000       0.00592225      -0.01921195       0.01686687      -0.04145490       0.00379606       0.02171690
H       10.61958644      13.11916363      10.33191760        0       0.00000000      -0.00605837       0.01985612      -0.01662705      -0.00061908      -0.01011263       0.00031003
H       12.93015613      12.26146390      10.67948333        0       0.00000000       0.02076709       0.01076445      -0.01540533      -0.00279748      -0.02584722       0.02307207
O       13.60977386      10.32684137      12.44732815        0       0.00000000       0.00067885       0.00890088      -0.00615494      -0.04137259      -0.01393527       0.08819101
H       13.90306020       9.77011196      11.66695380        0       0.00000000      -0.00095128      -0.01970006       0.01909448      -0.19657014       0.05563749       0.27728836
O        8.50574427      12.36063615      11.60703056        0       0.00000000       0.00243864       0.02820836      -0.02436134      -0.01067592       0.00504762      -0.00690836
H        7.87573845      11.92277287      12.20476410        0       0.00000000      -0.01553019      -0.01673144       0.01958527      -0.01415263       0.00887638      -0.00884239
Zn      15.38365070      11.05998375      10.98008087        0       0.00000000       0.01976972       0.00730505      -0.01222081       0.10492646      -0.03346216      -0.15998595
C       16.26039074      12.72276137      11.50266499        0       0.00000000      -0.02272083      -0.02196773      -0.01430151      -0.00051550      -0.00660419      -0.00665149
C       15.35853586      13.85351679      12.02064223        0       0.00000000       0.01500833      -0.01084324      -0.00264319      -0.00203635      -0.01011314      -0.00045159
H       16.99199833      12.44204886      12.27916892        0       0.00000000       0.01215545      -0.00592231       0.01914894      -0.00494594      -0.00753877      -0.00129026
H       16.85936377      13.06865648      10.64507796        0       0.00000000       0.01609792       0.01159627      -0.01305100       0.01702986       0.02410040       0.01317602
H       14.69748397      14.24619224      11.23392991        0       0.00000000      -0.01091637       0.00662041      -0.01938100      -0.00207511      -0.00482222       0.00132566
H       15.95065837      14.70605585      12.39179651        0       0.00000000       0.00547188       0.01947440       0.01052101      -0.00700695      -0.00730277       0.00336840
H       14.71325326      13.52404328      12.84724619        0       0.00000000      -0.01691455      -0.01156246       0.01309308      -0.00018130      -0.01360309      -0.00093637
C       14.87279299       9.32760918      10.07786281        0       0.00000000       0.02320882       0.02364081       0.00497208       0.11145661       0.09311999      -0.06743470
H       14.37786201       8.48820282      10.61242591        0       0.00000000      -0.00532842      -0.01687380       0.01534461       0.08195392       0.17704674       0.07961689
H       16.89503319       8.54126260      10.34226807        0       0.00000000       0.01912795      -0.00350742       0.01231658       0.04087921      -0.03857337      -0.06031813
C       16.21312595       8.82238336       9.52577685        0       0.00000000      -0.01503462       0.00627394       0.01192199       0.05915093      -0.03587415      -0.07727083
H       16.71485024       9.61604663       8.95395218        0       0.00000000       0.00482281       0.01527497      -0.01685760       0.10159764      -0.07556125      -0.09768556
H       14.17282383       9.57783899       9.26338031        0       0.00000000      -0.01988722       0.00243815      -0.01329492       0.06980795       0.01826398      -0.06182292
H       16.11302326       7.95044693       8.86319622        0       0.00000000      -0.00532474      -0.01831265      -0.00888054       0.00860935      -0.05476109      -0.04667564
29
Lattice="26.15116253918454 0.0 0.0 0.0 22.713286225235237 0.0 0.0 0.0 21.50699059748947" Properties=species:S:1:pos:R:3:tags:I:1:initial_magmoms:R:1:momenta:R:3:forces:R:3 energy=-162.39163111794278 pbc="F F F"
C       12.12060333      11.86445010      11.24467554        0       0.00000000      -0.00208404       0.00177545      -0.00177113       0.00077680       0.00271995      -0.00051774
C       11.33706491      10.34828115      12.94279885        0       0.00000000      -0.00232354      -0.00338145       0.00302017       0.00034409       0.00253338      -0.00111510
C       10.04309805      10.84448817      12.77992006        0       0.00000000       0.00188314      -0.00445393       0.00207718      -0.00319305      -0.00254263       0.00120318
C       10.82738413      12.35337866      11.06664885        0       0.00000000       0.00275995       0.00024286      -0.00032157      -0.00141685      -0.00267767       0.00193516
C       12.40048371      10.84575002      12.17385060        0       0.00000000       0.01188580      -0.00473334       0.00266879      -0.00080441      -0.00048054       0.00408065
C        9.77836021      11.84205604      11.83427558        0       0.00000000      -0.02059619       0.00456958       0.00237995       0.00132532       0.00180463      -0.00401777
H        9.23029680      10.44584443      13.39316962        0       0.00000000      -0.01934694      -0.00957016       0.01462650      -0.00010294       0.00010282       0.00114444
H       11.54287732       9.56905216      13.67682628        0       0.00000000       0.00592225      -0.01921195       0.01686687       0.00124761      -0.00029893      -0.00154038
H       10.62050000      13.13325799      10.33325331        0       0.00000000      -0.00605837       0.01985612      -0.01662705      -0.00052487       0.00147382       0.00012761
H       12.93321881      12.29448304      10.65164701        0       0.00000000       0.02076709       0.01076445      -0.01540533       0.00060690      -0.00127277       0.00045080
O       13.65878954      10.34058941      12.34239458        0       0.00000000       0.00067885       0.00890088      -0.00615494      -0.00183724      -0.00203965       0.00013561
H       14.13811724       9.70561133      11.33372420        0       0.00000000      -0.00095128      -0.01970006       0.01909448      -0.00483078      -0.01485686      -0.00417877
O        8.51806108      12.35503114      11.61596969        0       0.00000000       0.00243864       0.02820836      -0.02436134      -0.00118895       0.00098927       0.00218502
H        7.89401796      11.91207594      12.21575539        0       0.00000000      -0.01553019      -0.01673144       0.01958527       0.00141817       0.00054569      -0.00013757
Zn      15.25309370      11.10190705      11.16834392        0       0.00000000       0.01976972       0.00730505      -0.01222081       0.00467662      -0.00816017      -0.01496335
C       16.26013633      12.73080537      11.50477808        0       0.00000000      -0.02272083      -0.02196773      -0.01430151      -0.00097648      -0.00126332      -0.00566938
C       15.36624436      13.86701019      12.02338600        0       0.00000000       0.01500833      -0.01084324      -0.00264319       0.00559888       0.00244795       0.00060245
H       17.00366306      12.44862003      12.26777794        0       0.00000000       0.01215545      -0.00592231       0.01914894       0.00616756       0.00137225      -0.01156538
H       16.82827178      13.03828039      10.61611951        0       0.00000000       0.01609792       0.01159627      -0.01305100      -0.00683873      -0.00034700      -0.00858065
H       14.70117094      14.25427724      11.23844793        0       0.00000000      -0.01091637       0.00662041      -0.01938100       0.00222689       0.00620821       0.00567553
H       15.96609707      14.71651363      12.38724124        0       0.00000000       0.00547188       0.01947440       0.01052101       0.00583545       0.00380144      -0.00131216
H       14.72476500      13.54177381      12.85466864        0       0.00000000      -0.01691455      -0.01156246       0.01309308       0.00946449       0.00476488       0.00455634
C       14.74082897       9.22052418      10.15300435        0       0.00000000       0.02320882       0.02364081       0.00497208      -0.00075585       0.01338874      -0.00638602
H       14.26695972       8.28366116      10.50344544        0       0.00000000      -0.00532842      -0.01687380       0.01534461      -0.01981809       0.02198547      -0.01565950
H       16.83801960       8.57539512      10.44196706        0       0.00000000       0.01912795      -0.00350742       0.01231658      -0.00773626      -0.01072347       0.01444021
C       16.15114492       8.86218599       9.63381183        0       0.00000000      -0.01503462       0.00627394       0.01192199       0.00262431      -0.00065891       0.00856812
H       16.61605736       9.70101959       9.09580503        0       0.00000000       0.00482281       0.01527497      -0.01685760       0.02048784      -0.00614256       0.01552557
H       14.10264091       9.56500371       9.32406231        0       0.00000000      -0.01988722       0.00243815      -0.01329492       0.01935644       0.02517296      -0.01510551
H       16.11157236       8.01831699       8.92731684        0       0.00000000      -0.00532474      -0.01831265      -0.00888054      -0.00100434       0.00250311       0.00590125
29
Lattice="26.15116253918454 0.0 0.0 0.0 22.713286225235237 0.0 0.0 0.0 21.50699059748947" Properties=species:S:1:pos:R:3:tags:I:1:initial_magmoms:R:1:momenta:R:3:forces:R:3 energy=-163.29195281107692 pbc="F F F"
C       12.11065755      11.88078851      11.25195764        0       0.00000000      -0.00208404       0.00177545      -0.00177113      -0.01651148       0.02841454       0.00650397
C       11.33340241      10.36611062      12.95407917        0       0.00000000      -0.00232354      -0.00338145       0.00302017      -0.00309577       0.02747228       0.01440858
C       10.03536796      10.84240784      12.77039183        0       0.00000000       0.00188314      -0.00445393       0.00207718      -0.01551772      -0.00530655      -0.01474631
C       10.81505342      12.35405215      11.05927901        0       0.00000000       0.00275995       0.00024286      -0.00032157      -0.02440258       0.00051110      -0.01112223
C       12.40795927      10.89708460      12.21579388        0       0.00000000       0.01188580      -0.00473334       0.00266879       0.01099920       0.09031236       0.07414137
C        9.76821180      11.84242161      11.82811942        0       0.00000000      -0.02059619       0.00456958       0.00237995      -0.01293358       0.00469372      -0.01088334
H        9.22253862      10.43696212      13.37992211        0       0.00000000      -0.01934694      -0.00957016       0.01462650      -0.00893854      -0.01328063      -0.01907386
H       11.54126832       9.58859742      13.68990274        0       0.00000000       0.00592225      -0.01921195       0.01686687      -0.00062153       0.03011842       0.01822526
H       10.60852253      13.12649212      10.31842485        0       0.00000000      -0.00605837       0.01985612      -0.01662705      -0.01939100      -0.00641779      -0.02222358
H       12.92463298      12.30284687      10.65006316        0       0.00000000       0.02076709       0.01076445      -0.01540533      -0.01460846       0.01370058      -0.00389187
O       13.66328560      10.47673544      12.46242037        0       0.00000000       0.00067885       0.00890088      -0.00615494       0.01028728       0.24504806       0.21210489
H       14.41470455       9.55540362      11.04635258        0       0.00000000      -0.00095128      -0.01970006       0.01909448       0.44844688      -0.24884936      -0.47067753
O        8.50415365      12.35429755      11.61072559        0       0.00000000       0.00243864       0.02820836      -0.02436134      -0.02289935       0.00017438      -0.00476606
H        7.88544677      11.91026458      12.21451193        0       0.00000000      -0.01553019      -0.01673144       0.01958527      -0.01205356      -0.00230231      -0.00233247
Zn      15.09110160      11.25339133      11.49333114        0       0.00000000       0.01976972       0.00730505      -0.01222081      -0.26421554       0.24478995       0.51698962
C       16.28508620      12.75629911      11.52445603        0       0.00000000      -0.02272083      -0.02196773      -0.01430151       0.04222028       0.04156161       0.02489481
C       15.38635399      13.90028585      12.02951724        0       0.00000000       0.01500833      -0.01084324      -0.00264319       0.03837860       0.05415335       0.01172106
H       17.04650917      12.49032519      12.27260178        0       0.00000000       0.01215545      -0.00592231       0.01914894       0.07539116       0.06433501      -0.00422126
H       16.80825675      13.01114016      10.59656530        0       0.00000000       0.01609792       0.01159627      -0.01305100      -0.03739248      -0.04306438      -0.04222864
H       14.71678128      14.26759813      11.23888687        0       0.00000000      -0.01091637       0.00662041      -0.01938100       0.02548172       0.02424583       0.00864200
H       15.97815789      14.75484958      12.38821902        0       0.00000000       0.00547188       0.01947440       0.01052101       0.02533977       0.06386170       0.00080351
H       14.74033116      13.58232995      12.86244156        0       0.00000000      -0.01691455      -0.01156246       0.01309308       0.03884748       0.06408878       0.01940960
C       14.67799763       9.04367025      10.08555331        0       0.00000000       0.02320882       0.02364081       0.00497208      -0.09939464      -0.27895427      -0.11753334
H       14.22298208       8.08363442      10.35492892        0       0.00000000      -0.00532842      -0.01687380       0.01534461      -0.08504779      -0.31337850      -0.26926533
H       16.80507272       8.57825658      10.45977741        0       0.00000000       0.01912795      -0.00350742       0.01231658      -0.05586005      -0.00439883       0.04364268
C       16.12983794       8.85142488       9.63724985        0       0.00000000      -0.01503462       0.00627394       0.01192199      -0.02732617      -0.02183349       0.01361169
H       16.55699649       9.73402712       9.13829315        0       0.00000000       0.00482281       0.01527497      -0.01685760      -0.07489203       0.04371299       0.08113743
H       14.06131047       9.50096339       9.30092492        0       0.00000000      -0.01988722       0.00243815      -0.01329492      -0.04498854      -0.07609935      -0.04953916
H       16.16379888       8.03186279       8.90642527        0       0.00000000      -0.00532474      -0.01831265      -0.00888054       0.09175643       0.01749972      -0.02524534
29
Lattice="26.15116253918454 0.0 0.0 0.0 22.713286225235237 0.0 0.0 0.0 21.50699059748947" Properties=species:S:1:pos:R:3:tags:I:1:initial_magmoms:R:1:momenta:R:3:forces:R:3 energy=-163.82982341036163 pbc="F F F"
C       12.09243215      11.89802429      11.29149403        0       0.00000000      -0.00208404       0.00177545      -0.00177113      -0.00604895       0.00628806       0.00991947
C       11.29203223      10.40727813      13.00636187        0       0.00000000      -0.00232354      -0.00338145       0.00302017      -0.01097967       0.01274394       0.01343056
C        9.99416157      10.86444894      12.78726735        0       0.00000000       0.00188314      -0.00445393       0.00207718      -0.01285157       0.00490130       0.00739150
C       10.79580562      12.35941187      11.07022916        0       0.00000000       0.00275995       0.00024286      -0.00032157      -0.00676296       0.00021172       0.00587276
C       12.37175734      10.93333034      12.27837105        0       0.00000000       0.01188580      -0.00473334       0.00266879      -0.01107592       0.00839077       0.01929473
C        9.73913376      11.85282716      11.82971456        0       0.00000000      -0.02059619       0.00456958       0.00237995      -0.00737270       0.00534038      -0.00131736
H        9.17257650      10.45202422      13.37907462        0       0.00000000      -0.01934694      -0.00957016       0.01462650      -0.01435386       0.00566170       0.00082410
H       11.49555706       9.64489220      13.75875016        0       0.00000000       0.00592225      -0.01921195       0.01686687      -0.01320199       0.01575763       0.02035082
H       10.59419618      13.11354444      10.30901946        0       0.00000000      -0.00605837       0.01985612      -0.01662705      -0.00498096      -0.00234128      -0.00218207
H       12.90913483      12.29787849      10.67902682        0       0.00000000       0.02076709       0.01076445      -0.01540533      -0.00518405      -0.00165195       0.00895794
O       13.62173239      10.49410125      12.56241860        0       0.00000000       0.00067885       0.00890088      -0.00615494      -0.01137622       0.00611561       0.02748808
H       14.55006544       9.45957072      10.82706529        0       0.00000000      -0.00095128      -0.01970006       0.01909448       0.01925967      -0.03642170      -0.06365790
O        8.47766099      12.35810418      11.59082594        0       0.00000000       0.00243864       0.02820836      -0.02436134      -0.00884168       0.00036874      -0.00426740
H        7.85379086      11.91648345      12.19140671        0       0.00000000      -0.01553019      -0.01673144       0.01958527      -0.00913035       0.00182900      -0.00641519
Zn      15.03516840      11.43571686      11.91591082        0       0.00000000       0.01976972       0.00730505      -0.01222081      -0.01162334       0.04036016       0.10608594
C       16.30161032      12.85091550      11.68185451        0       0.00000000      -0.02272083      -0.02196773      -0.01430151       0.01026378       0.01729439       0.03552531
C       15.48761412      14.10459185      12.05989190        0       0.00000000       0.01500833      -0.01084324      -0.00264319       0.03356593       0.04493205       0.00494677
H       17.12919707      12.67816221      12.38417284        0       0.00000000       0.01215545      -0.00592231       0.01914894       0.03275615       0.03524960       0.01242882
H       16.73171357      12.91953083      10.67503922        0       0.00000000       0.01609792       0.01159627      -0.01305100      -0.02466580      -0.03371266       0.00997093
H       14.79134612      14.38963776      11.25830701        0       0.00000000      -0.01091637       0.00662041      -0.01938100       0.02074712       0.01586150       0.00602514
H       16.13062974      14.97165493      12.26693564        0       0.00000000       0.00547188       0.01947440       0.01052101       0.05114126       0.04548889      -0.04470485
H       14.87330665      13.94248674      12.95944497        0       0.00000000      -0.01691455      -0.01156246       0.01309308       0.05408690       0.08022413       0.02920599
C       14.69096369       8.82906536       9.93783990        0       0.00000000       0.02320882       0.02364081       0.00497208      -0.00267701      -0.05589282      -0.05127704
H       14.29843847       7.84771384      10.23500595        0       0.00000000      -0.00532842      -0.01687380       0.01534461       0.00790624      -0.06378046      -0.06231632
H       16.81214785       8.47432244      10.31923258        0       0.00000000       0.01912795      -0.00350742       0.01231658      -0.01304306      -0.03653559      -0.01856272
C       16.14641667       8.74962410       9.48824292        0       0.00000000      -0.01503462       0.00627394       0.01192199       0.00698285      -0.02000357      -0.02662761
H       16.50684279       9.70566258       9.08241365        0       0.00000000       0.00482281       0.01527497      -0.01685760      -0.00512182       0.00466033       0.01106228
H       14.03302570       9.23447544       9.15731552        0       0.00000000      -0.01988722       0.00243815      -0.01329492       0.00117186      -0.05343322      -0.05561753
H       16.27513105       7.99193467       8.70409377        0       0.00000000      -0.00532474      -0.01831265      -0.00888054       0.04928649       0.01067529      -0.05376327
29
Lattice="26.15116253918454 0.0 0.0 0.0 22.713286225235237 0.0 0.0 0.0 21.50699059748947" Properties=species:S:1:pos:R:3:tags:I:1:initial_magmoms:R:1:momenta:R:3:forces:R:3 energy=-163.95400931928975 pbc="F F F"
C       12.09643054      11.98427670      11.30260177        0       0.00000000      -0.00208404       0.00177545      -0.00177113      -0.01252859      -0.00557843       0.00407070
C       11.27184536      10.48019662      12.99397963        0       0.00000000      -0.00232354      -0.00338145       0.00302017      -0.01305144      -0.00092734       0.00309824
C        9.97644914      10.93583636      12.75363892        0       0.00000000       0.00188314      -0.00445393       0.00207718       0.00202631      -0.01093588       0.00135692
C       10.80326852      12.45039380      11.06651721        0       0.00000000       0.00275995       0.00024286      -0.00032157      -0.00085591      -0.01324552       0.00350069
C       12.36175121      11.00693000      12.28169669        0       0.00000000       0.01188580      -0.00473334       0.00266879      -0.00044856      -0.00172454       0.00804012
C        9.73395060      11.92839020      11.79803644        0       0.00000000      -0.02059619       0.00456958       0.00237995      -0.01468867      -0.00192880       0.00833294
H        9.14356503      10.51222400      13.32111497        0       0.00000000      -0.01934694      -0.00957016       0.01462650      -0.00831224      -0.01269608      -0.00057399
H       11.45825791       9.71135567      13.74440074        0       0.00000000       0.00592225      -0.01921195       0.01686687      -0.00391017      -0.00133924       0.01011070
H       10.61472607      13.21487444      10.31139526        0       0.00000000      -0.00605837       0.01985612      -0.01662705      -0.00267189      -0.00570397       0.00986375
H       12.92108317      12.38685222      10.70273702        0       0.00000000       0.02076709       0.01076445      -0.01540533      -0.00693430      -0.00336266       0.00718576
O       13.61279038      10.55515272      12.56320451        0       0.00000000       0.00067885       0.00890088      -0.00615494      -0.00313534      -0.00012179       0.00301276
H       14.78433927       9.60419205      10.58769373        0       0.00000000      -0.00095128      -0.01970006       0.01909448      -0.01226910      -0.01720701      -0.00859385
O        8.47261029      12.41640188      11.53176948        0       0.00000000       0.00243864       0.02820836      -0.02436134      -0.00177112       0.01734749       0.01156720
H        7.83941409      11.99493927      12.13604313        0       0.00000000      -0.01553019      -0.01673144       0.01958527       0.00753956      -0.01595633       0.00805520
Zn      14.98392020      11.67872979      12.17388983        0       0.00000000       0.01976972       0.00730505      -0.01222081      -0.00889620       0.01473262       0.01903736
C       16.26542490      13.08771021      11.92002179        0       0.00000000      -0.02272083      -0.02196773      -0.01430151      -0.00132120       0.00861406       0.00946909
C       15.53974328      14.43245150      12.11038808        0       0.00000000       0.01500833      -0.01084324      -0.00264319       0.02004664       0.02433053      -0.00304057
H       17.07479068      12.95976280      12.65377999        0       0.00000000       0.01215545      -0.00592231       0.01914894       0.00466238       0.00308908       0.00167389
H       16.72323302      13.01632168      10.92285576        0       0.00000000       0.01609792       0.01159627      -0.01305100      -0.00927707      -0.00727940       0.00847110
H       14.82515740      14.62888433      11.29775757        0       0.00000000      -0.01091637       0.00662041      -0.01938100       0.00875675       0.01666594       0.00257370
H       16.24556550      15.27639057      12.13659458        0       0.00000000       0.00547188       0.01947440       0.01052101       0.03452017       0.01559835      -0.03783254
H       14.96661179      14.46434010      13.04817517        0       0.00000000      -0.01691455      -0.01156246       0.01309308       0.03854412       0.04768846       0.00973148
C       14.79293824       8.78581802       9.85441424        0       0.00000000       0.02320882       0.02364081       0.00497208       0.00005739      -0.01470489      -0.01346841
H       14.47275794       7.88764415      10.40058201        0       0.00000000      -0.00532842      -0.01687380       0.01534461       0.00220601      -0.02199102      -0.01225660
H       16.93838856       8.39950157       9.97223062        0       0.00000000       0.01912795      -0.00350742       0.01231658      -0.00336693      -0.01070964      -0.00330849
C       16.16666967       8.60291546       9.21554610        0       0.00000000      -0.01503462       0.00627394       0.01192199       0.00096009      -0.00690972      -0.00475459
H       16.48108577       9.49772806       8.65925844        0       0.00000000       0.00482281       0.01527497      -0.01685760       0.00335880      -0.00114682       0.00459700
H       14.01856398       9.01650180       9.10948959        0       0.00000000      -0.01988722       0.00243815      -0.01329492       0.00135017      -0.02683827      -0.02012535
H       16.17135643       7.76247723       8.50754097        0       0.00000000      -0.00532474      -0.01831265      -0.00888054       0.00978378      -0.00462795      -0.01031228
29
Lattice="26.15116253918454 0.0 0.0 0.0 22.713286225235237 0.0 0.0 0.0 21.50699059748947" Properties=species:S:1:pos:R:3:tags:I:1:initial_magmoms:R:1:momenta:R:3:forces:R:3 energy=-163.98490571978013 pbc="F F F"
C       12.10306830      12.21908908      11.28222507        0       0.00000000      -0.00208404       0.00177545      -0.00177113      -0.00361401       0.00564882       0.00277110
C       11.30727333      10.67978951      12.95521947        0       0.00000000      -0.00232354      -0.00338145       0.00302017      -0.00446626       0.00417656       0.00178357
C       10.00265299      11.11312120      12.72129667        0       0.00000000       0.00188314      -0.00445393       0.00207718       0.00839348       0.00174822      -0.00028690
C       10.80066966      12.66119664      11.05059265        0       0.00000000       0.00275995       0.00024286      -0.00032157       0.00819958       0.00450920       0.00075821
C       12.38704748      11.23777892      12.25159677        0       0.00000000       0.01188580      -0.00473334       0.00266879       0.00430021       0.00491127      -0.00042563
C        9.74182787      12.11160458      11.77665932        0       0.00000000      -0.02059619       0.00456958       0.00237995      -0.00328281       0.00019830       0.00239958
H        9.17782429      10.67026210      13.28667652        0       0.00000000      -0.01934694      -0.00957016       0.01462650      -0.00209862      -0.00131147      -0.00483428
H       11.51119410       9.90499263      13.69503338        0       0.00000000       0.00592225      -0.01921195       0.01686687       0.00249266      -0.00093766      -0.00146026
H       10.59412231      13.42515385      10.30013513        0       0.00000000      -0.00605837       0.01985612      -0.01662705       0.00165958       0.00450833       0.00326059
H       12.92017912      12.63642046      10.68363673        0       0.00000000       0.02076709       0.01076445      -0.01540533       0.00415741       0.00949653       0.00656814
O       13.64830371      10.80525200      12.52523432        0       0.00000000       0.00067885       0.00890088      -0.00615494       0.00200944       0.00321868      -0.00545450
H       15.06291546       9.82361046      10.37907249        0       0.00000000      -0.00095128      -0.01970006       0.01909448       0.00202240      -0.00927615      -0.00047958
O        8.47239269      12.58060166      11.51540533        0       0.00000000       0.00243864       0.02820836      -0.02436134       0.00237428      -0.00041535      -0.00205414
H        7.84728921      12.12239795      12.10180194        0       0.00000000      -0.01553019      -0.01673144       0.01958527      -0.00212026      -0.01704399      -0.01497117
Zn      14.98295793      12.00525456      12.26419696        0       0.00000000       0.01976972       0.00730505      -0.01222081       0.00143269       0.00642498       0.01125922
C       16.28102114      13.41262593      12.07934860        0       0.00000000      -0.02272083      -0.02196773      -0.01430151       0.00389340       0.00254936       0.00541917
C       15.60072789      14.78775876      12.19040969        0       0.00000000       0.01500833      -0.01084324      -0.00264319       0.01116174       0.00568616       0.00045811
H       17.04963969      13.28278756      12.85505296        0       0.00000000       0.01215545      -0.00592231       0.01914894       0.00482604       0.00332341       0.00352848
H       16.78680412      13.29937513      11.10908166        0       0.00000000       0.01609792       0.01159627      -0.01305100       0.00443957       0.00032669       0.00692649
H       14.89949426      14.96049697      11.36184699        0       0.00000000      -0.01091637       0.00662041      -0.01938100       0.00701162       0.00581770       0.00437755
H       16.33887044      15.60440836      12.16701557        0       0.00000000       0.00547188       0.01947440       0.01052101       0.01496124       0.00109985      -0.00995267
H       15.02737153      14.89767479      13.12176505        0       0.00000000      -0.01691455      -0.01156246       0.01309308       0.01782359       0.01339785       0.00337586
C       14.94658246       8.90751837       9.78288005        0       0.00000000       0.02320882       0.02364081       0.00497208       0.00527032      -0.00706193      -0.00507324
H       14.67325622       8.10949280      10.48652619        0       0.00000000      -0.00532842      -0.01687380       0.01534461       0.00357138      -0.01246413      -0.00935220
H       17.07263492       8.41664660       9.67405750        0       0.00000000       0.01912795      -0.00350742       0.01231658       0.00798234      -0.00011090      -0.00505255
C       16.21534141       8.57119234       9.00306743        0       0.00000000      -0.01503462       0.00627394       0.01192199       0.00750706      -0.00222854      -0.00537093
H       16.48716561       9.37583495       8.30444033        0       0.00000000       0.00482281       0.01527497      -0.01685760       0.00316455      -0.00076356      -0.00605075
H       14.08745364       9.06603885       9.11605591        0       0.00000000      -0.01988722       0.00243815      -0.01329492       0.00669592      -0.00675760      -0.00740913
H       16.09342654       7.65117552       8.41429823        0       0.00000000      -0.00532474      -0.01831265      -0.00888054       0.00860501      -0.00306729      -0.00567552
29
Lattice="26.15116253918454 0.0 0.0 0.0 22.713286225235237 0.0 0.0 0.0 21.50699059748947" Properties=species:S:1:pos:R:3:tags:I:1:initial_magmoms:R:1:momenta:R:3:forces:R:3 energy=-163.9868675409259 pbc="F F F"
C       12.13804871      12.50055907      11.22169939        0       0.00000000      -0.00208404       0.00177545      -0.00177113      -0.00070169       0.01072842       0.00239007
C       11.37050980      10.94932902      12.89458121        0       0.00000000      -0.00232354      -0.00338145       0.00302017      -0.00207251       0.00077818       0.00043785
C       10.06089725      11.38240711      12.68437964        0       0.00000000       0.00188314      -0.00445393       0.00207718      -0.00469995       0.00156461       0.00005325
C       10.83288091      12.94579869      11.01786483        0       0.00000000       0.00275995       0.00024286      -0.00032157      -0.00198458       0.00931546       0.00499620
C       12.43949240      11.51648970      12.18159321        0       0.00000000       0.01188580      -0.00473334       0.00266879      -0.00739822       0.00877489       0.00257154
C        9.78535689      12.39694128      11.76107760        0       0.00000000      -0.02059619       0.00456958       0.00237995      -0.00813675       0.00013103       0.00195389
H        9.24692524      10.92937443      13.25755840        0       0.00000000      -0.01934694      -0.00957016       0.01462650      -0.00163083      -0.00271520      -0.00015674
H       11.58390250      10.17465876      13.63137380        0       0.00000000       0.00592225      -0.01921195       0.01686687       0.00512678       0.00598641       0.00003960
H       10.61745144      13.71994719      10.28110156        0       0.00000000      -0.00605837       0.01985612      -0.01662705      -0.00919313       0.00406900       0.00735021
H       12.94732360      12.92057700      10.61532928        0       0.00000000       0.02076709       0.01076445      -0.01540533      -0.00802361       0.00931089       0.00044101
O       13.70959026      11.09754163      12.43259228        0       0.00000000       0.00067885       0.00890088      -0.00615494      -0.00905042       0.00148910      -0.00389046
H       15.20349071      10.04285370      10.24208414        0       0.00000000      -0.00095128      -0.01970006       0.01909448       0.00356658       0.00398630      -0.01253704
O        8.51730921      12.89400391      11.54354468        0       0.00000000       0.00243864       0.02820836      -0.02436134      -0.00458376      -0.00939026      -0.02475806
H        7.89027970      12.41229284      12.10862488        0       0.00000000      -0.01553019      -0.01673144       0.01958527       0.00401226       0.00505481      -0.00140401
Zn      15.02813706      12.32929744      12.27262805        0       0.00000000       0.01976972       0.00730505      -0.01222081      -0.00759710       0.00897414       0.00418303
C       16.32213078      13.74854573      12.17977139        0       0.00000000      -0.02272083      -0.02196773      -0.01430151       0.00183483       0.00938951       0.00357293
C       15.63471366      15.12316696      12.24662370        0       0.00000000       0.01500833      -0.01084324      -0.00264319       0.00925835       0.01194631       0.00325612
H       17.04066844      13.62652169      13.00357073        0       0.00000000       0.01215545      -0.00592231       0.01914894      -0.00260827       0.00319576       0.00695803
H       16.89314253      13.64024297      11.24547565        0       0.00000000       0.01609792       0.01159627      -0.01305100       0.00614240       0.00169710       0.00599776
H       14.93536157      15.27522043      11.41203569        0       0.00000000      -0.01091637       0.00662041      -0.01938100       0.00898653       0.01038127       0.00621617
H       16.37166456      15.94011485      12.20331529        0       0.00000000       0.00547188       0.01947440       0.01052101       0.01705134       0.00329582      -0.00243755
H       15.06074679      15.25633527      13.17492018        0       0.00000000      -0.01691455      -0.01156246       0.01309308       0.01433621       0.01704523       0.00456222
C       15.03210717       9.10931603       9.68830353        0       0.00000000       0.02320882       0.02364081       0.00497208       0.00243373       0.00066457      -0.01013457
H       14.76946291       8.34711878      10.43436964        0       0.00000000      -0.00532842      -0.01687380       0.01534461       0.00816048       0.00147775      -0.00760388
H       17.13872017       8.56274827       9.50025247        0       0.00000000       0.01912795      -0.00350742       0.01231658       0.00338278      -0.00013717      -0.00935953
C       16.25378653       8.70757063       8.86441912        0       0.00000000      -0.01503462       0.00627394       0.01192199       0.00252017      -0.00020454      -0.00883040
H       16.50857186       9.47501152       8.11939135        0       0.00000000       0.00482281       0.01527497      -0.01685760       0.00335140      -0.00324367      -0.01187586
H       14.14623294       9.26866663       9.05805550        0       0.00000000      -0.01988722       0.00243815      -0.01329492       0.00246781       0.00097270      -0.00963232
H       16.08521268       7.76840036       8.31920295        0       0.00000000      -0.00532474      -0.01831265      -0.00888054       0.00147084      -0.00073678      -0.00667502
