# Supplementary material for: Modelling of growth reaction pathways of zincone ALD/MLD hybrid thin films: a DFT study of precursor screening and the diethyl zinc pulse
Source: RSC Adv. 2025 May 15;15(21):16299–311. doi: 10.1039/d5ra00686d (PMC12080462; doi:10.1039/d5ra00686d)
Supplement: RA-015-D5RA00686D-s001 [file RA-015-D5RA00686D-s001.zip › RSCAdv_supplementary/4AB_neb.xyz]

32
Lattice="24.32055757447322 0.0 0.0 0.0 35.25358805963421 0.0 0.0 0.0 20.69041643287466" Properties=species:S:1:pos:R:3:forces:R:3 energy=-185.511253873864 pbc="F F F"
C       12.85310964      21.60079709      10.46269818      -0.00872106      -0.01187817      -0.03421834
C       13.53253641      20.89165731      11.46728468       0.01693831       0.00771959      -0.01458551
C       13.52790236      19.50818515      11.48290856      -0.00717085      -0.01099751      -0.01712274
C       12.82441370      18.78330974      10.49584876       0.00611538       0.00434520      -0.01503170
C       12.15142989      19.49804755       9.47931138       0.00212783      -0.01776180       0.00673558
C       12.17215102      20.88164891       9.46642496       0.01483642      -0.02707625      -0.03745012
H       14.07962265      21.44181907      12.23057517      -0.01155847      -0.00539753       0.03862398
H       14.07084814      18.97122332      12.26420869      -0.02407659      -0.00492732      -0.01468097
N       12.76857298      17.41431131      10.54482001      -0.02523139       0.02075182       0.01588556
H       11.60586783      18.94732242       8.70885607       0.02851747       0.02693749       0.00883998
H       11.65424046      21.43700424       8.68464549      -0.00275083      -0.00354278      -0.00692583
O       13.37838349      23.63553549      11.53238126       0.02359045       0.02128854       0.00661135
C       12.82321318      23.06542261      10.43209407      -0.00561700       0.01398861       0.00138313
O       12.34153069      23.73790684       9.51890067       0.01319304       0.03646356       0.00314499
H       13.21268936      24.60089536      11.45826051      -0.00967689       0.01952504       0.00050929
Zn      12.42990904      26.23923949       9.55758680      -0.00368133       0.00689601      -0.00378852
C       11.52126206      26.39672557      11.30712084       0.00111827       0.00060949      -0.00037106
C       11.15384265      27.84284552      11.68243963       0.00205411       0.00284944      -0.00076905
H       10.60898415      25.78203351      11.21774636       0.00728524      -0.00767919       0.00414497
H       12.07303778      25.94623422      12.15265421       0.00381016       0.01921879       0.00773026
H       12.04872873      28.45731361      11.86033758      -0.00028389       0.01270991      -0.01275842
H       10.54038611      27.89715676      12.59692704      -0.00347836       0.00281044      -0.00106346
H       10.58369245      28.34007810      10.88362238      -0.00180759       0.00774852       0.00632927
C       13.28281433      26.57634193       7.82898855      -0.00465595      -0.00157687      -0.00429734
H       12.47337418      26.70697165       7.09081883      -0.00813870      -0.00476398      -0.00209370
H       13.80664824      24.53120372       7.22319412      -0.00511831      -0.00378392       0.00338567
C       14.27736546      25.51811210       7.32966603       0.00023217      -0.00353916      -0.00202612
H       15.12230819      25.38821594       8.02244468      -0.00141143      -0.00004191       0.00254267
H       13.77899103      27.55949102       7.89218816      -0.01188521       0.00116570      -0.00505860
H       14.70540535      25.78429809       6.34840826       0.00165933      -0.01644023      -0.00641683
H       13.37663516      16.91442695      11.18018799       0.00407258       0.00660492      -0.03033116
H       12.44014378      16.89774313       9.74001180       0.01597289       0.00689447      -0.00080563
32
Lattice="24.32055757447322 0.0 0.0 0.0 35.25358805963421 0.0 0.0 0.0 20.69041643287466" Properties=species:S:1:pos:R:3:forces:R:3 energy=-185.49347495643326 pbc="F F F"
C       12.87814211      21.58349615      10.46124172      -0.00872800       0.00268240      -0.00720475
C       13.44111810      20.88017335      11.53989628       0.00753389       0.00133121      -0.00255835
C       13.43632928      19.49635920      11.55783527      -0.01632459      -0.00888998       0.00172690
C       12.84801133      18.77010643      10.50035323      -0.01516071       0.00236783       0.00402169
C       12.28722615      19.47977790       9.41744080      -0.01224800      -0.00576052      -0.00183542
C       12.30867656      20.86117938       9.39931361       0.00170876      -0.00013663      -0.00129620
H       13.88784281      21.43224388      12.36575739      -0.01518425      -0.00376910       0.00182529
H       13.88218867      18.96108664      12.39786716      -0.01415252      -0.00612710      -0.00129551
N       12.77200548      17.39942274      10.54584247      -0.00581927      -0.00932312      -0.00563314
H       11.82439139      18.92758765       8.59782402       0.00194634       0.00034680      -0.00739736
H       11.87140755      21.41300236       8.56751246       0.00950309      -0.00116329      -0.01063701
O       13.30302449      23.63890697      11.54572053       0.00974203      -0.00138523      -0.00655567
C       12.83138106      23.04594872      10.42547567      -0.00818768       0.00722961      -0.02350176
O       12.39084810      23.69849589       9.47197245       0.01191032      -0.01002838       0.03654919
H       13.06076143      24.59518886      11.47653302       0.02829225      -0.00365623      -0.00067909
Zn      12.44308925      26.06731657       9.54076381      -0.00730690       0.01734226      -0.00496000
C       11.53748166      26.29748819      11.29438413       0.00147667       0.01639786      -0.00147877
C       11.31033142      27.79034695      11.58803418      -0.01033812       0.01460944       0.00671524
H       10.57375321      25.76966090      11.18485980       0.00325890       0.00646565       0.01537629
H       11.99579090      25.83859234      12.19010575       0.02579611       0.01862750      -0.01102904
H       12.26033391      28.30058448      11.80450212      -0.01292178       0.02553128      -0.00240746
H       10.64692447      27.96111873      12.45146745      -0.00251544       0.00183449       0.01691105
H       10.86365849      28.31249228      10.72868092      -0.02906798       0.01691310       0.01618457
C       13.23630769      26.54469931       7.81542921      -0.00040446      -0.00142920      -0.00781104
H       12.40425143      26.74010977       7.11699920       0.00367141      -0.00254971      -0.01232082
H       13.72943486      24.56395894       7.01181662       0.00254230      -0.00670653       0.00355011
C       14.21141420      25.53528553       7.19378853       0.00175088      -0.00744976       0.00708807
H       15.07494970      25.34064742       7.84691475       0.00138656      -0.00467277       0.01232122
H       13.73285832      27.52034720       7.95021416      -0.00298254       0.00037094      -0.01413297
H       14.61428253      25.89133904       6.23031256       0.00194857      -0.02317010       0.00137721
H       13.37154536      16.90369211      11.19371352      -0.01107899      -0.00607926       0.00017255
H       12.55705386      16.90127461       9.69146853       0.00633660      -0.00950168      -0.00272387
32
Lattice="24.32055757447322 0.0 0.0 0.0 35.25358805963421 0.0 0.0 0.0 20.69041643287466" Properties=species:S:1:pos:R:3:forces:R:3 energy=-185.43677060057908 pbc="F F F"
C       12.86595139      21.56932560      10.45496131      -0.01353070      -0.00823921      -0.00985909
C       13.41935974      20.88468850      11.55018092      -0.01087399      -0.01082061      -0.00957209
C       13.43528041      19.50083007      11.57390090      -0.01496707      -0.01283800      -0.00629116
C       12.87086737      18.76201426      10.51227940      -0.02557374      -0.00936404      -0.00528237
C       12.31636722      19.45408093       9.41670847      -0.01142586      -0.00709845      -0.01078539
C       12.32641312      20.83430326       9.38735926      -0.00609027      -0.00650643      -0.01360905
H       13.83966397      21.44928961      12.38189455      -0.00378540      -0.01268605      -0.01256285
H       13.88043425      18.97613094      12.42134071      -0.02716264      -0.01602013      -0.00031665
N       12.80348335      17.38780491      10.56634382      -0.05740017      -0.01103007       0.00128150
H       11.87084475      18.88964648       8.59617551      -0.01107974      -0.00651542      -0.01254036
H       11.89893932      21.37695855       8.54516698       0.00402745      -0.00112603      -0.01475654
O       13.16823810      23.64568080      11.53510357       0.02373074      -0.03073797       0.01128415
C       12.79261206      23.02754765      10.40086237       0.01053104      -0.00648082      -0.00198374
O       12.40171684      23.65136526       9.40218937       0.02737167       0.03189625       0.01276512
H       12.87653044      24.59794564      11.44523896       0.03081877      -0.03918452       0.01222459
Zn      12.44861584      25.92296564       9.55084078      -0.00506663       0.03885129      -0.00496135
C       11.49256303      26.18163001      11.28724791      -0.00473923       0.03785058      -0.01235550
C       11.41617431      27.69592134      11.53726557      -0.02282043       0.03762394       0.01662589
H       10.49013068      25.76181913      11.08425410      -0.00746202       0.03414354       0.00788405
H       11.79648192      25.69207752      12.23002480       0.03000927       0.02000140      -0.02693867
H       12.39880825      28.09451612      11.83208510      -0.02916711       0.04898630       0.00958907
H       10.69817680      27.96553387      12.32850905      -0.01154358       0.01473659       0.03907652
H       11.11526392      28.23831619      10.62872187      -0.02935692       0.06620046       0.03634645
C       13.21416066      26.55985711       7.86723259       0.00421699       0.00173859      -0.01864107
H       12.35667174      26.80888848       7.21821346       0.00355228      -0.00098164      -0.01961438
H       13.70453645      24.65917717       6.88791945      -0.00470363      -0.00789045      -0.00296968
C       14.17560219      25.62364080       7.12441705       0.00366194      -0.00874926      -0.00700717
H       15.07471963      25.39723079       7.71723367       0.00027015      -0.00767132      -0.00118821
H       13.70627033      27.52324302       8.08035476       0.00250830       0.00537047      -0.02854499
H       14.52145943      26.06112772       6.17250407       0.00872401      -0.01567545      -0.00809751
H       13.43916765      16.92174378      11.20482645      -0.05382138      -0.00866814      -0.00037516
H       12.67600418      16.89314687       9.69128192      -0.04452826       0.00055553      -0.00974848
32
Lattice="24.32055757447322 0.0 0.0 0.0 35.25358805963421 0.0 0.0 0.0 20.69041643287466" Properties=species:S:1:pos:R:3:forces:R:3 energy=-185.31820627004538 pbc="F F F"
C       12.85321078      21.59548847      10.47421473       0.01311631      -0.01823255      -0.02061343
C       13.42807858      20.92776093      11.56887010      -0.01152373      -0.01345393      -0.00356546
C       13.48678474      19.54380474      11.59201910      -0.00879485      -0.01159353      -0.00819680
C       12.95231925      18.78923589      10.52504023       0.02249555      -0.01603272      -0.01685917
C       12.35625083      19.46565876       9.43983780      -0.00522973      -0.01939972      -0.01060646
C       12.32245804      20.84448951       9.41393938      -0.00698945      -0.01636952      -0.01941688
H       13.83890294      21.50765399      12.39522584      -0.01457197      -0.00132594      -0.00799646
H       13.94649172      19.02877337      12.43759192      -0.00664962      -0.00091189      -0.00329756
N       12.96880800      17.41605535      10.55054160       0.03553090      -0.01349872      -0.00821077
H       11.91801707      18.89384259       8.62051603       0.00087169      -0.03199205      -0.00773815
H       11.87346413      21.37772137       8.57778895      -0.00840838      -0.02006449      -0.03174046
O       13.11718828      23.72145550      11.48954791       0.00186179      -0.05549579       0.04700999
C       12.76346589      23.05130593      10.39305814       0.00961258      -0.03058336      -0.01915652
O       12.36578290      23.63039836       9.35936435       0.01865846      -0.00039959       0.02288823
H       12.72714238      24.67507700      11.38225602       0.16756265      -0.24685866       0.05122316
Zn      12.44531040      25.78972901       9.53724579      -0.04024916       0.12239379       0.04341451
C       11.50735501      26.06286940      11.32231111      -0.04632257       0.08401007      -0.07397392
C       11.52140026      27.58725180      11.49512584      -0.04183519       0.07146521       0.01503736
H       10.50007655      25.69395715      11.05521831      -0.07822145       0.09869891       0.01112263
H       11.68836235      25.59889800      12.31121134       0.06943619       0.00896992      -0.11606093
H       12.51491077      27.93627545      11.81253017      -0.02988532       0.04845887       0.02097996
H       10.79034660      27.94431074      12.23677566      -0.02439544       0.04678010       0.04232713
H       11.30219746      28.09535265      10.54434492      -0.04719645       0.10617877       0.03933800
C       13.18531214      26.57985669       7.90588424      -0.00398467      -0.00209551      -0.00957267
H       12.32965686      26.86685438       7.27082246       0.00168835       0.00748386      -0.01549251
H       13.70624098      24.73181730       6.84085178       0.00189336      -0.00527298      -0.00798447
C       14.16044230      25.69368412       7.11781410      -0.00509239      -0.00137997      -0.00413561
H       15.06360443      25.45813128       7.70089641      -0.00670489       0.00060855       0.00015407
H       13.67007670      27.52820768       8.19021866       0.00109293       0.00255426      -0.01823615
H       14.49938769      26.17428623       6.18476342       0.00410084       0.00249130       0.00264377
H       13.58687321      16.94923637      11.20145722       0.01774058       0.00041108       0.02070757
H       12.80913951      16.92057779       9.68306503       0.01261807      -0.01236711      -0.00312966
32
Lattice="24.32055757447322 0.0 0.0 0.0 35.25358805963421 0.0 0.0 0.0 20.69041643287466" Properties=species:S:1:pos:R:3:forces:R:3 energy=-185.07674891071642 pbc="F F F"
C       12.84499083      21.61376833      10.48802247      -0.00437754       0.00338992      -0.00182642
C       13.42492902      20.93782668      11.57345913      -0.00616781       0.00117653      -0.00192088
C       13.48885837      19.55222507      11.59172017      -0.00562112       0.00078420      -0.00220843
C       12.95657922      18.79729586      10.52507320      -0.00082773      -0.00181103      -0.00220692
C       12.35854336      19.47840492       9.44482287       0.00194484      -0.00005174      -0.00179829
C       12.31680303      20.86049222       9.42662041      -0.00187643       0.00080522      -0.00273795
H       13.83761622      21.51891260      12.39818275      -0.00747955       0.00148393      -0.00138386
H       13.95142329      19.03585109      12.43536420      -0.00458593       0.00459832      -0.00137573
N       12.97235561      17.41968232      10.55278684      -0.00176889      -0.00252218      -0.00065350
H       11.92420892      18.90860812       8.62075968       0.00522949      -0.00506178       0.00017961
H       11.86438284      21.38836201       8.58883156      -0.00003732      -0.00527339      -0.00901181
O       13.11092660      23.78140502      11.46525639      -0.01636965       0.01067222      -0.00517200
C       12.77276865      23.08430930      10.42750339      -0.00390801       0.00356347      -0.00341654
O       12.36600256      23.63243373       9.35059434       0.00534953      -0.00357515      -0.01221801
H       12.55168707      24.91829823      11.31151037      -0.00697513       0.00885265      -0.01940340
Zn      12.47501291      25.66709775       9.48598566       0.00465014      -0.01896772      -0.02172015
C       11.55495492      25.97717695      11.39502278       0.00277049       0.00313917       0.00748760
C       11.57959329      27.51617119      11.47879785       0.01539725      -0.00039009       0.00140235
H       10.57185643      25.61220386      11.04568793       0.00274992       0.01664090      -0.00324667
H       11.61273329      25.58158904      12.42521057      -0.01565071       0.01040037       0.01250229
H       12.56011838      27.89144000      11.80272385       0.02049747      -0.00703654      -0.00444775
H       10.83287291      27.89384829      12.19535773       0.01898460       0.00027387       0.00434269
H       11.36139904      27.99024185      10.51014093       0.02348080      -0.01073672      -0.00383763
C       13.17956001      26.58808297       7.91080034      -0.00817472       0.00950514      -0.00841027
H       12.32265533      26.87873262       7.28133191      -0.01124580       0.00773573      -0.00506380
H       13.71171848      24.74518915       6.83210280      -0.00308060       0.00833311      -0.00811167
C       14.15890844      25.70833905       7.11589787      -0.00448389       0.00851853      -0.00364580
H       15.06332691      25.47500573       7.69711210      -0.00339511       0.01173896      -0.00270290
H       13.66011695      27.52932866       8.21675530      -0.01041102       0.00786344       0.00004160
H       14.49502685      26.19657836       6.18660045      -0.00624596       0.01768647      -0.00016003
H       13.60186823      16.95995673      11.19903052       0.00778218       0.00490733      -0.00646188
H       12.82394456      16.92534338       9.68238647       0.01032410      -0.00213689      -0.00162621
32
Lattice="24.32055757447322 0.0 0.0 0.0 35.25358805963421 0.0 0.0 0.0 20.69041643287466" Properties=species:S:1:pos:R:3:forces:R:3 energy=-185.67756930329108 pbc="F F F"
C       12.83735772      21.59224957      10.48589153      -0.00803842      -0.03522786      -0.00804785
C       13.42123552      20.92115663      11.57025607      -0.00828082      -0.02837126      -0.00583357
C       13.48308226      19.53749434      11.59169409      -0.00931275      -0.02546633      -0.00269095
C       12.95227446      18.78682614      10.52273069      -0.00998850      -0.01746592      -0.00510182
C       12.35308002      19.46384021       9.44265152      -0.00892756      -0.02265803      -0.00564219
C       12.30614197      20.84670691       9.42620954      -0.01293919      -0.01977914      -0.00689853
H       13.83326004      21.51352233      12.38822987       0.00012146      -0.00751155      -0.02252907
H       13.94627092      19.02247737      12.43565451      -0.00784290      -0.02323709      -0.00109797
N       12.97138384      17.40858887      10.55137168      -0.01151475      -0.02249000      -0.00218435
H       11.92299239      18.89247009       8.61796589       0.00020709      -0.02869034      -0.00465901
H       11.85844452      21.37793723       8.58811953      -0.01293222      -0.01805602      -0.00767277
O       13.28745013      23.73012073      11.40901076       0.31718319      -0.08876326      -0.09854608
C       12.82328222      23.06635249      10.45614922       0.09349547      -0.03019996       0.05221373
O       12.32349320      23.61311627       9.37322661      -0.08090893      -0.03306586       0.04576048
H       12.41095089      25.31381029      11.27581138      -0.24478736       0.69138682      -0.07565140
Zn      12.54083665      25.50980145       9.35000690       0.11371144      -0.28897858      -0.25422272
C       11.51213176      25.98129867      11.51646935      -0.06499133       0.00414164       0.20812649
C       11.58358686      27.51170871      11.49178661       0.02560880      -0.01097868       0.02217437
H       10.60038511      25.59164827      11.03571533       0.04998459      -0.02657863      -0.01571668
H       11.47303937      25.61517918      12.55098189      -0.23258765       0.05294202       0.21557248
H       12.56419274      27.88481555      11.81421616       0.02679128      -0.01945082       0.02092607
H       10.83312445      27.92284017      12.18186512       0.02136546       0.05039493      -0.02347041
H       11.38035829      27.94557855      10.50164026       0.06075896      -0.08489410      -0.01771845
C       13.19192657      26.61382250       7.89619140       0.01207271       0.04324597      -0.02591426
H       12.32586078      26.89655251       7.27829290      -0.00346447       0.03231869      -0.00728404
H       13.71228294      24.75869178       6.82593552       0.00411862       0.03246323      -0.02037822
C       14.16658527      25.72141896       7.10345759       0.01192531       0.03180260      -0.02306306
H       15.06775784      25.48436541       7.68736636       0.00866226       0.02613270      -0.02005580
H       13.66805524      27.54444890       8.22772212       0.00288445       0.02093822       0.03023688
H       14.50266601      26.20243562       6.17154499       0.00103346       0.03652006      -0.02237300
H       13.61035612      16.95394574      11.19204341       0.01547844       0.00165143      -0.01122098
H       12.82659402      16.91595351       9.68000175       0.01896495      -0.00733706      -0.01717584
32
Lattice="24.32055757447322 0.0 0.0 0.0 35.25358805963421 0.0 0.0 0.0 20.69041643287466" Properties=species:S:1:pos:R:3:forces:R:3 energy=-186.12164705010994 pbc="F F F"
C       12.81780900      21.56631372      10.44922781      -0.01175892      -0.00770471      -0.01391430
C       13.43114795      20.90046676      11.51898047       0.00819431      -0.00694936      -0.02544648
C       13.44742937      19.51273402      11.56515092      -0.02637853      -0.00787735      -0.00599640
C       12.86111140      18.75961606      10.52610728      -0.03151230      -0.01211089      -0.00053185
C       12.26463159      19.43320335       9.44585095      -0.01139271      -0.01650812      -0.01099377
C       12.23499718      20.81267406       9.41938588      -0.01791105      -0.01570039      -0.00904503
H       13.89421604      21.48897050      12.31199985       0.00706074      -0.00879930      -0.02402438
H       13.91761966      18.99735443      12.40601697      -0.02590742      -0.00877433      -0.00878844
N       12.80881671      17.37976905      10.57538685      -0.06682893      -0.01359642       0.01295907
H       11.82216804      18.85866826       8.63079559      -0.02571709      -0.01867559      -0.00363330
H       11.77451438      21.34346440       8.58917254      -0.01490241      -0.01986962      -0.01475312
O       13.57135612      23.78983657      10.98827473       0.11944736       0.03491255      -0.18437523
C       12.82215229      23.03290517      10.31871354       0.00055411      -0.00841427      -0.06245323
O       12.02455695      23.51739804       9.39883277      -0.12511205      -0.04212139       0.00165538
H       12.36302191      25.54982188      11.37721431      -0.02326044       0.09491416       0.03394405
Zn      12.69691453      25.29848151       9.27058347       0.04865463      -0.08493240      -0.04003562
C       11.42912922      26.05016902      11.69384553      -0.03309873       0.03128491       0.06225212
C       11.49223675      27.56987736      11.56712514      -0.02020338       0.02172016       0.02369405
H       10.58784714      25.60443165      11.14270638      -0.00527429       0.02383111       0.02719582
H       11.33506781      25.72237551      12.73806878      -0.06928396       0.05063036       0.06814180
H       12.46070102      27.95436902      11.91406187      -0.02452913       0.02505762       0.03583895
H       10.70537205      28.04789484      12.16606202      -0.02678939       0.05546961      -0.01937297
H       11.36569736      27.90349627      10.52649035       0.02025319      -0.00163400       0.01072284
C       13.27804109      26.56597876       7.92606826       0.01655862      -0.00358004       0.01059477
H       12.39109446      26.87261047       7.35016955       0.01061052      -0.00110535       0.02075648
H       13.82078091      24.81368852       6.71203789       0.03641638       0.02644443      -0.05102958
C       14.25798233      25.76741240       7.04584955       0.01432002       0.02992217      -0.02105775
H       15.17581671      25.51693142       7.59676250       0.02748363       0.02575181      -0.03980053
H       13.72948303      27.48294052       8.32542520       0.02612611      -0.02111956       0.04419984
H       14.55342457      26.31684542       6.13807796       0.01035174       0.05576025      -0.00916524
H       13.47985847      16.92449555      11.18600175      -0.04969802      -0.01188246      -0.00151441
H       12.69079499      16.90048748       9.69012359      -0.03519453       0.00038150       0.00002241
32
Lattice="24.32055757447322 0.0 0.0 0.0 35.25358805963421 0.0 0.0 0.0 20.69041643287466" Properties=species:S:1:pos:R:3:forces:R:3 energy=-186.39057303339803 pbc="F F F"
C       12.75533915      21.55486917      10.37104090      -0.00263601      -0.00292526      -0.01673142
C       13.50262470      20.94261742      11.38911863       0.00011426       0.00410141      -0.01541803
C       13.51459476      19.56125336      11.51315238      -0.00629079       0.00545026       0.00177808
C       12.79862372      18.75543169      10.60420020      -0.00906656      -0.00435248       0.01180029
C       12.05918783      19.37335745       9.57763003      -0.01796191      -0.01292887       0.01139508
C       12.03172949      20.75114027       9.47591654      -0.01568221      -0.01443971       0.00064619
H       14.07340657      21.56332795      12.08052566       0.00802708       0.01035436      -0.02781388
H       14.08156548      19.08619059      12.31604785       0.01208840       0.01503599      -0.00540726
N       12.77371637      17.38276712      10.73986219      -0.00273519      -0.00258528       0.02238491
H       11.51183289      18.76050065       8.85851671      -0.03136185      -0.01756308       0.02370240
H       11.46804423      21.24336082       8.68477829      -0.01949297      -0.02756121      -0.00443310
O       13.64832178      23.77254456      10.66653783       0.00320320       0.00536914      -0.03999074
C       12.76569055      23.00482873      10.14125510      -0.00582775      -0.00413258      -0.02541753
O       11.89876798      23.51133522       9.32892615      -0.01175210      -0.00729095      -0.01703339
H       12.39776827      25.74689606      11.49504813       0.00385991       0.01313360       0.01942919
Zn      12.94083693      25.23091182       9.31222200       0.03515774      -0.01106014       0.00026511
C       11.41813738      26.09529580      11.86453790       0.00130626       0.00722427       0.01443958
C       11.26619946      27.60651139      11.71865578      -0.00530292       0.00534387       0.00838729
H       10.63477008      25.54382780      11.32557095       0.00932208      -0.00221604       0.01501299
H       11.38388192      25.76951237      12.91362629      -0.00522341       0.02973225       0.01669088
H       12.12045568      28.13760237      12.16073221      -0.01943870       0.01593493       0.02321505
H       10.35904536      27.96702984      12.22178780      -0.01917235       0.01351645      -0.01949436
H       11.20267551      27.90758308      10.66300215       0.01687499      -0.00549306       0.00621675
C       13.43371345      26.57273419       7.99985539       0.01847215       0.00395420       0.00996635
H       12.51756613      26.88095145       7.47179070       0.01278832       0.00163742       0.01923366
H       14.03574110      24.98518998       6.59761766       0.01933880       0.02440199      -0.02299478
C       14.43350125      25.91581837       7.03032960       0.01198476       0.02179438      -0.00916987
H       15.37438455      25.65343648       7.53424716       0.01763065       0.01466054      -0.02402360
H       13.85496521      27.47721022       8.45914542       0.01314738       0.00308574       0.01866559
H       14.68849216      26.57623040       6.18636554       0.00991921       0.03584374       0.00088067
H       13.51907418      16.95284953      11.27499719       0.00159514       0.00059854       0.02029295
H       12.50681137      16.85066254       9.91893261      -0.01663625      -0.00663372       0.02774576
32
Lattice="24.32055757447322 0.0 0.0 0.0 35.25358805963421 0.0 0.0 0.0 20.69041643287466" Properties=species:S:1:pos:R:3:forces:R:3 energy=-186.47246056442106 pbc="F F F"
C       12.65079461      21.57083758      10.28882321      -0.00891333       0.00084813      -0.00426113
C       13.52848639      20.94563211      11.18995299      -0.00369357       0.00032579      -0.00905308
C       13.51422893      19.56836274      11.34720375      -0.00531070       0.00080738      -0.00606124
C       12.63153251      18.77248756      10.58742438      -0.00967683       0.00016604      -0.00303582
C       11.75711041      19.40096278       9.67862698      -0.01550882       0.00068078       0.00221655
C       11.76222468      20.77815316       9.54396087      -0.01623075       0.00083456       0.00263713
H       14.22843058      21.55666296      11.76060075       0.00112393       0.00209126      -0.01528711
H       14.19524012      19.09168176      12.05567749      -0.00281460       0.00181044      -0.00699408
N       12.58289802      17.40470354      10.75856367      -0.01109947       0.00039199       0.00011839
H       11.07989730      18.79019808       9.07784135      -0.02390699       0.00146255       0.00950178
H       11.09343613      21.27223885       8.83988360      -0.02178238       0.00013637       0.00676901
O       13.66022221      23.73826136      10.50959561      -0.00080532      -0.00288688      -0.00662187
C       12.70168443      23.01894296      10.04593899      -0.00529934       0.00096495      -0.00411610
O       11.80761973      23.57968832       9.30222188      -0.00510034       0.00518069      -0.00141708
H       12.40305629      25.93113956      11.50761103       0.00296714       0.00357098       0.01720644
Zn      12.97851042      25.23254973       9.23512870       0.00464492       0.00050429      -0.00438157
C       11.41939422      26.08607842      11.98266165      -0.00112070       0.00543112       0.00664099
C       11.01565665      27.55726287      11.95311793      -0.00415494       0.00642824       0.00062308
H       10.69070160      25.44563680      11.46591437       0.00543705       0.00083087       0.00325186
H       11.51951805      25.70530922      13.00859054      -0.00633277       0.00908317       0.00816536
H       11.78640227      28.19213828      12.41254006      -0.00330286       0.00406503       0.00920299
H       10.07759531      27.72696838      12.49961500      -0.01324742       0.01134035      -0.01929554
H       10.86357529      27.91420408      10.92449279       0.01723457       0.00101655      -0.00695695
C       13.52267537      26.65736390       8.03647391       0.00738736       0.00608736       0.00263801
H       12.63114307      26.99316128       7.48601140       0.00726404       0.00817958       0.00395852
H       14.23859978      25.25361986       6.49883847       0.01051322       0.01968121      -0.01295362
C       14.59341504      26.12653043       7.06673479       0.00762762       0.01479083      -0.00243665
H       15.50371265      25.81011695       7.59648212       0.00836767       0.01303946      -0.00525510
H       13.89218227      27.52255770       8.60393767       0.00726690       0.00363072       0.00772520
H       14.89225814      26.88809632       6.32756079       0.00504272       0.02231217       0.00403979
H       13.38015266      16.96245593      11.20111024      -0.00677208       0.00061682      -0.00654763
H       12.17404559      16.85851102      10.00999657      -0.02032178      -0.00227078       0.00628997
32
Lattice="24.32055757447322 0.0 0.0 0.0 35.25358805963421 0.0 0.0 0.0 20.69041643287466" Properties=species:S:1:pos:R:3:forces:R:3 energy=-186.51432845096406 pbc="F F F"
C       12.59204316      21.58170181      10.22360887      -0.00099650      -0.00251893       0.01146884
C       13.59819521      20.94883385      10.97353047      -0.02418631       0.01204538       0.00291597
C       13.58993551      19.57448881      11.14859418       0.01960074       0.04058444      -0.00338474
C       12.58133712      18.78390646      10.55841702       0.01251571       0.03161726       0.03113646
C       11.56413952      19.42114209       9.81749990       0.02516046      -0.00394361      -0.00133577
C       11.57366926      20.79785817       9.65715437      -0.00603679      -0.00783965      -0.00186018
H       14.39133852      21.56238520      11.40298332      -0.01668189      -0.04067001      -0.00403936
H       14.37548575      19.09421855      11.73749743      -0.02038271       0.00818294      -0.02428459
N       12.57065608      17.41647703      10.74586010      -0.03279535      -0.00892454      -0.01706369
H       10.77240916      18.82103024       9.36466158       0.00655982      -0.00009033      -0.00410295
H       10.80083410      21.29277304       9.06936380      -0.01202864      -0.01463929      -0.00005528
O       13.66095352      23.72127593      10.35424581       0.00731812      -0.00085098      -0.00380230
C       12.65256837      23.02818752       9.96782159       0.02943276      -0.02279796      -0.03136396
O       11.72373491      23.61318526       9.28636876       0.03039711      -0.01585952      -0.00834140
H       12.30701042      26.17538200      11.48215981      -0.00160125      -0.00564787       0.00033810
Zn      12.93437752      25.23368730       9.12564949      -0.00354745      -0.01185823       0.01908787
C       11.37548783      26.09885753      12.06694901      -0.00113222      -0.00047149      -0.00128135
C       10.71279258      27.46494710      12.23280726       0.00252627       0.00048586      -0.00221327
H       10.71782592      25.38095792      11.55687351       0.00189580      -0.00244223      -0.00027302
H       11.65493508      25.66004018      13.03445634       0.00303203      -0.00132635      -0.00411555
H       11.38533208      28.17920037      12.72930016      -0.00212013      -0.00011262       0.00425605
H        9.79796966      27.39421956      12.83780534       0.00024837      -0.00044373      -0.00830005
H       10.43182174      27.89782913      11.26273698       0.00334901       0.00278845      -0.00065315
C       13.57276506      26.73102068       8.06518481      -0.00434255      -0.01239505       0.01041602
H       12.73737697      27.09884888       7.45013847       0.00125462       0.01216313       0.01850880
H       14.50126430      25.49373383       6.49599936      -0.00526466       0.02382610       0.00896417
C       14.76189717      26.31353388       7.18197088      -0.00866409       0.01699895       0.00690123
H       15.61953880      25.96949849       7.77890788      -0.01087968       0.01359928      -0.00231367
H       13.85834505      27.55503838       8.73552766      -0.01316471      -0.01244566       0.00702174
H       15.11710877      27.15044272       6.55922815      -0.00232818       0.01075164      -0.00188952
H       13.43653408      16.98453571      11.04895134      -0.03925215      -0.00341928      -0.01776437
H       12.04316282      16.85711491      10.08590103      -0.00507036       0.02188873       0.01316429
