# Supplementary material for: Modelling of growth reaction pathways of zincone ALD/MLD hybrid thin films: a DFT study of precursor screening and the diethyl zinc pulse
Source: RSC Adv. 2025 May 15;15(21):16299–311. doi: 10.1039/d5ra00686d (PMC12080462; doi:10.1039/d5ra00686d)
Supplement: RA-015-D5RA00686D-s001 [file RA-015-D5RA00686D-s001.zip › RSCAdv_supplementary/BDT_neb.xyz]

29
Lattice="26.15116253918454 0.0 0.0 0.0 22.713286225235237 0.0 0.0 0.0 21.50699059748947" Properties=species:S:1:pos:R:3:tags:I:1:initial_magmoms:R:1:momenta:R:3:forces:R:3 energy=-156.67555144488418 pbc="F F F"
C       12.12198226      11.85318772      11.45730296        0       0.00000000      -0.00208404       0.00177545      -0.00177113       0.00595851      -0.00552904       0.00744056
C       11.18488328      10.29384565      13.04704685        0       0.00000000      -0.00232354      -0.00338145       0.00302017       0.00272926       0.00161520       0.00398357
C        9.90117274      10.70782786      12.70322446        0       0.00000000       0.00188314      -0.00445393       0.00207718      -0.00263235       0.01194043       0.00660751
C       10.83972950      12.29079308      11.13236214        0       0.00000000       0.00275995       0.00024286      -0.00032157      -0.01251351       0.00166921       0.02372208
C       12.30507958      10.85628537      12.42177359        0       0.00000000       0.01188580      -0.00473334       0.00266879       0.02461917      -0.00004270       0.02956765
C        9.71689537      11.72322470      11.75195476        0       0.00000000      -0.02059619       0.00456958       0.00237995       0.01031374      -0.02018395      -0.03099097
H        9.04117905      10.24776200      13.19121199        0       0.00000000      -0.01934694      -0.00957016       0.01462650      -0.00030448      -0.00791053       0.00713694
H       11.32189115       9.52941695      13.81292515        0       0.00000000       0.00592225      -0.01921195       0.01686687      -0.00955947       0.00648351      -0.00527948
H       10.70763645      13.08520432      10.39807596        0       0.00000000      -0.00605837       0.01985612      -0.01662705       0.03324268       0.01202387      -0.02594313
H       12.98737324      12.29477077      10.96561168        0       0.00000000       0.02076709       0.01076445      -0.01540533      -0.00995653       0.01686832      -0.01306186
S       13.95826463      10.39380339      12.92351759        0       0.00000000       0.00067885       0.00890088      -0.00615494      -0.02031399       0.00867215      -0.00569350
H       13.91164027       9.11272004      12.48700349        0       0.00000000      -0.00095128      -0.01970006       0.01909448       0.01189487      -0.02967451       0.00369654
S        8.12472196      12.32055625      11.26224744        0       0.00000000       0.00243864       0.02820836      -0.02436134       0.01198741      -0.01295487       0.02842681
H        7.41945925      11.70100977      12.23621931        0       0.00000000      -0.01553019      -0.01673144       0.01958527       0.00492977      -0.01289523      -0.01950196
Zn      16.07132167      11.05741984      10.73470203        0       0.00000000       0.01976972       0.00730505      -0.01222081       0.00089038       0.00354733      -0.00422956
C       16.59424295      12.77025454      11.53472783        0       0.00000000      -0.02272083      -0.02196773      -0.01430151      -0.00688797      -0.01315454      -0.00510150
C       15.46373649      13.74570045      11.89450735        0       0.00000000       0.01500833      -0.01084324      -0.00264319       0.00539536       0.00255442      -0.00131975
H       17.17422063      12.52020214      12.43999137        0       0.00000000       0.01215545      -0.00592231       0.01914894      -0.00098638       0.00367244       0.00217259
H       17.31022567      13.25796072      10.85237464        0       0.00000000       0.01609792       0.01159627      -0.01305100      -0.00265454      -0.00757394       0.00207803
H       14.89479023      14.06652506      11.00804541        0       0.00000000      -0.01091637       0.00662041      -0.01938100       0.01289390       0.00036466       0.00209106
H       15.83772504      14.66517172      12.37539438        0       0.00000000       0.00547188       0.01947440       0.01052101       0.02019332      -0.00997200       0.00526624
H       14.74092098      13.29775472      12.59293426        0       0.00000000      -0.01691455      -0.01156246       0.01309308       0.00811755       0.00704150       0.01422394
C       15.72805664       9.35578262       9.81928250        0       0.00000000       0.02320882       0.02364081       0.00497208      -0.01190541       0.00371208       0.02166263
H       15.54552894       8.60486285      10.60679020        0       0.00000000      -0.00532842      -0.01687380       0.01534461      -0.00838364      -0.01107122       0.00632658
H       17.76904796       8.68234340       9.36013494        0       0.00000000       0.01912795      -0.00350742       0.01231658       0.00394112       0.00024587      -0.01127268
C       16.80386083       8.83497964       8.85439644        0       0.00000000      -0.01503462       0.00627394       0.01192199      -0.01026524       0.00360369       0.00348918
H       16.98409969       9.53241189       8.02260902        0       0.00000000       0.00482281       0.01527497      -0.01685760       0.00523854      -0.01069187       0.01015372
H       14.76457144       9.46299211       9.29233733        0       0.00000000      -0.01988722       0.00243815      -0.01329492      -0.01667080      -0.00089792       0.01377712
H       16.52395386       7.86561845       8.40957363        0       0.00000000      -0.00532474      -0.01831265      -0.00888054       0.00903053      -0.00493401      -0.01393022
29
Lattice="26.15116253918454 0.0 0.0 0.0 22.713286225235237 0.0 0.0 0.0 21.50699059748947" Properties=species:S:1:pos:R:3:tags:I:1:initial_magmoms:R:1:momenta:R:3:forces:R:3 energy=-156.65729500488587 pbc="F F F"
C       12.13157961      11.89312089      11.42520888        0       0.00000000      -0.00208404       0.00177545      -0.00177113       0.00455668       0.00246098       0.00112655
C       11.20065928      10.39850169      13.07814170        0       0.00000000      -0.00232354      -0.00338145       0.00302017       0.00782306       0.00370840       0.00460583
C        9.91809459      10.81942303      12.74297064        0       0.00000000       0.00188314      -0.00445393       0.00207718       0.00329816      -0.00717443       0.00192592
C       10.84960799      12.32708222      11.09500644        0       0.00000000       0.00275995       0.00024286      -0.00032157      -0.00023047      -0.00580676       0.00087014
C       12.31805984      10.92770812      12.42081238        0       0.00000000       0.01188580      -0.00473334       0.00266879       0.00327989       0.00285216       0.00896961
C        9.73033661      11.79666742      11.75389584        0       0.00000000      -0.02059619       0.00456958       0.00237995       0.00353708      -0.00642329      -0.00446357
H        9.05785729      10.39576887      13.26265906        0       0.00000000      -0.01934694      -0.00957016       0.01462650       0.00619552      -0.01107459      -0.00419746
H       11.33865229       9.65258426      13.86079401        0       0.00000000       0.00592225      -0.01921195       0.01686687       0.00655385       0.00410939       0.00929002
H       10.72327048      13.08637189      10.32162144        0       0.00000000      -0.00605837       0.01985612      -0.01662705      -0.00094279      -0.00866238      -0.00436706
H       12.99179731      12.31491992      10.90643271        0       0.00000000       0.02076709       0.01076445      -0.01540533      -0.00004052       0.00178639       0.00077626
S       13.96503890      10.43557303      12.91338944        0       0.00000000       0.00067885       0.00890088      -0.00615494       0.00625762       0.01358722       0.00740207
H       13.96917666       9.23689712      12.28021882        0       0.00000000      -0.00095128      -0.01970006       0.01909448      -0.00962369      -0.02152214       0.05961458
S        8.13460327      12.39839309      11.29372128        0       0.00000000       0.00243864       0.02820836      -0.02436134       0.00150112      -0.01436949      -0.00808612
H        7.43826807      11.71519928      12.23034035        0       0.00000000      -0.01553019      -0.01673144       0.01958527      -0.00277000      -0.01539187      -0.01184411
Zn      15.92466713      11.08570555      10.69462508        0       0.00000000       0.01976972       0.00730505      -0.01222081       0.01348273      -0.00047644      -0.00837776
C       16.60854253      12.78199441      11.39537783        0       0.00000000      -0.02272083      -0.02196773      -0.01430151       0.00714736      -0.00128642       0.00483592
C       15.58839228      13.83359401      11.85405873        0       0.00000000       0.01500833      -0.01084324      -0.00264319      -0.00269076      -0.00820442       0.00100732
H       17.27639764      12.51735603      12.23385681        0       0.00000000       0.01215545      -0.00592231       0.01914894       0.00439758       0.00408456       0.00896368
H       17.26906598      13.21426678      10.62449996        0       0.00000000       0.01609792       0.01159627      -0.01305100       0.00683766       0.00545616       0.00719532
H       14.93928325      14.16506796      11.02943535        0       0.00000000      -0.01091637       0.00662041      -0.01938100      -0.00124500      -0.01346218      -0.00250751
H       16.08022814      14.73662809      12.25271605        0       0.00000000       0.00547188       0.01947440       0.01052101      -0.01114556      -0.00357551       0.00216125
H       14.92773884      13.45145495      12.64684105        0       0.00000000      -0.01691455      -0.01156246       0.01309308      -0.00448543      -0.01107938      -0.00169273
C       15.53780846       9.40148570       9.75870544        0       0.00000000       0.02320882       0.02364081       0.00497208       0.00919606       0.00177979      -0.00855761
H       15.14566899       8.66340500      10.47894141        0       0.00000000      -0.00532842      -0.01687380       0.01534461       0.01036265       0.00682882      -0.00115294
H       17.56545468       8.56623052       9.70873228        0       0.00000000       0.01912795      -0.00350742       0.01231658       0.00644983       0.00176433      -0.01719266
C       16.74439806       8.80572657       9.01713750        0       0.00000000      -0.01503462       0.00627394       0.01192199       0.00235075      -0.00326880      -0.01714502
H       17.15300380       9.50291434       8.27122425        0       0.00000000       0.00482281       0.01527497      -0.01685760       0.00059595      -0.01124793      -0.02871743
H       14.70965389       9.59129638       9.05493616        0       0.00000000      -0.01988722       0.00243815      -0.01329492      -0.00155499      -0.00263748      -0.00203221
H       16.49612742       7.87348010       8.48223922        0       0.00000000      -0.00532474      -0.01831265      -0.00888054      -0.00425304      -0.00874439      -0.00604576
29
Lattice="26.15116253918454 0.0 0.0 0.0 22.713286225235237 0.0 0.0 0.0 21.50699059748947" Properties=species:S:1:pos:R:3:tags:I:1:initial_magmoms:R:1:momenta:R:3:forces:R:3 energy=-156.57779694256868 pbc="F F F"
C       12.16536055      11.91285100      11.43112509        0       0.00000000      -0.00208404       0.00177545      -0.00177113      -0.00460316       0.00993475       0.01025425
C       11.22072240      10.43031081      13.08668439        0       0.00000000      -0.00232354      -0.00338145       0.00302017      -0.00747713       0.00851144       0.00698755
C        9.94308677      10.88385378      12.77384327        0       0.00000000       0.00188314      -0.00445393       0.00207718      -0.01196737       0.00132913       0.00101772
C       10.88915458      12.36777897      11.11119859        0       0.00000000       0.00275995       0.00024286      -0.00032157      -0.00746019       0.00263322       0.00314885
C       12.34292686      10.94642550      12.42848009        0       0.00000000       0.01188580      -0.00473334       0.00266879      -0.01040560       0.00788850       0.01716923
C        9.76685795      11.87208001      11.79430554        0       0.00000000      -0.02059619       0.00456958       0.00237995      -0.00617767       0.00281630      -0.00828674
H        9.08232566      10.46883160      13.29970649        0       0.00000000      -0.01934694      -0.00957016       0.01462650      -0.01278202       0.00554960      -0.00608478
H       11.35508655       9.66864664      13.85420586        0       0.00000000       0.00592225      -0.01921195       0.01686687      -0.01382849       0.01036158       0.01512120
H       10.76685233      13.12588246      10.33654707        0       0.00000000      -0.00605837       0.01985612      -0.01662705       0.00064226       0.00278543      -0.00226367
H       13.02823005      12.32421380      10.90711737        0       0.00000000       0.02076709       0.01076445      -0.01540533       0.00087902       0.00301317       0.02431862
S       13.97285884      10.44035118      12.95750462        0       0.00000000       0.00067885       0.00890088      -0.00615494       0.00392516       0.04100720       0.01198768
H       14.14785580       9.45181901      12.04512507        0       0.00000000      -0.00095128      -0.01970006       0.01909448      -0.04071501      -0.06136901       0.08368873
S        8.18613701      12.54583138      11.37514570        0       0.00000000       0.00243864       0.02820836      -0.02436134      -0.00976581      -0.01395271      -0.02053034
H        7.47782812      11.86058975      12.30113089        0       0.00000000      -0.01553019      -0.01673144       0.01958527      -0.01055331      -0.00648415      -0.01560315
Zn      15.75267243      11.14940797      10.66309377        0       0.00000000       0.01976972       0.00730505      -0.01222081       0.01638564       0.00897768      -0.03285522
C       16.57964999      12.80250266      11.29720534        0       0.00000000      -0.02272083      -0.02196773      -0.01430151      -0.00464260       0.00987823      -0.00490894
C       15.65804624      13.90402894      11.83424218        0       0.00000000       0.01500833      -0.01084324      -0.00264319      -0.01557045      -0.00141358       0.00092503
H       17.30053569      12.50040071      12.07684671        0       0.00000000       0.01215545      -0.00592231       0.01914894      -0.01068085       0.00629892      -0.00117900
H       17.19210768      13.19237377      10.46704525        0       0.00000000       0.01609792       0.01159627      -0.01305100       0.00150826       0.02431003       0.00375140
H       14.97615350      14.28231386      11.05787690        0       0.00000000      -0.01091637       0.00662041      -0.01938100      -0.01628385       0.00125977       0.00169442
H       16.22644072      14.77163236      12.20792518        0       0.00000000       0.00547188       0.01947440       0.01052101      -0.02024400      -0.00185260       0.01212374
H       15.03134141      13.54604207      12.66463923        0       0.00000000      -0.01691455      -0.01156246       0.01309308      -0.01475386      -0.01511108      -0.00291717
C       15.33364075       9.48319973       9.70337485        0       0.00000000       0.02320882       0.02364081       0.00497208       0.02661055       0.01489793      -0.03277370
H       14.77820608       8.75050575      10.31478730        0       0.00000000      -0.00532842      -0.01687380       0.01534461       0.02506287       0.03528151      -0.00394996
H       17.29370592       8.55150683      10.02176688        0       0.00000000       0.01912795      -0.00350742       0.01231658       0.01603196      -0.00895715      -0.02560668
C       16.63832611       8.85334617       9.19029593        0       0.00000000      -0.01503462       0.00627394       0.01192199       0.01818010      -0.00913406      -0.02953344
H       17.21196027       9.56727457       8.58044813        0       0.00000000       0.00482281       0.01527497      -0.01685760       0.03208716      -0.02688919      -0.04113866
H       14.65786282       9.72005576       8.86512564        0       0.00000000      -0.01988722       0.00243815      -0.01329492       0.02400986       0.00668858      -0.03629567
H       16.47165452       7.95871061       8.56919696        0       0.00000000      -0.00532474      -0.01831265      -0.00888054       0.00312907      -0.01502639      -0.02040185
29
Lattice="26.15116253918454 0.0 0.0 0.0 22.713286225235237 0.0 0.0 0.0 21.50699059748947" Properties=species:S:1:pos:R:3:tags:I:1:initial_magmoms:R:1:momenta:R:3:forces:R:3 energy=-156.36969092902805 pbc="F F F"
C       12.20773166      11.86367888      11.40828085        0       0.00000000      -0.00208404       0.00177545      -0.00177113      -0.00074004      -0.00406468       0.02372882
C       11.26493760      10.38139435      13.06008517        0       0.00000000      -0.00232354      -0.00338145       0.00302017      -0.02358511      -0.00013715       0.02036376
C        9.99391356      10.87813408      12.79260023        0       0.00000000       0.00188314      -0.00445393       0.00207718      -0.02385473      -0.00075071       0.01380739
C       10.93316466      12.34408374      11.11612095        0       0.00000000       0.00275995       0.00024286      -0.00032157      -0.00159740      -0.00794998       0.01362962
C       12.38716449      10.87231280      12.38412837        0       0.00000000       0.01188580      -0.00473334       0.00266879      -0.02806462      -0.00515727       0.03679038
C        9.81370823      11.86964482      11.81896463        0       0.00000000      -0.02059619       0.00456958       0.00237995      -0.00431965       0.00308484       0.00334489
H        9.14206714      10.48325822      13.34630030        0       0.00000000      -0.01934694      -0.00957016       0.01462650      -0.02719533       0.00268098      -0.00008490
H       11.39750744       9.60027142      13.80803916        0       0.00000000       0.00592225      -0.01921195       0.01686687      -0.03058331      -0.00989635       0.01782306
H       10.81097519      13.11297036      10.35181031        0       0.00000000      -0.00605837       0.01985612      -0.01662705       0.00726697      -0.00550358       0.00768704
H       13.06372129      12.28439859      10.87776791        0       0.00000000       0.02076709       0.01076445      -0.01540533       0.00486105      -0.01792892       0.03306722
S       13.98230547      10.26028266      12.89719923        0       0.00000000       0.00067885       0.00890088      -0.00615494      -0.02836913       0.01705923       0.09154218
H       14.35754162       9.69251107      11.68478826        0       0.00000000      -0.00095128      -0.01970006       0.01909448      -0.18489388      -0.01230028       0.35347884
S        8.23321804      12.57201989      11.44306600        0       0.00000000       0.00243864       0.02820836      -0.02436134      -0.00202640       0.00057475      -0.00030264
H        7.53450672      11.87346143      12.36637049        0       0.00000000      -0.01553019      -0.01673144       0.01958527      -0.00193986      -0.00131776      -0.00175619
Zn      15.64494415      11.14581847      10.77117342        0       0.00000000       0.01976972       0.00730505      -0.01222081       0.07847224      -0.01109692      -0.19541408
C       16.56675449      12.79404337      11.26786339        0       0.00000000      -0.02272083      -0.02196773      -0.01430151      -0.00357880      -0.00395512      -0.00052961
C       15.71535594      13.94312245      11.82183888        0       0.00000000       0.01500833      -0.01084324      -0.00264319      -0.00310823      -0.00627213       0.00146542
H       17.33736071      12.50635019      12.00273385        0       0.00000000       0.01215545      -0.00592231       0.01914894      -0.01141744      -0.00924066       0.00470242
H       17.11868087      13.12146754      10.37153563        0       0.00000000       0.01609792       0.01159627      -0.01305100       0.01931173       0.02446966       0.01877854
H       14.99077920      14.31125135      11.08041193        0       0.00000000      -0.01091637       0.00662041      -0.01938100      -0.00610985      -0.00656231       0.00353111
H       16.33346923      14.80748530      12.11620177        0       0.00000000       0.00547188       0.01947440       0.01052101      -0.00613878      -0.00403303       0.00211383
H       15.13929070      13.63952824      12.70755150        0       0.00000000      -0.01691455      -0.01156246       0.01309308      -0.00279389      -0.00899436       0.00023124
C       15.18681650       9.47294315       9.77878028        0       0.00000000       0.02320882       0.02364081       0.00497208       0.06548357       0.07353082      -0.09282822
H       14.57023259       8.67440828      10.23400309        0       0.00000000      -0.00532842      -0.01687380       0.01534461       0.05065221       0.14725106       0.05877527
H       17.12074794       8.54028150      10.21958973        0       0.00000000       0.01912795      -0.00350742       0.01231658       0.00185417      -0.01923242      -0.04652586
C       16.53925023       8.88426314       9.34994431        0       0.00000000      -0.01503462       0.00627394       0.01192199       0.02979906      -0.02393033      -0.06994024
H       17.15356625       9.64229145       8.84225011        0       0.00000000       0.00482281       0.01527497      -0.01685760       0.07161990      -0.05866352      -0.07506671
H       14.59569822       9.81030127       8.91248598        0       0.00000000      -0.01988722       0.00243815      -0.01329492       0.04802051      -0.03385902      -0.13335679
H       16.43996848       8.02675542       8.66686055        0       0.00000000      -0.00532474      -0.01831265      -0.00888054       0.00771950      -0.04031575      -0.04558872
29
Lattice="26.15116253918454 0.0 0.0 0.0 22.713286225235237 0.0 0.0 0.0 21.50699059748947" Properties=species:S:1:pos:R:3:tags:I:1:initial_magmoms:R:1:momenta:R:3:forces:R:3 energy=-155.92728437419152 pbc="F F F"
C       12.21080745      11.86868639      11.38700255        0       0.00000000      -0.00208404       0.00177545      -0.00177113       0.00374305      -0.00344244       0.00170063
C       11.29288213      10.38136032      13.03941430        0       0.00000000      -0.00232354      -0.00338145       0.00302017       0.00215432      -0.00247981       0.00092972
C       10.01765282      10.87597337      12.78291082        0       0.00000000       0.00188314      -0.00445393       0.00207718      -0.00163032      -0.00345468       0.00499176
C       10.93389343      12.35137596      11.10854255        0       0.00000000       0.00275995       0.00024286      -0.00032157       0.00081563      -0.00401645       0.00728580
C       12.41675662      10.87117043      12.35389638        0       0.00000000       0.01188580      -0.00473334       0.00266879      -0.00105995      -0.01079444       0.00403285
C        9.82128438      11.87065521      11.81433549        0       0.00000000      -0.02059619       0.00456958       0.00237995       0.00363314       0.00155886      -0.00038082
H        9.16980815      10.48150245      13.34491784        0       0.00000000      -0.01934694      -0.00957016       0.01462650       0.00046452      -0.00169275      -0.00012428
H       11.42644116       9.60745920      13.79522459        0       0.00000000       0.00592225      -0.01921195       0.01686687      -0.00332729      -0.00411207       0.00500967
H       10.80717719      13.12404267      10.34862316        0       0.00000000      -0.00605837       0.01985612      -0.01662705       0.00585171       0.00166864       0.00694335
H       13.05978185      12.30063788      10.85253615        0       0.00000000       0.02076709       0.01076445      -0.01540533       0.00224628      -0.00591584       0.00402514
S       14.01774121      10.23795114      12.79885656        0       0.00000000       0.00067885       0.00890088      -0.00615494      -0.00264298      -0.02079595      -0.00322965
H       14.56126576       9.70349682      11.29334675        0       0.00000000      -0.00095128      -0.01970006       0.01909448       0.00209990       0.01019306      -0.00001014
S        8.23396858      12.56976491      11.44668023        0       0.00000000       0.00243864       0.02820836      -0.02436134       0.00055755      -0.00211353       0.00157096
H        7.54034761      11.86947990      12.37262249        0       0.00000000      -0.01553019      -0.01673144       0.01958527       0.00247118      -0.00219756       0.00263335
Zn      15.55459858      11.15738544      10.99456942        0       0.00000000       0.01976972       0.00730505      -0.01222081      -0.00682740       0.00465140       0.00506694
C       16.56894436      12.79766483      11.26236305        0       0.00000000      -0.02272083      -0.02196773      -0.01430151      -0.00164670       0.00062026      -0.00586548
C       15.71956238      13.94943373      11.81559593        0       0.00000000       0.01500833      -0.01084324      -0.00264319       0.00167550       0.00108937      -0.00389349
H       17.35330510      12.52043580      11.98658217        0       0.00000000       0.01215545      -0.00592231       0.01914894      -0.00242665      -0.00255052      -0.00646107
H       17.08710425      13.08795952      10.33697203        0       0.00000000       0.01609792       0.01159627      -0.01305100      -0.00339291      -0.00479826      -0.00849022
H       14.99388913      14.31472845      11.07458227        0       0.00000000      -0.01091637       0.00662041      -0.01938100      -0.00596988      -0.00393243       0.00160083
H       16.34249626      14.81181957      12.10333885        0       0.00000000       0.00547188       0.01947440       0.01052101       0.00130017       0.00308991      -0.01015506
H       15.14686798      13.64925320      12.70466663        0       0.00000000      -0.01691455      -0.01156246       0.01309308       0.00928674      -0.00076505      -0.00014118
C       15.11391365       9.39474662       9.88309375        0       0.00000000       0.02320882       0.02364081       0.00497208      -0.00254104       0.00117182      -0.00259593
H       14.50051890       8.51715926      10.15510331        0       0.00000000      -0.00532842      -0.01687380       0.01534461      -0.00772758       0.00242816      -0.01074358
H       17.11205344       8.55034919      10.27722828        0       0.00000000       0.01912795      -0.00350742       0.01231658      -0.01213400      -0.01103129       0.01051598
C       16.50457269       8.90780204       9.43369171        0       0.00000000      -0.01503462       0.00627394       0.01192199      -0.00285859      -0.00585555       0.00579710
H       17.07880843       9.70571269       8.94081015        0       0.00000000       0.00482281       0.01527497      -0.01685760       0.00576376      -0.00957269       0.01181621
H       14.55643052       9.86744893       9.05865829        0       0.00000000      -0.01988722       0.00243815      -0.01329492       0.00619004       0.01134364      -0.00239652
H       16.42834946       8.07352303       8.71730701        0       0.00000000      -0.00532474      -0.01831265      -0.00888054      -0.00033258      -0.00466267       0.00408175
29
Lattice="26.15116253918454 0.0 0.0 0.0 22.713286225235237 0.0 0.0 0.0 21.50699059748947" Properties=species:S:1:pos:R:3:tags:I:1:initial_magmoms:R:1:momenta:R:3:forces:R:3 energy=-156.9092995636439 pbc="F F F"
C       12.20597620      11.87488307      11.38986360        0       0.00000000      -0.00208404       0.00177545      -0.00177113      -0.00474721       0.00840721       0.01064917
C       11.29288258      10.38934653      13.04366257        0       0.00000000      -0.00232354      -0.00338145       0.00302017       0.00314729       0.01297311       0.01429892
C       10.01639798      10.87304307      12.77706685        0       0.00000000       0.00188314      -0.00445393       0.00207718      -0.00389456      -0.00864132      -0.00928014
C       10.92869932      12.35070797      11.10534047        0       0.00000000       0.00275995       0.00024286      -0.00032157      -0.00976699      -0.00233809      -0.00236947
C       12.42261090      10.89837875      12.37724234        0       0.00000000       0.01188580      -0.00473334       0.00266879       0.01347478       0.05286992       0.05408173
C        9.81742095      11.87054076      11.81152923        0       0.00000000      -0.02059619       0.00456958       0.00237995      -0.00456197      -0.00176524      -0.00222770
H        9.16918759      10.47642528      13.33893903        0       0.00000000      -0.01934694      -0.00957016       0.01462650       0.00012827      -0.01595526      -0.01295443
H       11.42708890       9.61809974      13.80236016        0       0.00000000       0.00592225      -0.01921195       0.01686687       0.00076441       0.02032354       0.02073311
H       10.80288140      13.12071482      10.34239486        0       0.00000000      -0.00605837       0.01985612      -0.01662705      -0.00433555      -0.00816360      -0.00777448
H       13.05312239      12.30686013      10.84996984        0       0.00000000       0.02076709       0.01076445      -0.01540533      -0.01168945       0.00744311      -0.00334202
S       14.01937389      10.34978545      12.91041833        0       0.00000000       0.00067885       0.00890088      -0.00615494       0.00268510       0.21876288       0.23540978
H       14.79992521       9.61889402      10.92162429        0       0.00000000      -0.00095128      -0.01970006       0.01909448       0.50865118      -0.17784151      -0.80891096
S        8.22924694      12.57012426      11.44556066        0       0.00000000       0.00243864       0.02820836      -0.02436134      -0.00878924      -0.00271484      -0.00052978
H        7.53726058      11.86997977      12.37246202        0       0.00000000      -0.01553019      -0.01673144       0.01958527      -0.00299651      -0.00235802       0.00393150
Zn      15.43961329      11.27211274      11.34273455        0       0.00000000       0.01976972       0.00730505      -0.01222081      -0.25425718       0.24471100       0.75091046
C       16.58843399      12.82441764      11.26443346        0       0.00000000      -0.02272083      -0.02196773      -0.01430151       0.03935789       0.05086407      -0.00149899
C       15.73145360      13.97784253      11.81168438        0       0.00000000       0.01500833      -0.01084324      -0.00264319       0.02781803       0.05664547      -0.01122832
H       17.38269579      12.55935501      11.98166607        0       0.00000000       0.01215545      -0.00592231       0.01914894       0.06107984       0.07475826      -0.01825552
H       17.07334662      13.06965639      10.31270579        0       0.00000000       0.01609792       0.01159627      -0.01305100      -0.03134277      -0.04555110      -0.05789401
H       15.00035537      14.32926252      11.06934333        0       0.00000000      -0.01091637       0.00662041      -0.01938100       0.00992592       0.02336654      -0.00924704
H       16.34709825      14.84316750      12.09988187        0       0.00000000       0.00547188       0.01947440       0.01052101       0.01372844       0.06461940      -0.01710814
H       15.15801287      13.67587949      12.70214392        0       0.00000000      -0.01691455      -0.01156246       0.01309308       0.03233195       0.05275594      -0.00432333
C       15.04710957       9.26105581       9.86343100        0       0.00000000       0.02320882       0.02364081       0.00497208      -0.14744617      -0.28310319      -0.04882665
H       14.44269108       8.35901150      10.00519715        0       0.00000000      -0.00532842      -0.01687380       0.01534461      -0.13656971      -0.33173146      -0.33809322
H       17.09521667       8.55005933      10.29255592        0       0.00000000       0.01912795      -0.00350742       0.01231658      -0.05093426      -0.01194820       0.04728223
C       16.48228095       8.90208805       9.45217317        0       0.00000000      -0.01503462       0.00627394       0.01192199      -0.05019891      -0.01750704       0.04758925
H       17.02487206       9.73445378       8.98025206        0       0.00000000       0.00482281       0.01527497      -0.01685760      -0.10679421       0.05521373       0.10385352
H       14.53656038       9.87326700       9.10671778        0       0.00000000      -0.01988722       0.00243815      -0.01329492      -0.03349525       0.02650174       0.09559090
H       16.45052598       8.08669573       8.71473786        0       0.00000000      -0.00532474      -0.01831265      -0.00888054       0.05032882       0.02506252      -0.00027361
29
Lattice="26.15116253918454 0.0 0.0 0.0 22.713286225235237 0.0 0.0 0.0 21.50699059748947" Properties=species:S:1:pos:R:3:tags:I:1:initial_magmoms:R:1:momenta:R:3:forces:R:3 energy=-157.59467011072593 pbc="F F F"
C       12.19991336      11.86397065      11.43958661        0       0.00000000      -0.00208404       0.00177545      -0.00177113       0.00255961      -0.00254806       0.02132066
C       11.22800092      10.40367543      13.08504733        0       0.00000000      -0.00232354      -0.00338145       0.00302017      -0.01625182       0.00200337       0.01543098
C        9.96234441      10.88300936      12.77341449        0       0.00000000       0.00188314      -0.00445393       0.00207718      -0.01622018      -0.00206477       0.00519415
C       10.93187559      12.34917521      11.12401845        0       0.00000000       0.00275995       0.00024286      -0.00032157       0.00401976      -0.00546023       0.01439126
C       12.37604891      10.89940981      12.44596985        0       0.00000000       0.01188580      -0.00473334       0.00266879      -0.01315141      -0.00484609       0.03156987
C        9.79806735      11.87895729      11.80118600        0       0.00000000      -0.02059619       0.00456958       0.00237995      -0.00037911       0.00340148      -0.00231992
H        9.09756781      10.48128698      13.30287960        0       0.00000000      -0.01934694      -0.00957016       0.01462650      -0.02079290       0.00048327      -0.00894090
H       11.34103858       9.63899986      13.85391195        0       0.00000000       0.00592225      -0.01921195       0.01686687      -0.02689665      -0.00356253       0.01682746
H       10.82828656      13.11066540      10.34913490        0       0.00000000      -0.00605837       0.01985612      -0.01662705       0.01179177      -0.00613051       0.00548612
H       13.05591323      12.26550230      10.89070236        0       0.00000000       0.02076709       0.01076445      -0.01540533       0.00441527      -0.01478450       0.02112005
S       13.92428490      10.26152128      13.03277193        0       0.00000000       0.00067885       0.00890088      -0.00615494      -0.02605237      -0.02609141       0.04956026
H       14.89246405       9.66196041      10.60827051        0       0.00000000      -0.00095128      -0.01970006       0.01909448       0.02254882      -0.00296944      -0.08353222
S        8.22489822      12.58680503      11.39612077        0       0.00000000       0.00243864       0.02820836      -0.02436134       0.00410838       0.00456995      -0.01663306
H        7.50813905      11.88531997      12.30365884        0       0.00000000      -0.01553019      -0.01673144       0.01958527      -0.00638317       0.00381385      -0.02591425
Zn      15.38809835      11.42586493      11.89174723        0       0.00000000       0.01976972       0.00730505      -0.01222081      -0.01419718       0.03427080       0.16656042
C       16.56339113      12.88659071      11.42467913        0       0.00000000      -0.02272083      -0.02196773      -0.01430151      -0.00877157       0.00544268       0.03578667
C       15.78007240      14.15003860      11.83174847        0       0.00000000       0.01500833      -0.01084324      -0.00264319       0.01537689       0.04001719       0.00054219
H       17.45921677      12.75174905      12.05034054        0       0.00000000       0.01215545      -0.00592231       0.01914894       0.02722173       0.04332661      -0.00014862
H       16.90625388      12.92151113      10.38281452        0       0.00000000       0.01609792       0.01159627      -0.01305100      -0.05889606      -0.05252590       0.00538698
H       15.03700331      14.42781366      11.07024190        0       0.00000000      -0.01091637       0.00662041      -0.01938100       0.00870688       0.01346132      -0.00406748
H       16.43644927      15.02020262      11.98461253        0       0.00000000       0.00547188       0.01947440       0.01052101       0.03095116       0.03879659      -0.04555009
H       15.22315141      14.00820719      12.77178355        0       0.00000000      -0.01691455      -0.01156246       0.01309308       0.02693967       0.08380753       0.01925075
C       15.02735780       9.08229417       9.68160537        0       0.00000000       0.02320882       0.02364081       0.00497208      -0.01178646      -0.05095851      -0.05604250
H       14.49861771       8.14280741       9.88533944        0       0.00000000      -0.00532842      -0.01687380       0.01534461      -0.00240004      -0.06413751      -0.07125984
H       17.07435026       8.52584438      10.21855015        0       0.00000000       0.01912795      -0.00350742       0.01231658      -0.01878073      -0.02183046      -0.00872052
C       16.49787357       8.85734167       9.34233475        0       0.00000000      -0.01503462       0.00627394       0.01192199       0.00212008      -0.01200793      -0.02009371
H       16.97630248       9.77161491       8.96206828        0       0.00000000       0.00482281       0.01527497      -0.01685760      -0.00745840       0.01477714       0.02395519
H       14.49030274       9.61432220       8.88583497        0       0.00000000      -0.01988722       0.00243815      -0.01329492      -0.00154777      -0.04331984      -0.05932861
H       16.60265027       8.08158239       8.57159123        0       0.00000000      -0.00532474      -0.01831265      -0.00888054       0.05122002       0.01102339      -0.04085514
29
Lattice="26.15116253918454 0.0 0.0 0.0 22.713286225235237 0.0 0.0 0.0 21.50699059748947" Properties=species:S:1:pos:R:3:tags:I:1:initial_magmoms:R:1:momenta:R:3:forces:R:3 energy=-157.7607212433076 pbc="F F F"
C       12.18237022      11.94649426      11.43674929        0       0.00000000      -0.00208404       0.00177545      -0.00177113       0.01004361      -0.00598588       0.00636496
C       11.17615332      10.53766772      13.10639071        0       0.00000000      -0.00232354      -0.00338145       0.00302017      -0.00786380       0.00487042       0.00461236
C        9.92065706      11.04027739      12.78082056        0       0.00000000       0.00188314      -0.00445393       0.00207718      -0.00591932       0.01268877       0.00235462
C       10.92955091      12.46963545      11.12287322        0       0.00000000       0.00275995       0.00024286      -0.00032157       0.01222194       0.00265664       0.00669024
C       12.33433142      10.98724022      12.45244120        0       0.00000000       0.01188580      -0.00473334       0.00266879      -0.00454552      -0.00842494       0.01037954
C        9.78204616      12.02958622      11.79703844        0       0.00000000      -0.02059619       0.00456958       0.00237995       0.00806046       0.01582295      -0.00132970
H        9.04501146      10.65823510      13.30745179        0       0.00000000      -0.01934694      -0.00957016       0.01462650      -0.00729439       0.01962598      -0.00243072
H       11.26718888       9.78513545      13.88991299        0       0.00000000       0.00592225      -0.01921195       0.01686687      -0.02127518       0.00058600       0.00439357
H       10.84475794      13.22763505      10.34221342        0       0.00000000      -0.00605837       0.01985612      -0.01662705       0.01691053       0.00301624       0.00459670
H       13.04657564      12.29932026      10.86888528        0       0.00000000       0.02076709       0.01076445      -0.01540533       0.01038802      -0.01131995       0.00592543
S       13.87483070      10.26495591      12.97775246        0       0.00000000       0.00067885       0.00890088      -0.00615494      -0.01178613      -0.01995787       0.01074209
H       14.96715738       9.83205001      10.27972890        0       0.00000000      -0.00095128      -0.01970006       0.01909448      -0.01451624       0.00896280      -0.03325756
S        8.22931129      12.76517419      11.35908418        0       0.00000000       0.00243864       0.02820836      -0.02436134       0.01207853       0.02392785      -0.01045139
H        7.47717496      12.05024726      12.22737366        0       0.00000000      -0.01553019      -0.01673144       0.01958527      -0.00315905       0.02493815      -0.02225772
Zn      15.32714803      11.70064565      12.21332723        0       0.00000000       0.01976972       0.00730505      -0.01222081      -0.01082638       0.00088655       0.03538018
C       16.50880816      13.16218543      11.74324319        0       0.00000000      -0.02272083      -0.02196773      -0.01430151      -0.01000804       0.00316469       0.01924224
C       15.78926099      14.49977044      11.98885246        0       0.00000000       0.01500833      -0.01084324      -0.00264319       0.01111126       0.02159271       0.00256300
H       17.39831463      13.07167615      12.38573335        0       0.00000000       0.01215545      -0.00592231       0.01914894      -0.00393578       0.00696565       0.01179985
H       16.86007396      13.07473377      10.70458426        0       0.00000000       0.01609792       0.01159627      -0.01305100      -0.01361989      -0.00973992       0.01844839
H       15.00644417      14.68437408      11.23923548        0       0.00000000      -0.01091637       0.00662041      -0.01938100      -0.00639442       0.00500544       0.01424256
H       16.48771754      15.34979706      11.94766953        0       0.00000000       0.00547188       0.01947440       0.01052101       0.01726053       0.01968002      -0.03312788
H       15.30044189      14.53394854      12.97344964        0       0.00000000      -0.01691455      -0.01156246       0.01309308       0.03614846       0.04361302       0.01596878
C       15.04511886       9.00504796       9.56029841        0       0.00000000       0.02320882       0.02364081       0.00497208      -0.00922812      -0.00828547      -0.01996198
H       14.61469994       8.12897514      10.06367709        0       0.00000000      -0.00532842      -0.01687380       0.01534461      -0.00938367      -0.00665591      -0.00670542
H       17.13960094       8.56739739       9.99503152        0       0.00000000       0.01912795      -0.00350742       0.01231658      -0.00908742      -0.00242909       0.00717009
C       16.48981087       8.76554189       9.13010311        0       0.00000000      -0.01503462       0.00627394       0.01192199      -0.00195241      -0.00232136       0.00155302
H       16.90426228       9.63659874       8.60295898        0       0.00000000       0.00482281       0.01527497      -0.01685760       0.00480149      -0.00174312       0.00500536
H       14.39786720       9.25178099       8.70780187        0       0.00000000      -0.01988722       0.00243815      -0.01329492      -0.00495224      -0.02500287      -0.03494113
H       16.57092415       7.90233206       8.45452445        0       0.00000000      -0.00532474      -0.01831265      -0.00888054       0.01277359       0.00052418      -0.00269987
29
Lattice="26.15116253918454 0.0 0.0 0.0 22.713286225235237 0.0 0.0 0.0 21.50699059748947" Properties=species:S:1:pos:R:3:tags:I:1:initial_magmoms:R:1:momenta:R:3:forces:R:3 energy=-157.79817615534586 pbc="F F F"
C       12.17761200      12.12576740      11.40233361        0       0.00000000      -0.00208404       0.00177545      -0.00177113      -0.00048606      -0.00077724       0.00186148
C       11.17731600      10.73440569      13.09106499        0       0.00000000      -0.00232354      -0.00338145       0.00302017      -0.00609621       0.00829700       0.00602749
C        9.92196301      11.24366324      12.77314803        0       0.00000000       0.00188314      -0.00445393       0.00207718      -0.00524537       0.00794778       0.00382926
C       10.92634413      12.65295395      11.09448118        0       0.00000000       0.00275995       0.00024286      -0.00032157       0.00115837      -0.00054450       0.00074094
C       12.33174598      11.17375750      12.42378483        0       0.00000000       0.01188580      -0.00473334       0.00266879      -0.00598178       0.00150567       0.00960432
C        9.78173016      12.22474271      11.78164714        0       0.00000000      -0.02059619       0.00456958       0.00237995       0.00063687       0.00836129      -0.00148476
H        9.04784889      10.87511630      13.31206203        0       0.00000000      -0.01934694      -0.00957016       0.01462650      -0.00527037       0.01079297       0.00017682
H       11.26841306       9.98650132      13.87891545        0       0.00000000       0.00592225      -0.01921195       0.01686687      -0.00685854       0.00878087       0.00929045
H       10.84044431      13.40220377      10.30585186        0       0.00000000      -0.00605837       0.01985612      -0.01662705       0.00519161      -0.00763048      -0.00900917
H       13.04098816      12.46108622      10.82305403        0       0.00000000       0.02076709       0.01076445      -0.01540533       0.00008487      -0.00540085       0.00226345
S       13.88380037      10.45225733      12.91332129        0       0.00000000       0.00067885       0.00890088      -0.00615494      -0.01428128      -0.00826072       0.01863979
H       15.08439610       9.98252837      10.11174909        0       0.00000000      -0.00095128      -0.01970006       0.01909448      -0.00410420       0.01204721      -0.02254071
S        8.23423333      12.97357983      11.35116936        0       0.00000000       0.00243864       0.02820836      -0.02436134       0.00146563       0.01040322      -0.00118023
H        7.47180688      12.25528649      12.20622405        0       0.00000000      -0.01553019      -0.01673144       0.01958527      -0.00097451       0.01155917      -0.00236218
Zn      15.27614891      12.04716938      12.39038276        0       0.00000000       0.01976972       0.00730505      -0.01222081      -0.01368696       0.00433432       0.02384215
C       16.46204805      13.53117332      11.99722674        0       0.00000000      -0.02272083      -0.02196773      -0.01430151      -0.00942098       0.00377470       0.01248110
C       15.75920696      14.89464334      12.08879943        0       0.00000000       0.01500833      -0.01084324      -0.00264319       0.00416984       0.01328328      -0.00338959
H       17.29899935      13.47333975      12.71024152        0       0.00000000       0.01215545      -0.00592231       0.01914894      -0.00445303       0.00930682       0.00628688
H       16.89984166      13.38122258      10.99875073        0       0.00000000       0.01609792       0.01159627      -0.01305100      -0.01635949      -0.01596953       0.01247022
H       14.99979665      15.01575146      11.30313648        0       0.00000000      -0.01091637       0.00662041      -0.01938100       0.00197111       0.00911450      -0.00250998
H       16.47706671      15.72283224      11.98067397        0       0.00000000       0.00547188       0.01947440       0.01052101       0.00994663       0.00716014      -0.01642076
H       15.24967166      15.03764363      13.05207315        0       0.00000000      -0.01691455      -0.01156246       0.01309308       0.01011660       0.02693948      -0.00214540
C       15.05893229       9.05651366       9.52159671        0       0.00000000       0.02320882       0.02364081       0.00497208       0.00145600       0.00715531      -0.01701752
H       14.71752983       8.26409307      10.20235919        0       0.00000000      -0.00532842      -0.01687380       0.01534461       0.00641790       0.00798627      -0.01059866
H       17.18424521       8.58851477       9.69739916        0       0.00000000       0.01912795      -0.00350742       0.01231658       0.00217264       0.01168946      -0.00920783
C       16.42371179       8.73556630       8.91719384        0       0.00000000      -0.01503462       0.00627394       0.01192199       0.00400545       0.00751567      -0.01264078
H       16.77592242       9.54827957       8.26577109        0       0.00000000       0.00482281       0.01527497      -0.01685760       0.00896695       0.00502897      -0.01530837
H       14.28936545       9.18618675       8.74770727        0       0.00000000      -0.01988722       0.00243815      -0.01329492       0.00232578      -0.00524867      -0.02107633
H       16.39279421       7.81800954       8.31264291        0       0.00000000      -0.00532474      -0.01831265      -0.00888054       0.00416522       0.00360604      -0.00715145
29
Lattice="26.15116253918454 0.0 0.0 0.0 22.713286225235237 0.0 0.0 0.0 21.50699059748947" Properties=species:S:1:pos:R:3:tags:I:1:initial_magmoms:R:1:momenta:R:3:forces:R:3 energy=-157.798647428105 pbc="F F F"
C       12.14001420      12.36852717      11.33337930        0       0.00000000      -0.00208404       0.00177545      -0.00177113      -0.01318038      -0.02004048      -0.00154028
C       11.18647685      10.92418337      13.00620936        0       0.00000000      -0.00232354      -0.00338145       0.00302017      -0.01522951       0.01559505       0.02064098
C        9.91573761      11.40873011      12.70789164        0       0.00000000       0.00188314      -0.00445393       0.00207718       0.00429925       0.01229009      -0.00537402
C       10.87174827      12.86990255      11.04499684        0       0.00000000       0.00275995       0.00024286      -0.00032157       0.01073175       0.01373655       0.00879454
C       12.32517831      11.40688970      12.34117124        0       0.00000000       0.01188580      -0.00473334       0.00266879      -0.00616873       0.00507564      -0.00242288
C        9.74531657      12.41058443      11.74197485        0       0.00000000      -0.02059619       0.00456958       0.00237995      -0.00000288       0.00772376      -0.00106478
H        9.05360643      11.00914745      13.24471064        0       0.00000000      -0.01934694      -0.00957016       0.01462650       0.01342438       0.02985773       0.01277681
H       11.30277822      10.16592779      13.78091004        0       0.00000000       0.00592225      -0.01921195       0.01686687      -0.00249233       0.00580228       0.01601425
H       10.75848051      13.62492654      10.26528368        0       0.00000000      -0.00605837       0.01985612      -0.01662705       0.01578829       0.02080785       0.00465318
H       12.99130155      12.72493158      10.74911416        0       0.00000000       0.02076709       0.01076445      -0.01540533      -0.00308928      -0.01017200       0.01143543
S       13.90078706      10.71664290      12.80835188        0       0.00000000       0.00067885       0.00890088      -0.00615494      -0.02315978       0.01320488      -0.01442720
H       15.18171917      10.01135601      10.05049373        0       0.00000000      -0.00095128      -0.01970006       0.01909448       0.00330481      -0.00362899      -0.00453656
S        8.18196626      13.15924595      11.36526941        0       0.00000000       0.00243864       0.02820836      -0.02436134       0.00554886      -0.03956162      -0.01522111
H        7.43068064      12.37132821      12.16712595        0       0.00000000      -0.01553019      -0.01673144       0.01958527       0.00933674      -0.01300999       0.00468616
Zn      15.25750942      12.39507303      12.48103574        0       0.00000000       0.01976972       0.00730505      -0.01222081      -0.00584923       0.01119607       0.00952202
C       16.44516340      13.91461993      12.23136253        0       0.00000000      -0.02272083      -0.02196773      -0.01430151      -0.01106510       0.00370067       0.00038491
C       15.71138510      15.26315020      12.26636882        0       0.00000000       0.01500833      -0.01084324      -0.00264319      -0.00863618       0.01880674       0.00004307
H       17.21290730      13.87215928      13.02001246        0       0.00000000       0.01215545      -0.00592231       0.01914894      -0.01922253      -0.03094500      -0.00951788
H       16.97328832      13.77683772      11.27519562        0       0.00000000       0.01609792       0.01159627      -0.01305100       0.00138525      -0.00078965       0.01403034
H       14.99121712      15.36135589      11.44276143        0       0.00000000      -0.01091637       0.00662041      -0.01938100      -0.02191740      -0.00557343      -0.01053942
H       16.41102497      16.10886491      12.18316855        0       0.00000000       0.00547188       0.01947440       0.01052101       0.02390447       0.00894972      -0.00091868
H       15.15036517      15.40444038      13.20042891        0       0.00000000      -0.01691455      -0.01156246       0.01309308      -0.00101379       0.00902080       0.01748839
C       15.05845946       9.05682694       9.52191161        0       0.00000000       0.02320882       0.02364081       0.00497208       0.00331236      -0.00082149      -0.01039575
H       14.80236162       8.30810298      10.28472715        0       0.00000000      -0.00532842      -0.01687380       0.01534461      -0.01496220       0.01115084      -0.00797995
H       17.17965616       8.55889465       9.42549898        0       0.00000000       0.01912795      -0.00350742       0.01231658      -0.00144750       0.00451787       0.00137674
C       16.31782340       8.66727266       8.75125151        0       0.00000000      -0.01503462       0.00627394       0.01192199       0.01185017      -0.00846666      -0.00583729
H       16.58554293       9.42425399       8.00033931        0       0.00000000       0.00482281       0.01527497      -0.01685760      -0.01221933      -0.00139666      -0.00021167
H       14.18820531       9.16308710       8.85937872        0       0.00000000      -0.01988722       0.00243815      -0.01329492      -0.00193071       0.01044334      -0.01395425
H       16.19221953       7.71077574       8.22398802        0       0.00000000      -0.00532474      -0.01831265      -0.00888054       0.00002287       0.00284829      -0.00121839
