# Supplementary material for: Modelling of growth reaction pathways of zincone ALD/MLD hybrid thin films: a DFT study of precursor screening and the diethyl zinc pulse
Source: RSC Adv. 2025 May 15;15(21):16299–311. doi: 10.1039/d5ra00686d (PMC12080462; doi:10.1039/d5ra00686d)
Supplement: RA-015-D5RA00686D-s001 [file RA-015-D5RA00686D-s001.zip › RSCAdv_supplementary/case2_APO_rmEt_dzd_p2_z40a_2DEZ.xyz]

115
Lattice="6.733 0.0 0.0 6.447765397510814e-16 10.477 0.0 2.449293598294707e-15 2.449293598294707e-15 40.0" Properties=species:S:1:pos:R:3:momenta:R:3:forces:R:3 energy=-574.9283451023941 pbc="T T F"
Zn       0.53733633       0.46887119      14.17981652       0.00000000       0.00000000       0.00000000       0.00000000       0.00000000       0.00000000
Zn       2.14900580       0.57400672      17.03250715      -0.00126664      -1.11281129      -0.98544674       0.00613088       0.00865394      -0.00555592
Zn       0.58822656       0.57492724      19.79450723      -1.94505465       0.05090287      -2.21508689      -0.00253321      -0.00235346      -0.00821385
O        0.53733633       2.46041009      14.17981652       0.00000000       0.00000000       0.00000000       0.00000000       0.00000000       0.00000000
O        2.10505748       2.55336860      17.09379304      -0.40739128       0.69484761      -0.63087791       0.00091130       0.00281656       0.00048715
O        0.41522564       2.55643840      19.90938168      -0.37691793      -0.45266423       0.02355598       0.00594113      -0.00171531      -0.00936693
Zn       2.21228633       3.10137119      15.14689051       0.00000000       0.00000000       0.00000000       0.00000000       0.00000000       0.00000000
Zn       0.41510069       3.18109661      17.97794339       0.61061766       1.14013551       2.15932145       0.00299173      -0.00150927       0.00098142
Zn       2.09760886       3.30372014      20.57760575       2.18398308       0.73142843      -2.43318876       0.00060345       0.00066258      -0.00044640
O        2.21228633       5.09291009      15.14689051       0.00000000       0.00000000       0.00000000       0.00000000       0.00000000       0.00000000
O        0.44042687       5.17767473      17.96690620       0.13764150      -0.04520638       0.09186457      -0.00197692      -0.00649796      -0.00421359
O        2.09690776       5.24072841      20.81480666       0.35146828      -0.54222413       0.36148144      -0.00129050       0.00435895      -0.00473441
Zn       0.53733633       5.73387119      14.17981652       0.00000000       0.00000000       0.00000000       0.00000000       0.00000000       0.00000000
Zn       2.11570381       5.77895969      17.06279352       0.26001230       0.54626948      -2.81609384      -0.00533755       0.00654382       0.00332740
Zn       0.35650305       5.79384683      19.90294530       0.43443030       0.99553716       0.42425090      -0.00374312       0.00333842      -0.00255610
O        0.53733633       7.72541009      14.17981652       0.00000000       0.00000000       0.00000000       0.00000000       0.00000000       0.00000000
O        2.11135262       7.76569771      17.06354726       0.35949118       0.13452098      -0.16788609      -0.00510178      -0.00070794      -0.00505302
O        0.46115059       7.80694586      19.84784717      -0.69303277       0.73214715       0.03334064      -0.00837858       0.00278725      -0.00856717
Zn       2.21228633       8.36637119      15.14689051       0.00000000       0.00000000       0.00000000       0.00000000       0.00000000       0.00000000
Zn       0.43623959       8.38132355      17.93461122       3.28252061      -0.61854722       2.86611179      -0.00255270       0.02664505       0.00184406
Zn       2.12654031       8.49160322      20.74693613      -0.78811562      -2.04641423       1.33817277      -0.00750824      -0.01640028      -0.00245449
O        2.21228633      10.35791009      15.14689051       0.00000000       0.00000000       0.00000000       0.00000000       0.00000000       0.00000000
O        0.47925034      10.40123721      17.91729062      -0.12818314      -0.75461765       0.17114292      -0.00716647       0.00801060      -0.00418134
O        2.31871832      10.51522938      20.71491018       0.34351552       0.75819240      -0.32748836      -0.00435182       0.03465264      -0.01824571
Zn       3.88723633       0.46887119      14.17981652       0.00000000       0.00000000       0.00000000       0.00000000       0.00000000       0.00000000
Zn       5.54118712       0.56548527      17.02394694      -1.77235565       1.02762034       0.89998177      -0.01461165       0.01222594      -0.01088413
Zn       4.02997841       0.52243024      19.65685114       0.41749811      -1.26561892      -0.45468948       0.01283774      -0.00165153       0.00354820
O        3.88723633       2.46041009      14.17981652       0.00000000       0.00000000       0.00000000       0.00000000       0.00000000       0.00000000
O        5.48178716       2.54918754      17.09028760      -0.11564488       0.65405892      -0.18963862       0.00087588       0.00570504      -0.00158542
O        3.76781868       2.52076924      19.79918165      -1.20042681       0.72958236      -0.38662389       0.00320228      -0.00195860      -0.00858977
Zn       5.56218633       3.10137119      15.14689051       0.00000000       0.00000000       0.00000000       0.00000000       0.00000000       0.00000000
Zn       3.79890551       3.20835209      17.92364337      -1.53368579       2.33560991      -2.88008081      -0.00047816       0.00915993       0.00054365
Zn       5.41313316       3.15945119      20.85001197      -1.17776139      -0.78550659      -0.87281763      -0.00158610       0.00032979      -0.00082233
O        5.56218633       5.09291009      15.14689051       0.00000000       0.00000000       0.00000000       0.00000000       0.00000000       0.00000000
O        3.79732800       5.20114495      17.97032508       0.50733016       0.95635252      -0.52080531       0.00261048       0.00429012      -0.00716955
O        5.47073211       5.08826292      20.74974846       0.37198663       1.04666893      -0.22168275       0.00117138      -0.00090672      -0.00008116
Zn       3.88723633       5.73387119      14.17981652       0.00000000       0.00000000       0.00000000       0.00000000       0.00000000       0.00000000
Zn       5.49046500       5.77300882      17.06061602       1.09176827      -1.92351612       0.32776885       0.00257978       0.00355818       0.00438518
Zn       3.84857528       5.79588122      19.92754959       0.08914768       2.37569263      -1.38463530       0.00710845      -0.00029815       0.00043202
O        3.88723633       7.72541009      14.17981652       0.00000000       0.00000000       0.00000000       0.00000000       0.00000000       0.00000000
O        5.49007680       7.76181258      17.06357184       0.57963471       0.37411553       0.85465613       0.00677757       0.00474032      -0.00228559
O        3.79741722       7.81265243      19.84990550       0.63906151       0.73647393      -0.19996970      -0.00682518       0.00162166      -0.00332693
Zn       5.56218633       8.36637119      15.14689051       0.00000000       0.00000000       0.00000000       0.00000000       0.00000000       0.00000000
Zn       3.79869543       8.34450417      17.92298290       2.20041831      -3.22176729      -2.46145043      -0.00002690      -0.00453622      -0.00462597
Zn       5.50243252       8.42243384      20.69924173       1.81135693       0.04007583       0.18396948      -0.00614159      -0.00077367       0.00374802
O        5.56218633      10.35791009      15.14689051       0.00000000       0.00000000       0.00000000       0.00000000       0.00000000       0.00000000
O        3.84136221      10.35510670      17.83459854       0.15071016      -1.09439856       1.12880040      -0.00316156      -0.00293588      -0.00625343
O        5.64991112      10.40247515      20.66088017      -0.73879155       0.00176964      -0.11430819       0.00462031      -0.01455737      -0.02038336
O        2.31924137       3.02005316      22.71608777      -0.66041243      -0.08524640      -0.23502588       0.00547296       0.01888874      -0.01558040
O        4.84599773       1.97954516      22.41443305      -0.03861095       1.12687391       0.22786950      -0.01332123      -0.02342907      -0.01162406
O        2.08721517       7.89381173      22.59761470       0.03776248       1.05473479       1.56533371      -0.00881600      -0.01871926      -0.01557400
O        5.50203425       7.94703780      22.62004514      -0.40479137       0.62519037      -0.17052533      -0.00590329       0.01608282       0.01089242
Zn       3.02676769       1.31284327      21.97614783      -1.50290875      -1.95051867      -0.76723526      -0.00330485       0.01474368      -0.01407411
Zn       7.15112221       7.04938382      22.96450531       1.17553205      -0.21156118       1.24929440      -0.02395670      -0.01676745      -0.01894782
Zn      -0.59738707       0.48506751      22.53914113      -0.29617366      -0.52519726       0.01225111      -0.00035881       0.01301181       0.01116219
C        0.79757018       0.25860206      23.91335532       0.07460695       2.18334323       0.14853618      -0.00056734      -0.00077411      -0.00109312
H        1.10612401       1.28985544      24.14684954       0.00376047      -0.13543586       0.09389549      -0.00715516      -0.00204199       0.00411340
H        1.65044103      -0.26068816      23.44151821      -0.18286181       0.13091397      -0.04898206      -0.00034274       0.00005759      -0.00178086
C        0.41316502      -0.49553809      25.18818047      -0.51037124       0.32722587       0.76816203       0.00046956      -0.00244500      -0.00179529
H       -0.49978074      -0.09968080      25.65373693      -0.08351658       0.13188286       0.06828750       0.00218749      -0.00571975       0.00199764
H        1.20770754      -0.44765411      25.94987994       0.36908165      -0.62169816       0.65500845       0.00244949      -0.00106290      -0.00305995
H        0.23664562      -1.56064991      24.99241003      -0.14087397      -0.01647313      -0.00936030      -0.00006073      -0.00517214      -0.00061030
Zn       1.79781680       4.94331843      22.82663472      -0.30134324      -3.33299641       1.50443849       0.01515826       0.01181294      -0.00048583
C       -0.03421287       5.21135226      23.97311461       0.10600385      -0.40401380       1.27584856       0.00156470       0.00524834      -0.00778681
H        0.34979450       4.20756352      24.23983651       0.10009304      -0.09534910      -0.18258035       0.00801820       0.00764892       0.00558816
H       -0.91862409       5.01154450      23.35350157       0.08483353      -0.20631558      -0.00668070      -0.00503946      -0.02277766      -0.00036631
C       -0.40536734       5.93296801      25.28569070       0.87744794       0.22604810       0.86826145      -0.00628408       0.00055617      -0.00776998
H        0.46885318       6.13834525      25.90754625       0.03456133       0.38316380      -0.13679626      -0.00534219       0.00011662      -0.00819944
H       -1.10032113       5.32052247      25.87651780      -0.05494669      -0.24138331      -0.14035090      -0.00322192       0.00313166      -0.00159679
H       -0.91200447       6.89350167      25.11591199       0.03678232      -0.01621516       0.06439142      -0.00823087       0.00074515      -0.00559770
Zn       3.90260696       2.93484517      23.94691975      -0.11753685      -1.13042318      -0.04424982      -0.00952378      -0.00144957       0.01702850
C        4.62418387       2.49188690      25.72437112       0.28968877       1.03703303      -0.12425432      -0.01038991       0.00333393       0.00211382
H        5.64442811       2.13425525      25.52177481      -0.07730336      -0.30118042       0.00754709      -0.00166196      -0.00560902       0.01200795
H        4.72590290       3.39427654      26.34028547      -0.34761838      -0.04454245       0.01020315      -0.01317442       0.00318557       0.01636061
C        3.82394325       1.41440155      26.46735010      -0.42486566      -0.05584988       1.80627619      -0.00039527      -0.00390801       0.00681391
H        4.26040505       1.17750103      27.45450985      -0.20188256      -0.14755267       0.13548480       0.01291077      -0.02929034      -0.00709024
H        3.78573348       0.47238506      25.89902028      -0.04959484      -0.05332104       0.10548648      -0.02969767       0.00276581       0.00027626
H        2.77923131       1.71442533      26.64249336      -0.09262928      -0.09833308      -0.05847227       0.01087507      -0.00287044       0.02424834
Zn       3.82317352       7.25189539      22.97686227      -2.06170323      -0.07833422      -1.80725233      -0.00030655      -0.00013305      -0.00032568
C        2.62108517       5.09493723      26.36010262       0.70901172      -0.46687466      -0.65903111       0.00266523       0.01274424       0.00319311
C        3.11646582       7.36656125      25.78940840       0.26314164       0.91205820       0.41756504       0.04129268      -0.01699318       0.02144745
C        2.83172096       7.76110002      27.09162769       0.94819908       0.97378495       0.84226853      -0.01554406       0.00206561       0.00236779
C        2.32636936       5.49480842      27.65815507       0.63390851      -0.77152882       1.26347701       0.00484809       0.00116323       0.00458598
C        3.03059950       6.02228349      25.38740224      -0.92244208      -0.45004899       0.39874162       0.00586878       0.00467373      -0.00651181
C        2.41759994       6.84235609      28.08248768      -0.56405039       0.62565741      -0.14295324      -0.00570330      -0.00128387       0.01036080
H        2.93842942       8.81642003      27.35402531      -0.15697868       0.16318994      -0.03895562       0.02266685       0.00981583       0.00756816
H        3.41326527       8.14307170      25.07589029      -0.18957261       0.09945374       0.04985773       0.00025336      -0.00884996       0.02120026
H        1.96468803       4.73825768      28.36087659       0.00112810       0.02704989       0.08481084       0.00636431      -0.01604071      -0.00169435
H        2.48955436       4.05015331      26.08273572      -0.13312793      -0.03985789       0.00362870       0.00724972       0.01800736      -0.00453074
O        3.34620514       5.63016059      24.11075030      -0.81473880      -1.01383172      -1.17985097      -0.01387572       0.00559327      -0.01170788
N        2.10223920       7.24853236      29.38437245      -0.26413168       0.57978608       0.69275649       0.00029674      -0.00505301       0.00455024
H        4.60395981       6.50516271      30.97317382      -0.46814538      -0.06278804      -0.11351460       0.00223432       0.00770348       0.02344817
Zn       2.09920512       5.95508777      30.70452476       0.00000000       0.00000000       0.00000000      -0.00598396      -0.01078824      -0.02626310
C        2.09911768       4.64529533      32.12485874       0.00000000       0.00000000       0.00000000      -0.00920523       0.01107909       0.01840354
C        2.15760401       5.24766791      33.53688457       0.00000000       0.00000000       0.00000000       0.00599105       0.01803400      -0.01735232
H        1.19142580       4.03286685      32.00589460       0.00000000       0.00000000       0.00000000       0.00825144      -0.00605407      -0.00632669
H        2.94907176       3.96697635      31.95072356       0.00000000       0.00000000       0.00000000       0.02131158       0.01160262       0.00267067
H        3.05235882       5.86866166      33.69066634       0.00000000       0.00000000       0.00000000       0.01870984      -0.00786354      -0.01698742
H        2.17150498       4.46881601      34.31407904       0.00000000       0.00000000       0.00000000       0.00647989      -0.02161623       0.01500794
H        1.29002877       5.89055001      33.74288098       0.00000000       0.00000000       0.00000000      -0.02338756       0.00373072      -0.00027958
C        5.47152963       5.82660200      30.97081436       0.00000000       0.00000000       0.00000000      -0.01695922       0.02798785      -0.02650825
H        6.35851412       6.46529901      31.10817120       0.00000000       0.00000000       0.00000000      -0.00767576       0.04209982       0.00149608
H        4.69832399       4.34960071      29.55739143       0.00000000       0.00000000       0.00000000       0.00280852       0.01075974      -0.03416186
C        5.54857440       5.03821145      29.66661447       0.00000000       0.00000000       0.00000000      -0.03138645       0.00566255      -0.02010329
H        6.46118791       4.42760634      29.60990152       0.00000000       0.00000000       0.00000000      -0.02713915      -0.01775957       0.01812047
H        5.40044866       5.17696255      31.85395185       0.00000000       0.00000000       0.00000000      -0.01795894      -0.01107275      -0.00342130
H        5.54868573       5.70467131      28.79465170       0.00000000       0.00000000       0.00000000      -0.01154958      -0.00163136      -0.02615472
Zn       1.23302269       8.86899763      29.55571326       0.00000000       0.00000000       0.00000000      -0.02175572       0.00216197       0.01600291
C        0.20392810      10.49060606      29.78019858       0.00000000       0.00000000       0.00000000       0.00192390       0.02124766      -0.03229579
C        0.98072673      11.80904773      29.92039202       0.00000000       0.00000000       0.00000000      -0.00443136      -0.00446396      -0.00452210
H       -0.47236259      10.54077201      28.91141622       0.00000000       0.00000000       0.00000000      -0.02176631      -0.02515499      -0.01732036
H       -0.44580341      10.32635258      30.65609236       0.00000000       0.00000000       0.00000000      -0.00971536       0.03680077      -0.00372589
H        1.64574803      11.81221727      30.79541958       0.00000000       0.00000000       0.00000000       0.01298545      -0.00747550      -0.00255681
H        0.29436333      12.66252358      30.04041860       0.00000000       0.00000000       0.00000000      -0.00562491      -0.00883222       0.00833805
H        1.59912771      12.02067779      29.03636704       0.00000000       0.00000000       0.00000000       0.00983872      -0.03100896       0.01876502
