# Supplementary material for: Modelling of growth reaction pathways of zincone ALD/MLD hybrid thin films: a DFT study of precursor screening and the diethyl zinc pulse
Source: RSC Adv. 2025 May 15;15(21):16299–311. doi: 10.1039/d5ra00686d (PMC12080462; doi:10.1039/d5ra00686d)
Supplement: RA-015-D5RA00686D-s001 [file RA-015-D5RA00686D-s001.zip › RSCAdv_supplementary/case1_APN_rmEt_dzd_p2_z40a_neb.xyz]

117
Lattice="6.733 0.0 0.0 6.447765397510814e-16 10.477 0.0 2.449293598294707e-15 2.449293598294707e-15 40.0" Properties=species:S:1:pos:R:3:momenta:R:3:forces:R:3 energy=-587.6082481904655 pbc="T T F"
Zn       3.63733633       0.46887119      14.17981652       0.00000000       0.00000000       0.00000000       0.00000000       0.00000000       0.00000000
Zn       5.26304178       0.53005701      17.03980623       0.83841913      -0.54403235       0.22989884       0.00000882       0.00005360       0.00049812
Zn       3.67002257       0.49047050      19.76822871      -2.49972180       0.60078940      -2.54284576      -0.00003027      -0.00017404      -0.00032977
O        3.63733633       2.46041009      14.17981652       0.00000000       0.00000000       0.00000000       0.00000000       0.00000000       0.00000000
O        5.26074629       2.51146456      17.07156003       0.35171459      -0.35759391      -0.69029837       0.00005541      -0.00001340      -0.00053983
O        3.56471365       2.47616664      19.82471845      -0.39251564      -1.41662258      -0.09301510       0.00013459      -0.00007889      -0.00051649
Zn       5.31228633       3.10137119      15.14689051       0.00000000       0.00000000       0.00000000       0.00000000       0.00000000       0.00000000
Zn       3.57374259       3.13296342      17.93833220      -0.72235451      -3.62135596       1.32943717       0.00003608      -0.00021507       0.00051718
Zn       5.27068017       3.05476409      20.68749061      -2.64604903      -2.33978117       1.04140547       0.00001659      -0.00009724      -0.00022725
O        5.31228633       5.09291009      15.14689051       0.00000000       0.00000000       0.00000000       0.00000000       0.00000000       0.00000000
O        3.58193896       5.13022990      17.93863358       0.36881326      -0.09972036       0.08973616      -0.00002319      -0.00011333      -0.00005550
O        5.28282295       5.03806843      20.75069294      -0.69386753      -0.79683274       0.85416452       0.00011868       0.00006532      -0.00046284
Zn       3.63733633       5.73387119      14.17981652       0.00000000       0.00000000       0.00000000       0.00000000       0.00000000       0.00000000
Zn       5.25826993       5.75832982      17.05170836       0.29560465       0.36424218      -2.79888263      -0.00000082       0.00001201       0.00042956
Zn       3.55471647       5.67584374      19.88413794      -3.32695876      -0.70607250      -0.77127070       0.00002449      -0.00016850      -0.00038987
O        3.63733633       7.72541009      14.17981652       0.00000000       0.00000000       0.00000000       0.00000000       0.00000000       0.00000000
O        5.26403346       7.74281398      17.06087046       0.08725555       0.43720471      -0.09879896       0.00002571       0.00004453      -0.00046425
O        3.57770042       7.68940984      19.83431465      -1.60843776       0.55298398       0.08443956       0.00001075      -0.00000014      -0.00031354
Zn       5.31228633       8.36637119      15.14689051       0.00000000       0.00000000       0.00000000       0.00000000       0.00000000       0.00000000
Zn       3.58658311       8.33292951      17.94367632      -1.11616334       1.65281801      -0.28291871       0.00002834      -0.00009264       0.00057558
Zn       5.24791040       8.34658455      20.76172416       1.26326985       2.77303954      -1.17793842       0.00001703      -0.00029647       0.00001442
O        5.31228633      10.35791009      15.14689051       0.00000000       0.00000000       0.00000000       0.00000000       0.00000000       0.00000000
O        3.57950411      10.34113894      17.89158598      -0.35148294      -0.27980451      -0.83469563       0.00008205      -0.00016166       0.00000635
O        5.25811396      10.29986620      20.70541096       1.18486090       0.90425458      -0.16782440      -0.00005540      -0.00011638      -0.00061507
Zn       0.28743633       0.46887119      14.17981652       0.00000000       0.00000000       0.00000000       0.00000000       0.00000000       0.00000000
Zn       1.89863928       0.52857237      17.05173707      -3.34744643      -1.34444639       0.17091872       0.00002135       0.00006107       0.00043484
Zn       0.12427537       0.47414626      19.78154604       0.04711257      -0.97577509      -1.10004001       0.00003147      -0.00021221      -0.00029388
O        0.28743633       2.46041009      14.17981652       0.00000000       0.00000000       0.00000000       0.00000000       0.00000000       0.00000000
O        1.89961779       2.50814034      17.06675885      -0.32091646      -0.95876246      -0.20841557       0.00005886       0.00002330      -0.00055262
O        0.21937138       2.45814590      19.81619530       0.11170893      -0.29937842      -0.16049127       0.00002900      -0.00012872      -0.00057464
Zn       1.96238633       3.10137119      15.14689051       0.00000000       0.00000000       0.00000000       0.00000000       0.00000000       0.00000000
Zn       0.21995979       3.11355120      17.92611438      -0.61215882      -2.72685292       2.89195633      -0.00001092      -0.00023666       0.00053132
Zn       1.86952184       3.07323220      20.79855512      -1.57533802      -1.58744864       7.52584979       0.00008543      -0.00008605      -0.00021020
O        1.96238633       5.09291009      15.14689051       0.00000000       0.00000000       0.00000000       0.00000000       0.00000000       0.00000000
O        0.21420568       5.11170523      17.90494640       0.83349089      -0.08413578      -0.13442144       0.00003657      -0.00008604       0.00000366
O        1.89706880       5.04049373      20.78448403      -0.64018547      -0.82421756       0.24674584       0.00002356       0.00009760      -0.00046601
Zn       0.28743633       5.73387119      14.17981652       0.00000000       0.00000000       0.00000000       0.00000000       0.00000000       0.00000000
Zn       1.90641309       5.76365572      17.05059885      -0.03147603      -3.38609791      -0.63263774       0.00002068       0.00002998       0.00042619
Zn       0.27186938       5.66349062      19.81528277       1.39161490      -0.34181716      -0.23245359      -0.00004457      -0.00023744      -0.00026071
O        0.28743633       7.72541009      14.17981652       0.00000000       0.00000000       0.00000000       0.00000000       0.00000000       0.00000000
O        1.89644920       7.74756492      17.06724194      -0.31045304       0.41502932       0.19148129       0.00006073       0.00005008      -0.00049845
O        0.19407751       7.68145173      19.83809070       1.01308612       0.37048483      -0.82141216       0.00010760       0.00000338      -0.00058180
Zn       1.96238633       8.36637119      15.14689051       0.00000000       0.00000000       0.00000000       0.00000000       0.00000000       0.00000000
Zn       0.20732524       8.33611491      17.93775506       1.39413836       0.13265688      -0.21247095      -0.00002201      -0.00009592       0.00056406
Zn       1.87864244       8.28137045      20.68978148      -1.87405555      -1.84801327      -1.86805622       0.00001845      -0.00000710      -0.00000276
O        1.96238633      10.35791009      15.14689051       0.00000000       0.00000000       0.00000000       0.00000000       0.00000000       0.00000000
O        0.21446731      10.34196844      17.89356718      -0.19338344      -0.55606655      -0.06333636      -0.00003068      -0.00016099      -0.00002265
O        1.90020280      10.28981081      20.64051065       0.66243955      -0.19101699      -0.44100210       0.00013913       0.00031678      -0.00042538
H        5.18792670       0.99216105      21.88002540       0.03888054      -0.11948966       0.06462271       0.00017582      -0.00019080      -0.00002502
O        5.24096667       1.87969119      22.37401220       0.09592542       0.09454179      -0.46639645      -0.00012687      -0.00040903      -0.00044098
H        1.92754982       0.41002137      21.46298376       0.24925798      -0.11279721       0.18545988       0.00002415       0.00032057       0.00034246
O        1.92105202       1.80538853      22.37880960      -0.03458555       0.39144210      -1.00492580       0.00019397       0.00017710       0.00012304
O        5.09543034       7.50865112      22.59152480       0.36885691      -0.38709153      -0.22579233       0.00025357      -0.00032689      -0.00009264
H        1.91520334       6.27516533      21.92037475      -0.31283605       0.24125662       0.43264351       0.00000189      -0.00014684       0.00016989
O        1.87383602       7.18560231      22.37719806      -0.66555307       0.85969561       1.14020985       0.00050601      -0.00017428      -0.00023660
Zn       0.46384582       1.60501470      23.56630227       0.46456231       2.24457764      -0.22730052       0.00061461       0.00039184      -0.00027540
C       -0.38670345       1.09369170      25.25181211       0.80080475       0.53422572       1.58537524      -0.00097155      -0.00015031       0.00057620
H       -0.69456488       0.04660604      25.12731654      -0.02251884       0.06915461       0.31136994      -0.00022189       0.00075314      -0.00034483
H       -1.31875337       1.67508221      25.26778152      -0.06071531       0.42340799       0.11987692      -0.00011676       0.00075970      -0.00026602
C        0.37805104       1.27813173      26.56129727       1.29300605      -0.56517322       1.42100705      -0.00104293       0.00007119       0.00128183
H       -0.18239596       0.89138363      27.42783011       0.23646138      -0.16452644       0.11870834      -0.00200319       0.00005820       0.00057774
H        0.57821813       2.33759679      26.76123527      -0.13917890      -0.12170708       0.32338442      -0.00074035       0.00025941       0.00127807
H        1.34562737       0.75742347      26.55923250       0.09187921      -0.03607042       0.13573723      -0.00151190      -0.00034323       0.00184132
Zn       3.53702064       2.39604565      23.33309234      -5.05774834       3.83748419      -0.29574644       0.00021213       0.00025562      -0.00111273
C        3.56406789       3.75480768      24.77142001      -0.01132212       0.83290723      -0.28455486      -0.00096284       0.00118787      -0.00075887
H        2.68669104       4.38145258      24.56065157       0.00988485      -0.04857064      -0.09151460      -0.00008147       0.00039490      -0.00191694
H        4.45526757       4.36080739      24.55169758       0.01405830       0.07288426      -0.05539692      -0.00004333       0.00055462       0.00000655
C        3.56113123       3.32324392      26.24174866       0.68826616       0.44113563      -0.63356185      -0.00355558       0.00009430      -0.00080072
H        3.36509365       4.16794620      26.92422493      -0.29686009      -0.00638183      -0.13531421      -0.00641382       0.00020556      -0.00116518
H        4.52260582       2.88869174      26.54347650       0.14827317       0.23378980       0.00581143      -0.00174696       0.00166365       0.00094634
H        2.79259623       2.57038039      26.45583675       0.14968054      -0.04008927      -0.08392520      -0.00127647      -0.00075339      -0.00230634
Zn       3.31118248       7.34704954      23.54182309       4.14929597       3.58345394      -1.30900813       0.00045213      -0.00014976      -0.00036196
Zn      -0.67332498       7.92057232      24.25013570       2.72651395       2.76748643       2.64134667       0.00011569       0.00059189      -0.00046290
C        0.84011716       8.40006668      25.38757034       1.14160441       0.02997905      -0.73888299       0.00070163       0.00215007       0.00065589
H        1.22276517       9.38639874      25.09279409      -0.03808674       0.06395395      -0.20384144      -0.00180915       0.00298990       0.00111933
H        1.61950435       7.67291973      25.11098983       0.04747379       0.12588042      -0.08373655       0.00065280       0.00384314      -0.00012289
C        0.60140965       8.32183369      26.89668567      -0.27529850       1.20796810      -1.25657628       0.00001307       0.00039193       0.00117608
H        1.51498666       8.55859568      27.45877622       0.26632944       0.37972376      -0.35934754       0.00029224      -0.00032763       0.00050432
H        0.28456039       7.31760397      27.20641150      -0.02047989       0.21685297      -0.03199569      -0.00017245       0.00023945      -0.00037119
H       -0.17456607       9.01621029      27.23326217      -0.28017315       0.12618428      -0.33610661       0.00021648       0.00043895       0.00191849
Zn       5.82751836       5.65110939      22.53913922       2.02533003      -0.41885783      -1.85119122       0.00028777      -0.00012997      -0.00041054
C        6.84259634       4.57571962      23.84414767       0.29100020       0.22307830       1.38605688       0.00080104      -0.00147854      -0.00116554
H        7.83513560       4.54271662      23.37369830       0.06637489       0.03002841       0.00620857      -0.00074808      -0.00332351      -0.00223341
H        6.39022595       3.58108790      23.70899557      -0.15172572      -0.03996333       0.03206241      -0.00177542      -0.00000406       0.00083858
C        6.95302639       4.88932392      25.33383418      -0.64536409       0.24535992       1.46093073       0.00259268       0.00059476      -0.00086887
H        5.98899102       4.81227090      25.85323205       0.04219175       0.09520335       0.29048895       0.00158994       0.00341320      -0.00021692
H        7.33963176       5.89644952      25.52099325      -0.29712129      -0.02528526      -0.04677046       0.00497171      -0.00055258      -0.00110705
H        7.62851876       4.18979597      25.84659211      -0.10871448       0.16777459      -0.05439210      -0.00004211      -0.00173616      -0.00044571
C        4.04744200       7.16600495      27.67761217       1.83291554       1.01380877      -0.16967292      -0.00039851       0.00335172       0.00153865
C        3.94222135       9.29981062      26.57453048       0.83061077       0.50848387       0.87095423       0.00043486       0.00255451       0.00034923
C        3.96670259       9.94176124      27.80937257       0.71328837      -0.39185789       0.07875370       0.00136147       0.00329430      -0.00173450
C        4.06892305       7.79978272      28.91571925      -0.07721345      -0.14370409      -0.41230893       0.00003854      -0.00055597      -0.00019470
C        4.02926767       7.90110767      26.48179716      -0.50947169      -0.49073193       0.01165789       0.00010605       0.00120174      -0.00006341
C        4.06859657       9.19514012      28.98828310       1.07364529      -0.39795153       0.39889788       0.00074264       0.00477818       0.00333770
H        3.92306247      11.02817517      27.87089511      -0.17739644      -0.04366054       0.00033798       0.00232640       0.00235881      -0.00128137
H        3.87808264       9.90184246      25.66708374      -0.33345420      -0.10039646       0.09824074       0.00078420       0.00135697      -0.00061014
H        4.10590559       7.20173550      29.83040119       0.10995403       0.20930492       0.08556163      -0.00056659       0.00393141      -0.00024240
H        4.09034204       6.07659271      27.63879082       0.25398787       0.13339750      -0.03046275      -0.00055845       0.00231300       0.00129172
N        4.22164267       7.25249365      25.24059138      -0.25095105       0.54551137      -1.31937904       0.00093675      -0.00013240       0.00063894
O        4.17833190       9.87534527      30.17864840       2.63194171      -1.57085821      -0.78919967       0.00057952       0.00776764      -0.00832959
H        4.33013055       6.24973200      25.41722945      -0.12602757       0.08845655      -0.01166410      -0.00041474       0.00051887       0.00117389
H        4.23897712       9.22471508      30.89925771      -0.54408258       0.28083970       0.03703272       0.00043734      -0.00114431       0.00385386
Zn       6.22006245       7.45367522      32.40375147       0.00000000       0.00000000       0.00000000      -0.00125635       0.00451926       0.00065072
C        5.04834478       7.43231034      33.97106035       0.00000000       0.00000000       0.00000000       0.00615056       0.00239857      -0.01495958
C        5.33632205       8.48042001      35.05973813       0.00000000       0.00000000       0.00000000       0.00343440      -0.00137141      -0.00750479
H        4.00430879       7.52410434      33.62434349       0.00000000       0.00000000       0.00000000      -0.00067403       0.00246577      -0.00848503
H        5.12132693       6.41621894      34.39638854       0.00000000       0.00000000       0.00000000      -0.00042614      -0.00186443      -0.01032712
H        6.36002339       8.39557948      35.45382701       0.00000000       0.00000000       0.00000000       0.00676164       0.00695100      -0.01658664
H        4.65667018       8.37269079      35.91978374       0.00000000       0.00000000       0.00000000       0.00736809      -0.00779124       0.00075927
H        5.21914857       9.50917044      34.68843413       0.00000000       0.00000000       0.00000000      -0.00907418       0.00084834      -0.00241818
C        7.33446497       7.44184324      30.80362382       0.00000000       0.00000000       0.00000000       0.01009530       0.00630880      -0.00928106
H        6.93766233       8.20169690      30.11144678       0.00000000       0.00000000       0.00000000       0.00859678       0.01030222      -0.00070900
H        6.45306369       5.73146645      29.74058108       0.00000000       0.00000000       0.00000000       0.00221387       0.00969651      -0.00496051
C        7.43401988       6.08358796      30.09176917       0.00000000       0.00000000       0.00000000       0.00316475       0.00834772      -0.00810924
H        7.84248553       5.29689176      30.74393215       0.00000000       0.00000000       0.00000000       0.00400429       0.00651389      -0.01069843
H        8.33763370       7.80006498      31.09037413       0.00000000       0.00000000       0.00000000       0.00567272       0.00498237      -0.00166798
H        8.08462203       6.13907883      29.20479192       0.00000000       0.00000000       0.00000000      -0.00055970       0.01108886      -0.00910982
117
Lattice="6.733 0.0 0.0 6.447765397510814e-16 10.477 0.0 2.449293598294707e-15 2.449293598294707e-15 40.0" Properties=species:S:1:pos:R:3:momenta:R:3:forces:R:3 energy=-587.5006001758627 pbc="T T F"
Zn       3.63733633       0.46887119      14.17981652       0.00000000       0.00000000       0.00000000       0.00000000       0.00000000       0.00000000
Zn       5.26281491       0.53246616      17.04061991       0.83841913      -0.54403235       0.22989884       0.00005170       0.00003342      -0.00002299
Zn       3.66683538       0.50680453      19.76911242      -2.49972180       0.60078940      -2.54284576       0.00012117      -0.00017811       0.00000023
O        3.63733633       2.46041009      14.17981652       0.00000000       0.00000000       0.00000000       0.00000000       0.00000000       0.00000000
O        5.26055001       2.51458730      17.07313211       0.35171459      -0.35759391      -0.69029837       0.00002119       0.00006476       0.00002272
O        3.56069720       2.49227934      19.83153060      -0.39251564      -1.41662258      -0.09301510       0.00001432      -0.00018906      -0.00002769
Zn       5.31228633       3.10137119      15.14689051       0.00000000       0.00000000       0.00000000       0.00000000       0.00000000       0.00000000
Zn       3.57273170       3.13878405      17.94157672      -0.72235451      -3.62135596       1.32943717      -0.00000315      -0.00001822       0.00005531
Zn       5.26796652       3.07985533      20.69130989      -2.64604903      -2.33978117       1.04140547      -0.00009623      -0.00035935       0.00022380
O        5.31228633       5.09291009      15.14689051       0.00000000       0.00000000       0.00000000       0.00000000       0.00000000       0.00000000
O        3.58216417       5.13663451      17.94051037       0.36881326      -0.09972036       0.08973616      -0.00001610       0.00000496       0.00007104
O        5.27870537       5.06220433      20.76259321      -0.69386753      -0.79683274       0.85416452      -0.00003025      -0.00023005       0.00000254
Zn       3.63733633       5.73387119      14.17981652       0.00000000       0.00000000       0.00000000       0.00000000       0.00000000       0.00000000
Zn       5.25838508       5.76217583      17.05232622       0.29560465       0.36424218      -2.79888263      -0.00000957      -0.00000234       0.00003340
Zn       3.55287689       5.68979290      19.88713943      -3.32695876      -0.70607250      -0.77127070      -0.00008799      -0.00011327       0.00014242
O        3.63733633       7.72541009      14.17981652       0.00000000       0.00000000       0.00000000       0.00000000       0.00000000       0.00000000
O        5.26284391       7.74615844      17.06197489       0.08725555       0.43720471      -0.09879896       0.00009356       0.00003973       0.00007988
O        3.57746979       7.70495454      19.84307197      -1.60843776       0.55298398       0.08443956       0.00036992      -0.00008672       0.00000838
Zn       5.31228633       8.36637119      15.14689051       0.00000000       0.00000000       0.00000000       0.00000000       0.00000000       0.00000000
Zn       3.58609092       8.33620186      17.94699249      -1.11616334       1.65281801      -0.28291871      -0.00000002       0.00000441       0.00002521
Zn       5.24846409       8.38273655      20.75934286       1.26326985       2.77303954      -1.17793842       0.00047636      -0.00026462       0.00004274
O        5.31228633      10.35791009      15.14689051       0.00000000       0.00000000       0.00000000       0.00000000       0.00000000       0.00000000
O        3.57874986      10.34456214      17.89468195      -0.35148294      -0.27980451      -0.83469563      -0.00000552      -0.00000933      -0.00006055
O        5.25811096      10.33625633      20.71083675       1.18486090       0.90425458      -0.16782440       0.00002449      -0.00025491       0.00010483
Zn       0.28743633       0.46887119      14.17981652       0.00000000       0.00000000       0.00000000       0.00000000       0.00000000       0.00000000
Zn       1.89763730       0.53156590      17.05224544      -3.34744643      -1.34444639       0.17091872      -0.00000400       0.00008549      -0.00000643
Zn       0.12162133       0.49833928      19.77897491       0.04711257      -0.97577509      -1.10004001       0.00007407      -0.00015561       0.00008956
O        0.28743633       2.46041009      14.17981652       0.00000000       0.00000000       0.00000000       0.00000000       0.00000000       0.00000000
O        1.89818073       2.51214428      17.06835071      -0.32091646      -0.95876246      -0.20841557      -0.00006671       0.00011946       0.00003995
O        0.21589840       2.48272839      19.81385718       0.11170893      -0.29937842      -0.16049127      -0.00002080      -0.00011365       0.00015136
Zn       1.96238633       3.10137119      15.14689051       0.00000000       0.00000000       0.00000000       0.00000000       0.00000000       0.00000000
Zn       0.21938456       3.13027433      17.92360345      -0.61215882      -2.72685292       2.89195633      -0.00003984       0.00012035       0.00023255
Zn       1.86586571       3.08204544      20.80697452      -1.57533802      -1.58744864       7.52584979       0.00008262      -0.00004787       0.00004906
O        1.96238633       5.09291009      15.14689051       0.00000000       0.00000000       0.00000000       0.00000000       0.00000000       0.00000000
O        0.21444772       5.13112119      17.91745235       0.83349089      -0.08413578      -0.13442144      -0.00002844       0.00020060       0.00032135
O        1.89758916       5.04930444      20.78837817      -0.64018547      -0.82421756       0.24674584       0.00005409       0.00004624       0.00024107
Zn       0.28743633       5.73387119      14.17981652       0.00000000       0.00000000       0.00000000       0.00000000       0.00000000       0.00000000
Zn       1.90670218       5.76747481      17.05122854      -0.03147603      -3.38609791      -0.63263774      -0.00005219      -0.00004432       0.00002498
Zn       0.27108587       5.67996450      19.82761265       1.39161490      -0.34181716      -0.23245359       0.00017713       0.00008433       0.00037373
O        0.28743633       7.72541009      14.17981652       0.00000000       0.00000000       0.00000000       0.00000000       0.00000000       0.00000000
O        1.89629232       7.75082851      17.06839273      -0.31045304       0.41502932       0.19148129       0.00001305      -0.00002445      -0.00001279
O        0.19214416       7.69986495      19.84286795       1.01308612       0.37048483      -0.82141216       0.00101460       0.00013307       0.00046060
Zn       1.96238633       8.36637119      15.14689051       0.00000000       0.00000000       0.00000000       0.00000000       0.00000000       0.00000000
Zn       0.20659357       8.33944107      17.93839899       1.39413836       0.13265688      -0.21247095       0.00012055      -0.00004592       0.00025899
Zn       1.87666440       8.30963324      20.68524035      -1.87405555      -1.84801327      -1.86805622       0.00090512      -0.00017726       0.00097823
O        1.96238633      10.35791009      15.14689051       0.00000000       0.00000000       0.00000000       0.00000000       0.00000000       0.00000000
O        0.21394311      10.34524402      17.89628258      -0.19338344      -0.55606655      -0.06333636       0.00000026      -0.00002679       0.00001779
O        1.89680063      10.31781484      20.64640738       0.66243955      -0.19101699      -0.44100210       0.00012026      -0.00005997      -0.00002096
H        5.18449375       1.03363186      21.89105144       0.03888054      -0.11948966       0.06462271      -0.00026482      -0.00045834       0.00020196
O        5.23413606       1.92047729      22.38323350       0.09592542       0.09454179      -0.46639645      -0.00041574      -0.00058842       0.00020728
H        1.92064977       0.43484882      21.47220908       0.24925798      -0.11279721       0.18545988       0.00011631      -0.00038676      -0.00015499
O        1.91056933       1.81854792      22.39678912      -0.03458555       0.39144210      -1.00492580      -0.00006221      -0.00021198      -0.00001933
O        5.09042430       7.56729982      22.59586088       0.36885691      -0.38709153      -0.22579233       0.00007665      -0.00029912       0.00035457
H        1.91313599       6.29804263      21.91731777      -0.31283605       0.24125662       0.43264351       0.00007531       0.00049292       0.00161442
O        1.86373795       7.21011129      22.36933335      -0.66555307       0.85969561       1.14020985       0.00110868       0.00074218       0.00179555
Zn       0.46958993       1.62806763      23.60419106       0.46456231       2.24457764      -0.22730052      -0.00005140      -0.00050772       0.00014035
C       -0.42418071       1.11630148      25.27144227       0.80080475       0.53422572       1.58537524      -0.00005084      -0.00018713      -0.00017121
H       -0.73890173       0.07244394      25.12490032      -0.02251884       0.06915461       0.31136994      -0.00001301      -0.00039451       0.00017451
H       -1.34714965       1.71048290      25.24909309      -0.06071531       0.42340799       0.11987692      -0.00002404      -0.00028503       0.00012696
C        0.26542905       1.27301622      26.62639977       1.29300605      -0.56517322       1.42100705       0.00012323      -0.00045639       0.00012827
H       -0.36589222       0.90007831      27.44907431       0.23646138      -0.16452644       0.11870834       0.00017184      -0.00048063      -0.00001399
H        0.49508122       2.32226364      26.85103717      -0.13917890      -0.12170708       0.32338442      -0.00006828      -0.00014786       0.00014069
H        1.21082997       0.71678322      26.68627856       0.09187921      -0.03607042       0.13573723       0.00016668      -0.00016347      -0.00012856
Zn       3.53254316       2.41559728      23.35198094      -5.05774834       3.83748419      -0.29574644      -0.00027987      -0.00105287       0.00092182
C        3.54303595       3.70558490      24.85445230      -0.01132212       0.83290723      -0.28455486      -0.00008063      -0.00043224       0.00011734
H        2.67888127       4.35242907      24.65493562       0.00988485      -0.04857064      -0.09151460      -0.00035676      -0.00056998      -0.00036328
H        4.44488627       4.31626952      24.70543500       0.01405830       0.07288426      -0.05539692      -0.00025704      -0.00042207      -0.00094620
C        3.48554297       3.18348398      26.29829711       0.68826616       0.44113563      -0.63356185       0.00026458       0.00176913       0.00063845
H        3.08770677       3.94061241      26.99491426      -0.29686009      -0.00638183      -0.13531421       0.00057102       0.00327200      -0.00016520
H        4.48052958       2.90168458      26.66563790       0.14827317       0.23378980       0.00581143       0.00069916       0.00280268       0.00119997
H        2.84395160       2.30079552      26.41098035       0.14968054      -0.04008927      -0.08392520       0.00051955       0.00205880       0.00305294
Zn       3.30235508       7.39122251      23.52840014       4.14929597       3.58345394      -1.30900813       0.00063962      -0.00122351       0.00152585
Zn      -0.67950956       7.95467155      24.26439150       2.72651395       2.76748643       2.64134667       0.00171710      -0.00107481      -0.00058792
C        0.83816920       8.41867308      25.40443596       1.14160441       0.02997905      -0.73888299       0.00021603      -0.00042079      -0.00014185
H        1.20716657       9.41860247      25.13790462      -0.03808674       0.06395395      -0.20384144      -0.00010211       0.00017820      -0.00006343
H        1.62556630       7.71093473      25.10160578       0.04747379       0.12588042      -0.08373655       0.00104396       0.00021808       0.00024858
C        0.60703524       8.29150238      26.91304602      -0.27529850       1.20796810      -1.25657628      -0.00025954      -0.00062771      -0.00030822
H        1.52083795       8.51671438      27.47940985       0.26632944       0.37972376      -0.35934754      -0.00067641       0.00004529       0.00020777
H        0.29543684       7.27762725      27.19601420      -0.02047989       0.21685297      -0.03199569       0.00012090      -0.00062517      -0.00077720
H       -0.17168054       8.97235477      27.27054421      -0.28017315       0.12618428      -0.33610661      -0.00087094      -0.00081953      -0.00052068
Zn       5.82675590       5.70479861      22.54284787       2.02533003      -0.41885783      -1.85119122      -0.00011103      -0.00089888       0.00011298
C        6.82929559       4.60063013      23.83731915       0.29100020       0.22307830       1.38605688       0.00017948      -0.00062948      -0.00019619
H        7.81632073       4.53708271      23.35634325       0.06637489       0.03002841       0.00620857      -0.00001274      -0.00069837      -0.00010485
H        6.34274161       3.62224124      23.70496333      -0.15172572      -0.03996333       0.03206241      -0.00001109      -0.00080328      -0.00005541
C        6.96969594       4.91239328      25.32459139      -0.64536409       0.24535992       1.46093073      -0.00004799      -0.00078970       0.00000540
H        6.00429039       4.99024011      25.84212388       0.04219175       0.09520335       0.29048895      -0.00000589      -0.00074123      -0.00019202
H        7.50381543       5.85193723      25.50162908      -0.29712129      -0.02528526      -0.04677046       0.00010331      -0.00076228       0.00000905
H        7.52500654       4.12607252      25.85384479      -0.10871448       0.16777459      -0.05439210      -0.00012274      -0.00080976       0.00001580
C        4.06991507       6.91087131      27.62826432       1.83291554       1.01380877      -0.16967292       0.00352994       0.00027102       0.01145904
C        3.94333567       9.14172452      26.73280187       0.83061077       0.50848387       0.87095423      -0.00092410      -0.01157634      -0.00186506
C        3.98626676       9.66342684      28.02151593       0.71328837      -0.39185789       0.07875370      -0.01256868       0.02982143      -0.01550325
C        4.11835952       7.42600496      28.91948446      -0.07721345      -0.14370409      -0.41230893      -0.00521630       0.03240250      -0.00325567
C        4.03512419       7.75892248      26.51076834      -0.50947169      -0.49073193       0.01165789       0.00044559       0.01992878      -0.00490097
C        4.11974361       8.81008259      29.12085057       1.07364529      -0.39795153       0.39889788      -0.01305068      -0.00342715       0.00718536
H        3.94580045      10.73933051      28.18849543      -0.17739644      -0.04366054       0.00033798      -0.02065068       0.00732207      -0.01441686
H        3.87131142       9.82324294      25.88491579      -0.33345420      -0.10039646       0.09824074      -0.00300233       0.00474945      -0.01224375
H        4.15666195       6.74680181      29.77338640       0.10995403       0.20930492       0.08556163      -0.00516563       0.01695921       0.01009154
H        4.09734382       5.82956150      27.47986439       0.25398787       0.13339750      -0.03046275       0.00746010       0.01286602       0.01077054
N        4.22361693       7.23164395      25.21631892      -0.25095105       0.54551137      -1.31937904       0.00207090      -0.00481359       0.00531230
O        4.22463414       9.38105219      30.36825542       2.63194171      -1.57085821      -0.78919967      -0.03944496       0.03388990      -0.00713035
H        4.33560706       6.21623256      25.30924703      -0.12602757       0.08845655      -0.01166410       0.00099674       0.00092493       0.00376597
H        4.64349442       8.73178270      30.96282397      -0.54408258       0.28083970       0.03703272      -0.09793879      -0.00332534       0.04036851
Zn       6.17825175       7.30984272      32.43759159       0.00000000       0.00000000       0.00000000       0.01409439      -0.00573928       0.00109994
C        5.10645289       7.38281065      34.07007981       0.00000000       0.00000000       0.00000000       0.00175114       0.00236435      -0.00284157
C        5.79934430       8.16390905      35.20182505       0.00000000       0.00000000       0.00000000      -0.00872309       0.00398669       0.00228773
H        4.11633133       7.81514937      33.85301800       0.00000000       0.00000000       0.00000000       0.00204541      -0.00063449      -0.01026061
H        4.91449753       6.34340997      34.38358494       0.00000000       0.00000000       0.00000000       0.00283119       0.00108536      -0.00830856
H        6.78711033       7.74641925      35.44942090       0.00000000       0.00000000       0.00000000      -0.01201177       0.00377236       0.01528477
H        5.20812686       8.15575924      36.13188161       0.00000000       0.00000000       0.00000000      -0.02039659       0.00784472      -0.00492183
H        5.96055637       9.21767219      34.93282467       0.00000000       0.00000000       0.00000000      -0.00474335       0.00284586       0.00014779
C        7.34538180       7.23475221      30.87504115       0.00000000       0.00000000       0.00000000       0.00496375      -0.01166706      -0.00346859
H        7.09331887       8.02582874      30.15180771       0.00000000       0.00000000       0.00000000      -0.01603653      -0.00817530       0.00372832
H        6.46460467       5.67737354      29.61234604       0.00000000       0.00000000       0.00000000      -0.00517433       0.00105011      -0.00519466
C        7.39009178       5.86791475      30.17370927       0.00000000       0.00000000       0.00000000       0.00109684      -0.00668826      -0.01065676
H        7.51703694       5.03231946      30.87852098       0.00000000       0.00000000       0.00000000       0.01008710      -0.01085408      -0.02068352
H        8.34230776       7.50763864      31.26427873       0.00000000       0.00000000       0.00000000       0.01024981      -0.00838207      -0.01759843
H        8.22030907       5.81015215      29.45131674       0.00000000       0.00000000       0.00000000      -0.00627549       0.00118298      -0.02405502
117
Lattice="6.733 0.0 0.0 6.447765397510814e-16 10.477 0.0 2.449293598294707e-15 2.449293598294707e-15 40.0" Properties=species:S:1:pos:R:3:momenta:R:3:forces:R:3 energy=-587.3868865082181 pbc="T T F"
Zn       3.63733633       0.46887119      14.17981652       0.00000000       0.00000000       0.00000000       0.00000000       0.00000000       0.00000000
Zn       5.26273502       0.53261438      17.04062508       0.83841913      -0.54403235       0.22989884       0.00001513      -0.00000157      -0.00003416
Zn       3.66671788       0.50793130      19.76911059      -2.49972180       0.60078940      -2.54284576       0.00007544      -0.00060014      -0.00001446
O        3.63733633       2.46041009      14.17981652       0.00000000       0.00000000       0.00000000       0.00000000       0.00000000       0.00000000
O        5.26050885       2.51464427      17.07307357       0.35171459      -0.35759391      -0.69029837       0.00000886      -0.00003473       0.00006090
O        3.56089883       2.49354797      19.83174555      -0.39251564      -1.41662258      -0.09301510      -0.00020589      -0.00080838      -0.00019255
Zn       5.31228633       3.10137119      15.14689051       0.00000000       0.00000000       0.00000000       0.00000000       0.00000000       0.00000000
Zn       3.57271815       3.13898812      17.94162640      -0.72235451      -3.62135596       1.32943717      -0.00000859      -0.00015745      -0.00005798
Zn       5.26848555       3.08176446      20.69124663      -2.64604903      -2.33978117       1.04140547      -0.00036576      -0.00095374      -0.00011884
O        5.31228633       5.09291009      15.14689051       0.00000000       0.00000000       0.00000000       0.00000000       0.00000000       0.00000000
O        3.58213936       5.13679239      17.94022038       0.36881326      -0.09972036       0.08973616      -0.00000244      -0.00013333       0.00001990
O        5.27896642       5.06362417      20.76309538      -0.69386753      -0.79683274       0.85416452      -0.00005323      -0.00087045      -0.00042020
Zn       3.63733633       5.73387119      14.17981652       0.00000000       0.00000000       0.00000000       0.00000000       0.00000000       0.00000000
Zn       5.25840426       5.76219619      17.05225749       0.29560465       0.36424218      -2.79888263      -0.00002806      -0.00006978      -0.00005441
Zn       3.55368825       5.68996027      19.88673270      -3.32695876      -0.70607250      -0.77127070      -0.00009411      -0.00013792      -0.00014659
O        3.63733633       7.72541009      14.17981652       0.00000000       0.00000000       0.00000000       0.00000000       0.00000000       0.00000000
O        5.26260692       7.74605284      17.06154567       0.08725555       0.43720471      -0.09879896       0.00004387      -0.00007389       0.00009393
O        3.57695851       7.70503786      19.84255181      -1.60843776       0.55298398       0.08443956       0.00004886      -0.00008544      -0.00001077
Zn       5.31228633       8.36637119      15.14689051       0.00000000       0.00000000       0.00000000       0.00000000       0.00000000       0.00000000
Zn       3.58622838       8.33638214      17.94685269      -1.11616334       1.65281801      -0.28291871      -0.00000645      -0.00008199      -0.00011200
Zn       5.24728733       8.38401836      20.75938450       1.26326985       2.77303954      -1.17793842       0.00016972      -0.00069660       0.00001386
O        5.31228633      10.35791009      15.14689051       0.00000000       0.00000000       0.00000000       0.00000000       0.00000000       0.00000000
O        3.57873802      10.34472640      17.89472020      -0.35148294      -0.27980451      -0.83469563       0.00001285      -0.00008578      -0.00005656
O        5.25809555      10.33728912      20.71012211       1.18486090       0.90425458      -0.16782440       0.00000503      -0.00043357       0.00037366
Zn       0.28743633       0.46887119      14.17981652       0.00000000       0.00000000       0.00000000       0.00000000       0.00000000       0.00000000
Zn       1.89771875       0.53165515      17.05220383      -3.34744643      -1.34444639       0.17091872      -0.00000731      -0.00001999      -0.00000586
Zn       0.12161821       0.49890429      19.77863175       0.04711257      -0.97577509      -1.10004001      -0.00008208      -0.00023989       0.00011267
O        0.28743633       2.46041009      14.17981652       0.00000000       0.00000000       0.00000000       0.00000000       0.00000000       0.00000000
O        1.89825548       2.51215815      17.06829473      -0.32091646      -0.95876246      -0.20841557      -0.00001998      -0.00006269       0.00005589
O        0.21585836       2.48313182      19.81335446       0.11170893      -0.29937842      -0.16049127      -0.00000939      -0.00022301       0.00016733
Zn       1.96238633       3.10137119      15.14689051       0.00000000       0.00000000       0.00000000       0.00000000       0.00000000       0.00000000
Zn       0.21942977       3.13034954      17.92332311      -0.61215882      -2.72685292       2.89195633       0.00000028      -0.00019593       0.00000988
Zn       1.86554828       3.08193922      20.80711987      -1.57533802      -1.58744864       7.52584979       0.00011457      -0.00030932      -0.00004679
O        1.96238633       5.09291009      15.14689051       0.00000000       0.00000000       0.00000000       0.00000000       0.00000000       0.00000000
O        0.21446648       5.13101944      17.91702217       0.83349089      -0.08413578      -0.13442144       0.00001385      -0.00021605      -0.00023069
O        1.89775604       5.04901226      20.78715173      -0.64018547      -0.82421756       0.24674584      -0.00002573      -0.00020751      -0.00002295
Zn       0.28743633       5.73387119      14.17981652       0.00000000       0.00000000       0.00000000       0.00000000       0.00000000       0.00000000
Zn       1.90666090       5.76761836      17.05124055      -0.03147603      -3.38609791      -0.63263774       0.00002560      -0.00004079      -0.00009244
Zn       0.27046031       5.67998330      19.82732389       1.39161490      -0.34181716      -0.23245359       0.00002807      -0.00029972      -0.00034050
O        0.28743633       7.72541009      14.17981652       0.00000000       0.00000000       0.00000000       0.00000000       0.00000000       0.00000000
O        1.89626915       7.75091847      17.06834559      -0.31045304       0.41502932       0.19148129       0.00001242      -0.00006779       0.00004440
O        0.18850026       7.69962674      19.84088408       1.01308612       0.37048483      -0.82141216       0.00051963      -0.00023476       0.00011644
Zn       1.96238633       8.36637119      15.14689051       0.00000000       0.00000000       0.00000000       0.00000000       0.00000000       0.00000000
Zn       0.20615416       8.33970461      17.93731618       1.39413836       0.13265688      -0.21247095       0.00006320      -0.00004829       0.00000619
Zn       1.87411750       8.30930370      20.68121227      -1.87405555      -1.84801327      -1.86805622       0.00029109      -0.00015917       0.00047587
O        1.96238633      10.35791009      15.14689051       0.00000000       0.00000000       0.00000000       0.00000000       0.00000000       0.00000000
O        0.21397275      10.34536875      17.89598028      -0.19338344      -0.55606655      -0.06333636      -0.00000998      -0.00001365       0.00009207
O        1.89671501      10.31768155      20.64593681       0.66243955      -0.19101699      -0.44100210      -0.00001153      -0.00015685       0.00003823
H        5.18546041       1.03617902      21.89076621       0.03888054      -0.11948966       0.06462271      -0.00050232      -0.00070751       0.00024569
O        5.23577722       1.92292271      22.38273251       0.09592542       0.09454179      -0.46639645      -0.00083636      -0.00065725       0.00020196
H        1.92034461       0.43411306      21.47210317       0.24925798      -0.11279721       0.18545988       0.00004930      -0.00007287      -0.00001984
O        1.91079722       1.81887393      22.39643344      -0.03458555       0.39144210      -1.00492580      -0.00005611      -0.00021702       0.00019591
O        5.08869428       7.56984093      22.59557356       0.36885691      -0.38709153      -0.22579233      -0.00014806      -0.00195197      -0.00042293
H        1.91337203       6.29414985      21.90993953      -0.31283605       0.24125662       0.43264351      -0.00027094      -0.00002789       0.00025826
O        1.85918681       7.20679652      22.36186439      -0.66555307       0.85969561       1.14020985       0.00039170      -0.00040927       0.00065038
Zn       0.46976560       1.63028267      23.60405828       0.46456231       2.24457764      -0.22730052       0.00010936      -0.00080585       0.00024855
C       -0.42446839       1.11796464      25.27078663       0.80080475       0.53422572       1.58537524       0.00006667      -0.00092176       0.00029200
H       -0.73919230       0.07416720      25.12323188      -0.02251884       0.06915461       0.31136994      -0.00021169      -0.00042442       0.00033517
H       -1.34737510       1.71202355      25.24810490      -0.06071531       0.42340799       0.11987692      -0.00004033      -0.00031543       0.00034886
C        0.26470603       1.27436663      26.62607352       1.29300605      -0.56517322       1.42100705       0.00009948      -0.00078069      -0.00011756
H       -0.36692054       0.90267004      27.44891014       0.23646138      -0.16452644       0.11870834       0.00021967      -0.00192006       0.00017648
H        0.49499167       2.32345067      26.85049073      -0.13917890      -0.12170708       0.32338442      -0.00048462      -0.00096399       0.00064518
H        1.20954092       0.71738021      26.68671503       0.09187921      -0.03607042       0.13573723       0.00036992      -0.00057730      -0.00017623
Zn       3.53313380       2.41945046      23.34962323      -5.05774834       3.83748419      -0.29574644      -0.00041896      -0.00195513       0.00184943
C        3.54195564       3.70509435      24.85570910      -0.01132212       0.83290723      -0.28455486      -0.00086697      -0.00109710       0.00125777
H        2.68013589       4.35546107      24.65687791       0.00988485      -0.04857064      -0.09151460      -0.00035468      -0.00133912      -0.00017500
H        4.44593112       4.31422068      24.71429893       0.01405830       0.07288426      -0.05539692      -0.00042636      -0.00164704       0.00057909
C        3.47621703       3.17101083      26.29507625       0.68826616       0.44113563      -0.63356185      -0.00103047       0.00300875       0.00324401
H        3.08399158       3.92478945      26.99814206      -0.29686009      -0.00638183      -0.13531421       0.00219122       0.00648714       0.00101735
H        4.46781877       2.87534058      26.66236485       0.14827317       0.23378980       0.00581143      -0.00183476       0.00018764       0.00234444
H        2.82514608       2.29379428      26.39605493       0.14968054      -0.04008927      -0.08392520      -0.00467433       0.00530923       0.00674643
Zn       3.29603553       7.39840324      23.51973152       4.14929597       3.58345394      -1.30900813       0.00135208      -0.00311034       0.00244072
Zn      -0.68764749       7.96184267      24.26861960       2.72651395       2.76748643       2.64134667       0.00124345      -0.00219043      -0.00199114
C        0.83618850       8.42030276      25.40440652       1.14160441       0.02997905      -0.73888299       0.00013928      -0.00101263      -0.00090506
H        1.20834394       9.41887719      25.13694630      -0.03808674       0.06395395      -0.20384144      -0.00088009      -0.00064017      -0.00010992
H        1.61985580       7.70951064      25.09970166       0.04747379       0.12588042      -0.08373655       0.00149928      -0.00017701      -0.00103691
C        0.60842438       8.29462483      26.91376830      -0.27529850       1.20796810      -1.25657628      -0.00103269      -0.00291528      -0.00186942
H        1.52470542       8.51668934      27.47747595       0.26632944       0.37972376      -0.35934754      -0.00300050       0.00052396      -0.00008882
H        0.29429574       7.28203014      27.19801468      -0.02047989       0.21685297      -0.03199569       0.00227315      -0.00457162      -0.00258376
H       -0.16735913       8.97788920      27.27225567      -0.28017315       0.12618428      -0.33610661      -0.00481497      -0.00638656      -0.00265949
Zn       5.82669264       5.70935790      22.54392725       2.02533003      -0.41885783      -1.85119122       0.00000089      -0.00246315      -0.00036518
C        6.82825475       4.60430457      23.83802642       0.29100020       0.22307830       1.38605688      -0.00023538      -0.00272261      -0.00034009
H        7.81549471       4.54082840      23.35736933       0.06637489       0.03002841       0.00620857       0.00001083      -0.00282630      -0.00040882
H        6.34226657       3.62563761      23.70574348      -0.15172572      -0.03996333       0.03206241      -0.00045785      -0.00241750      -0.00009896
C        6.96923829       4.91608102      25.32541609      -0.64536409       0.24535992       1.46093073       0.00016446      -0.00179396      -0.00079764
H        6.00424042       4.99412337      25.84383756       0.04219175       0.09520335       0.29048895      -0.00074887      -0.00179468      -0.00083910
H        7.50351641       5.85571569      25.50202179      -0.29712129      -0.02528526      -0.04677046      -0.00055171      -0.00208853      -0.00096829
H        7.52511751       4.13002383      25.85434808      -0.10871448       0.16777459      -0.05439210      -0.00039764      -0.00168532       0.00007589
C        4.04877344       6.86392592      27.60902763       1.83291554       1.01380877      -0.16967292       0.00843654       0.04500462      -0.00329581
C        3.95458542       9.11734471      26.76398843       0.83061077       0.50848387       0.87095423      -0.00787974       0.04119209      -0.01471136
C        4.04680317       9.60644751      28.06337452       0.71328837      -0.39185789       0.07875370      -0.01746382      -0.01191079      -0.00297087
C        4.14108873       7.34916078      28.90876724      -0.07721345      -0.14370409      -0.41230893      -0.00324694      -0.00361986       0.01376974
C        4.02484531       7.73974513      26.51201471      -0.50947169      -0.49073193       0.01165789       0.00372495      -0.02883711       0.01108052
C        4.20541987       8.72667968      29.13644824       1.07364529      -0.39795153       0.39889788      -0.02379133       0.07737937      -0.01559116
H        4.06483756      10.67800303      28.25677217      -0.17739644      -0.04366054       0.00033798      -0.02813900       0.03656761      -0.02400856
H        3.88768351       9.81967098      25.93258785      -0.33345420      -0.10039646       0.09824074      -0.00721258      -0.00434728      -0.01108181
H        4.17848966       6.65132031      29.74749024       0.10995403       0.20930492       0.08556163      -0.00032887       0.04502514       0.00414305
H        4.04675051       5.78690943      27.43467374       0.25398787       0.13339750      -0.03046275       0.02541592       0.00594266       0.02077986
N        4.21480479       7.23722643      25.20816115      -0.25095105       0.54551137      -1.31937904       0.00040333       0.00720165      -0.00141280
O        4.42610100       9.25633634      30.39541745       2.63194171      -1.57085821      -0.78919967      -0.05186216       0.04478866      -0.00576479
H        4.32993726       6.22086378      25.28915458      -0.12602757       0.08845655      -0.01166410       0.00252622      -0.00265128       0.00917077
H        5.20253357       8.77844111      30.75658103      -0.54408258       0.28083970       0.03703272      -0.08908680       0.02075560       0.04871729
Zn       6.12068652       7.39132266      32.42303174       0.00000000       0.00000000       0.00000000       0.02813351      -0.02139363       0.00871493
C        5.09776831       7.38798169      34.07705436       0.00000000       0.00000000       0.00000000       0.01430126      -0.00481251       0.00218633
C        5.84487534       8.14096891      35.19248427       0.00000000       0.00000000       0.00000000       0.00118795       0.00134825       0.00567323
H        4.10654102       7.83233209      33.89749532       0.00000000       0.00000000       0.00000000       0.01667908      -0.00279905      -0.01121028
H        4.91348465       6.34199199      34.36963704       0.00000000       0.00000000       0.00000000       0.00691809      -0.00295196       0.00402803
H        6.84842017       7.72562350      35.36468506       0.00000000       0.00000000       0.00000000      -0.00205617       0.00019760       0.02385047
H        5.31336232       8.09973057      36.15604771       0.00000000       0.00000000       0.00000000      -0.01134545       0.01544763      -0.00007369
H        5.98016462       9.20447946      34.94843662       0.00000000       0.00000000       0.00000000       0.00814200      -0.00050174      -0.00223486
C        7.33695536       7.35385559      30.88949772       0.00000000       0.00000000       0.00000000       0.00509762      -0.01106376      -0.00754324
H        7.18733661       8.13886670      30.13200385       0.00000000       0.00000000       0.00000000      -0.01779188       0.00310317       0.00896876
H        6.51948443       5.79755684      29.57566925       0.00000000       0.00000000       0.00000000      -0.01220276      -0.01537782      -0.00246413
C        7.39207783       5.96978053      30.22063346       0.00000000       0.00000000       0.00000000       0.00290419      -0.00470757      -0.02328234
H        7.42002238       5.14722641      30.95138165       0.00000000       0.00000000       0.00000000       0.04331911      -0.01326255      -0.02925727
H        8.31174352       7.59844425      31.34776472       0.00000000       0.00000000       0.00000000       0.01478265      -0.01718017      -0.02408292
H        8.28520750       5.86403833      29.58587181       0.00000000       0.00000000       0.00000000      -0.01165701       0.01654831      -0.05454877
117
Lattice="6.733 0.0 0.0 6.447765397510814e-16 10.477 0.0 2.449293598294707e-15 2.449293598294707e-15 40.0" Properties=species:S:1:pos:R:3:momenta:R:3:forces:R:3 energy=-587.2495103091318 pbc="T T F"
Zn       3.63733633       0.46887119      14.17981652       0.00000000       0.00000000       0.00000000       0.00000000       0.00000000       0.00000000
Zn       5.26267510       0.53272925      17.04055114       0.83841913      -0.54403235       0.22989884       0.00001181      -0.00000489      -0.00010931
Zn       3.66660274       0.51014760      19.76886638      -2.49972180       0.60078940      -2.54284576       0.00008624      -0.00111599       0.00000025
O        3.63733633       2.46041009      14.17981652       0.00000000       0.00000000       0.00000000       0.00000000       0.00000000       0.00000000
O        5.26047577       2.51474805      17.07310834       0.35171459      -0.35759391      -0.69029837      -0.00001554      -0.00005509      -0.00000572
O        3.56157780       2.49632077      19.83252253      -0.39251564      -1.41662258      -0.09301510      -0.00065338      -0.00150078      -0.00066763
Zn       5.31228633       3.10137119      15.14689051       0.00000000       0.00000000       0.00000000       0.00000000       0.00000000       0.00000000
Zn       3.57278126       3.13954032      17.94158367      -0.72235451      -3.62135596       1.32943717      -0.00006774      -0.00024233      -0.00019077
Zn       5.26972729       3.08495246      20.69153748      -2.64604903      -2.33978117       1.04140547      -0.00068240      -0.00157150      -0.00106934
O        5.31228633       5.09291009      15.14689051       0.00000000       0.00000000       0.00000000       0.00000000       0.00000000       0.00000000
O        3.58216882       5.13724120      17.94016619       0.36881326      -0.09972036       0.08973616      -0.00005825      -0.00023292      -0.00022902
O        5.27924916       5.06644597      20.76453672      -0.69386753      -0.79683274       0.85416452       0.00002419      -0.00195275      -0.00199180
Zn       3.63733633       5.73387119      14.17981652       0.00000000       0.00000000       0.00000000       0.00000000       0.00000000       0.00000000
Zn       5.25846468       5.76239574      17.05218348       0.29560465       0.36424218      -2.79888263      -0.00007592      -0.00012931      -0.00012685
Zn       3.55416470       5.69036242      19.88670292      -3.32695876      -0.70607250      -0.77127070      -0.00003916      -0.00016177      -0.00036237
O        3.63733633       7.72541009      14.17981652       0.00000000       0.00000000       0.00000000       0.00000000       0.00000000       0.00000000
O        5.26245904       7.74615213      17.06139115       0.08725555       0.43720471      -0.09879896       0.00001820      -0.00013689      -0.00004923
O        3.57689592       7.70529169      19.84228270      -1.60843776       0.55298398       0.08443956      -0.00001416      -0.00013954      -0.00026313
Zn       5.31228633       8.36637119      15.14689051       0.00000000       0.00000000       0.00000000       0.00000000       0.00000000       0.00000000
Zn       3.58625440       8.33667777      17.94677375      -1.11616334       1.65281801      -0.28291871       0.00002273      -0.00014032      -0.00024043
Zn       5.24719258       8.38619344      20.75817453       1.26326985       2.77303954      -1.17793842       0.00035440      -0.00169564       0.00021631
O        5.31228633      10.35791009      15.14689051       0.00000000       0.00000000       0.00000000       0.00000000       0.00000000       0.00000000
O        3.57868510      10.34506079      17.89491093      -0.35148294      -0.27980451      -0.83469563       0.00003665      -0.00015307      -0.00024545
O        5.25814833      10.33895884      20.70880471       1.18486090       0.90425458      -0.16782440      -0.00003104      -0.00102467       0.00059149
Zn       0.28743633       0.46887119      14.17981652       0.00000000       0.00000000       0.00000000       0.00000000       0.00000000       0.00000000
Zn       1.89778477       0.53182230      17.05200504      -3.34744643      -1.34444639       0.17091872      -0.00000094      -0.00006230      -0.00003541
Zn       0.12189488       0.49978174      19.77796877       0.04711257      -0.97577509      -1.10004001      -0.00019391      -0.00037439       0.00018443
O        0.28743633       2.46041009      14.17981652       0.00000000       0.00000000       0.00000000       0.00000000       0.00000000       0.00000000
O        1.89831481       2.51231855      17.06839338      -0.32091646      -0.95876246      -0.20841557      -0.00000744      -0.00013430      -0.00008645
O        0.21588655       2.48385082      19.81282580       0.11170893      -0.29937842      -0.16049127       0.00002133      -0.00041336      -0.00010355
Zn       1.96238633       3.10137119      15.14689051       0.00000000       0.00000000       0.00000000       0.00000000       0.00000000       0.00000000
Zn       0.21941491       3.13087867      17.92292854      -0.61215882      -2.72685292       2.89195633       0.00003933      -0.00029642      -0.00014830
Zn       1.86512209       3.08277260      20.80695318      -1.57533802      -1.58744864       7.52584979      -0.00000500      -0.00056353      -0.00023052
O        1.96238633       5.09291009      15.14689051       0.00000000       0.00000000       0.00000000       0.00000000       0.00000000       0.00000000
O        0.21441341       5.13146047      17.91737580       0.83349089      -0.08413578      -0.13442144       0.00006182      -0.00037243      -0.00074228
O        1.89789185       5.04951524      20.78684402      -0.64018547      -0.82421756       0.24674584      -0.00007675      -0.00043530      -0.00038928
Zn       0.28743633       5.73387119      14.17981652       0.00000000       0.00000000       0.00000000       0.00000000       0.00000000       0.00000000
Zn       1.90658612       5.76775957      17.05127276      -0.03147603      -3.38609791      -0.63263774       0.00004828       0.00000467      -0.00024937
Zn       0.27027789       5.68087301      19.82768592       1.39161490      -0.34181716      -0.23245359      -0.00003137      -0.00050380      -0.00084341
O        0.28743633       7.72541009      14.17981652       0.00000000       0.00000000       0.00000000       0.00000000       0.00000000       0.00000000
O        1.89629421       7.75101630      17.06831378      -0.31045304       0.41502932       0.19148129       0.00001616      -0.00005507      -0.00006666
O        0.18725780       7.70025621      19.83982483       1.01308612       0.37048483      -0.82141216       0.00052860      -0.00055840      -0.00055754
Zn       1.96238633       8.36637119      15.14689051       0.00000000       0.00000000       0.00000000       0.00000000       0.00000000       0.00000000
Zn       0.20600154       8.33995564      17.93653209       1.39413836       0.13265688      -0.21247095       0.00003035      -0.00003471      -0.00028900
Zn       1.87315710       8.30999282      20.67859113      -1.87405555      -1.84801327      -1.86805622       0.00004267      -0.00023268      -0.00021665
O        1.96238633      10.35791009      15.14689051       0.00000000       0.00000000       0.00000000       0.00000000       0.00000000       0.00000000
O        0.21404034      10.34551383      17.89565615      -0.19338344      -0.55606655      -0.06333636      -0.00005464      -0.00002523      -0.00001454
O        1.89677963      10.31831446      20.64577860       0.66243955      -0.19101699      -0.44100210      -0.00006579      -0.00028941      -0.00015087
H        5.18710773       1.03861603      21.89009478       0.03888054      -0.11948966       0.06462271      -0.00066160      -0.00067431       0.00003790
O        5.23837690       1.92508682      22.38236052       0.09592542       0.09454179      -0.46639645      -0.00100693      -0.00037010      -0.00064877
H        1.92019097       0.43443019      21.47213558       0.24925798      -0.11279721       0.18545988       0.00004181      -0.00007650      -0.00008120
O        1.91092387       1.81959530      22.39607001      -0.03458555       0.39144210      -1.00492580       0.00009888      -0.00025439      -0.00007007
O        5.08910356       7.57633647      22.59533464       0.36885691      -0.38709153      -0.22579233      -0.00032100      -0.01070045      -0.00280154
H        1.91386761       6.29321803      21.90690619      -0.31283605       0.24125662       0.43264351      -0.00129560      -0.00123212      -0.00141640
O        1.85660788       7.20648176      22.35777004      -0.66555307       0.85969561       1.14020985      -0.00082603      -0.00145332      -0.00107601
Zn       0.46935953       1.63327350      23.60350158       0.46456231       2.24457764      -0.22730052       0.00056551      -0.00073498       0.00039314
C       -0.42428769       1.12042306      25.27028459       0.80080475       0.53422572       1.58537524       0.00033708      -0.00063450       0.00016949
H       -0.73839465       0.07641651      25.12226972      -0.02251884       0.06915461       0.31136994       0.00052855      -0.00077899       0.00045718
H       -1.34747763       1.71364891      25.24725927      -0.06071531       0.42340799       0.11987692       0.00016354      -0.00062424       0.00004760
C        0.26453530       1.27763272      26.62569692       1.29300605      -0.56517322       1.42100705       0.00013426      -0.00011615      -0.00005647
H       -0.36789879       0.90873333      27.44908480       0.23646138      -0.16452644       0.11870834       0.00007725      -0.00055245       0.00016962
H        0.49646368       2.32654858      26.84890879      -0.13917890      -0.12170708       0.32338442      -0.00007337      -0.00044185       0.00015984
H        1.20845066       0.71938011      26.68740312       0.09187921      -0.03607042       0.13573723       0.00041333      -0.00026452       0.00010852
Zn       3.53426606       2.42619263      23.34321829      -5.05774834       3.83748419      -0.29574644      -0.00024428      -0.00066355       0.00068395
C        3.54442791       3.70911654      24.85117885      -0.01132212       0.83290723      -0.28455486      -0.00038103      -0.00015382       0.00031476
H        2.68193248       4.36048804      24.65823465       0.00988485      -0.04857064      -0.09151460      -0.00019071      -0.00012108       0.00005297
H        4.44805885       4.31933493      24.71304845       0.01405830       0.07288426      -0.05539692      -0.00024468      -0.00044382      -0.00024444
C        3.48044305       3.16137686      26.28485039       0.68826616       0.44113563      -0.63356185       0.00016856       0.00208484       0.00157092
H        3.07671619       3.90194994      26.99495668      -0.29686009      -0.00638183      -0.13531421       0.00157379       0.00320012       0.00045311
H        4.47291426       2.87349260      26.65460498       0.14827317       0.23378980       0.00581143      -0.00016772       0.00063623       0.00068940
H        2.83936186       2.27570592      26.37259193       0.14968054      -0.04008927      -0.08392520      -0.00107222       0.00224746       0.00291382
Zn       3.29322230       7.40935786      23.51182170       4.14929597       3.58345394      -1.30900813       0.00069501      -0.00478418      -0.00071070
Zn      -0.69366602       7.96924244      24.27503069       2.72651395       2.76748643       2.64134667       0.00166548      -0.00560306      -0.00453638
C        0.83477626       8.42492639      25.40729619       1.14160441       0.02997905      -0.73888299      -0.00052420      -0.00144753      -0.00158430
H        1.21098135       9.42092015      25.13588467      -0.03808674       0.06395395      -0.20384144      -0.00114559      -0.00127295      -0.00224366
H        1.61438619       7.70967178      25.10226108       0.04747379       0.12588042      -0.08373655       0.00075664      -0.00083917      -0.00051303
C        0.61183077       8.30586749      26.91828383      -0.27529850       1.20796810      -1.25657628      -0.00164612      -0.00054189      -0.00204818
H        1.53429303       8.51524110      27.47647038       0.26632944       0.37972376      -0.35934754      -0.00196681       0.00093842      -0.00131434
H        0.28502067       7.29820300      27.20520505      -0.02047989       0.21685297      -0.03199569      -0.00022745      -0.00097445      -0.00106670
H       -0.15161336       9.00087140      27.27994314      -0.28017315       0.12618428      -0.33610661      -0.00269302      -0.00129849      -0.00263552
Zn       5.82684902       5.71800539      22.54507032       2.02533003      -0.41885783      -1.85119122       0.00060387      -0.00763250      -0.00128667
C        6.82825628       4.61359233      23.83951469       0.29100020       0.22307830       1.38605688      -0.00186463      -0.00726741      -0.00060236
H        7.81565490       4.55042521      23.35892070       0.06637489       0.03002841       0.00620857      -0.00164476      -0.00953288      -0.00093901
H        6.34386475       3.63419254      23.70638858      -0.15172572      -0.03996333       0.03206241      -0.00385252      -0.00644698       0.00126550
C        6.97016844       4.92326799      25.32760242      -0.64536409       0.24535992       1.46093073      -0.00077978      -0.00385995      -0.00146516
H        6.00587181       5.00081033      25.84734761       0.04219175       0.09520335       0.29048895      -0.00104896      -0.00372829      -0.00100185
H        7.50523993       5.86252856      25.50533451      -0.29712129      -0.02528526      -0.04677046      -0.00168308      -0.00326766      -0.00290850
H        7.52620885       4.13592315      25.85444017      -0.10871448       0.16777459      -0.05439210       0.00005032      -0.00204198       0.00041972
C        4.01701506       6.80375733      27.57783973       1.83291554       1.01380877      -0.16967292       0.00737046       0.02580032      -0.00360065
C        3.97849206       9.08625496      26.79905243       0.83061077       0.50848387       0.87095423      -0.00699105       0.02248483      -0.02100613
C        4.11608919       9.52872971      28.11080044       0.71328837      -0.39185789       0.07875370      -0.02144402       0.00549671      -0.01565324
C        4.15465825       7.24238948      28.88855988      -0.07721345      -0.14370409      -0.41230893      -0.00154892       0.01106153       0.00360778
C        4.02007389       7.71485715      26.51073988      -0.50947169      -0.49073193       0.01165789       0.00164165      -0.00739412      -0.00093649
C        4.28646321       8.60875848      29.14748054       1.07364529      -0.39795153       0.39889788      -0.02336747       0.04661736      -0.01679785
H        4.16298955      10.59152554      28.34232956      -0.17739644      -0.04366054       0.00033798      -0.03800795       0.02897455      -0.02739750
H        3.91270291       9.81273315      25.98846653      -0.33345420      -0.10039646       0.09824074      -0.00451992      -0.00413945      -0.02438505
H        4.18673143       6.52447182      29.70923848       0.10995403       0.20930492       0.08556163       0.00339413       0.03969077       0.00155768
H        3.95434169       5.73635834      27.36314714       0.25398787       0.13339750      -0.03046275       0.01480928       0.00769681       0.00829874
N        4.21055919       7.23908131      25.19935338      -0.25095105       0.54551137      -1.31937904      -0.00030632       0.00279553      -0.00555538
O        4.62427682       9.07437757      30.40823001       2.63194171      -1.57085821      -0.78919967      -0.06207242       0.03914229      -0.00288523
H        4.31980593       6.22043837      25.26302841      -0.12602757       0.08845655      -0.01166410      -0.00029438      -0.00387868       0.00322025
H        5.53133763       8.72396497      30.57832917      -0.54408258       0.28083970       0.03703272      -0.07084420       0.06221083       0.02888574
Zn       6.02354165       7.50505961      32.36021503       0.00000000       0.00000000       0.00000000       0.05982965      -0.03575599       0.03360169
C        5.04418392       7.41765435      34.03174721       0.00000000       0.00000000       0.00000000       0.02153394      -0.00767814       0.01667067
C        5.83389277       8.12618775      35.14616577       0.00000000       0.00000000       0.00000000      -0.00045613       0.00138056       0.02706913
H        4.04136943       7.85626552      33.91398791       0.00000000       0.00000000       0.00000000       0.03013686       0.01045900      -0.01990270
H        4.89011243       6.35607718      34.28256781       0.00000000       0.00000000       0.00000000      -0.00357734      -0.00174683       0.02852270
H        6.84929730       7.71696494      35.25013095       0.00000000       0.00000000       0.00000000      -0.00195081       0.00270066       0.05297793
H        5.34864067       8.02313290      36.12926223       0.00000000       0.00000000       0.00000000      -0.02037285       0.01075727       0.01887319
H        5.94541950       9.20217023      34.94889051       0.00000000       0.00000000       0.00000000       0.00224599      -0.00040693       0.01722757
C        7.33579718       7.45085032      30.89633014       0.00000000       0.00000000       0.00000000       0.01724525      -0.02413065       0.00991842
H        7.30276670       8.21219876      30.09963966       0.00000000       0.00000000       0.00000000      -0.03813270      -0.00201748       0.02380240
H        6.58697391       5.91108640      29.52841674       0.00000000       0.00000000       0.00000000      -0.00705061      -0.00634613       0.00141184
C        7.38275438       6.04374531      30.27304907       0.00000000       0.00000000       0.00000000       0.01508446      -0.00988702      -0.02084476
H        7.25473716       5.24802232      31.02355171       0.00000000       0.00000000       0.00000000       0.05145927      -0.02697015      -0.02611278
H        8.27474853       7.66897289      31.43513090       0.00000000       0.00000000       0.00000000       0.04473719      -0.02626127      -0.02700106
H        8.33712015       5.85322175      29.75911377       0.00000000       0.00000000       0.00000000       0.00519116       0.01220067      -0.05069034
117
Lattice="6.733 0.0 0.0 6.447765397510814e-16 10.477 0.0 2.449293598294707e-15 2.449293598294707e-15 40.0" Properties=species:S:1:pos:R:3:momenta:R:3:forces:R:3 energy=-586.9957382867307 pbc="T T F"
Zn       3.63733633       0.46887119      14.17981652       0.00000000       0.00000000       0.00000000       0.00000000       0.00000000       0.00000000
Zn       5.26267401       0.53275310      17.04045416       0.83841913      -0.54403235       0.22989884       0.00000384       0.00014410       0.00035308
Zn       3.66636778       0.51305249      19.76840346      -2.49972180       0.60078940      -2.54284576      -0.00016445       0.00022615       0.00036515
O        3.63733633       2.46041009      14.17981652       0.00000000       0.00000000       0.00000000       0.00000000       0.00000000       0.00000000
O        5.26048464       2.51488358      17.07319821       0.35171459      -0.35759391      -0.69029837      -0.00002316       0.00001395      -0.00005438
O        3.56320894       2.50014393      19.83402091      -0.39251564      -1.41662258      -0.09301510      -0.00030100      -0.00019627      -0.00055402
Zn       5.31228633       3.10137119      15.14689051       0.00000000       0.00000000       0.00000000       0.00000000       0.00000000       0.00000000
Zn       3.57295917       3.14012405      17.94169445      -0.72235451      -3.62135596       1.32943717      -0.00003051      -0.00008048       0.00033794
Zn       5.27136487       3.08894241      20.69393594      -2.64604903      -2.33978117       1.04140547      -0.00025328       0.00000214       0.00056181
O        5.31228633       5.09291009      15.14689051       0.00000000       0.00000000       0.00000000       0.00000000       0.00000000       0.00000000
O        3.58236100       5.13781244      17.94056727       0.36881326      -0.09972036       0.08973616      -0.00012515      -0.00002092      -0.00041158
O        5.27915231       5.07143910      20.76977852      -0.69386753      -0.79683274       0.85416452       0.00015210      -0.00008618      -0.00119627
Zn       3.63733633       5.73387119      14.17981652       0.00000000       0.00000000       0.00000000       0.00000000       0.00000000       0.00000000
Zn       5.25859809       5.76265976      17.05219022       0.29560465       0.36424218      -2.79888263       0.00000341       0.00009598       0.00036824
Zn       3.55415607       5.69073132      19.88730442      -3.32695876      -0.70607250      -0.77127070       0.00022862      -0.00007046       0.00016462
O        3.63733633       7.72541009      14.17981652       0.00000000       0.00000000       0.00000000       0.00000000       0.00000000       0.00000000
O        5.26238983       7.74639001      17.06152283       0.08725555       0.43720471      -0.09879896       0.00000033       0.00003126      -0.00004972
O        3.57682945       7.70559100      19.84270216      -1.60843776       0.55298398       0.08443956       0.00009867      -0.00009881      -0.00062193
Zn       5.31228633       8.36637119      15.14689051       0.00000000       0.00000000       0.00000000       0.00000000       0.00000000       0.00000000
Zn       3.58619271       8.33693596      17.94699363      -1.11616334       1.65281801      -0.28291871      -0.00005151      -0.00004768       0.00004272
Zn       5.24605915       8.39102401      20.75675315       1.26326985       2.77303954      -1.17793842       0.00094466      -0.00011522      -0.00165829
O        5.31228633      10.35791009      15.14689051       0.00000000       0.00000000       0.00000000       0.00000000       0.00000000       0.00000000
O        3.57859849      10.34544484      17.89514291      -0.35148294      -0.27980451      -0.83469563      -0.00000416      -0.00001096      -0.00018209
O        5.25827230      10.34193073      20.70676933       1.18486090       0.90425458      -0.16782440       0.00013460      -0.00008152      -0.00100410
Zn       0.28743633       0.46887119      14.17981652       0.00000000       0.00000000       0.00000000       0.00000000       0.00000000       0.00000000
Zn       1.89779424       0.53196276      17.05172008      -3.34744643      -1.34444639       0.17091872       0.00003931       0.00015470       0.00029620
Zn       0.12243654       0.50092855      19.77704117       0.04711257      -0.97577509      -1.10004001       0.00022040       0.00054294       0.00031583
O        0.28743633       2.46041009      14.17981652       0.00000000       0.00000000       0.00000000       0.00000000       0.00000000       0.00000000
O        1.89831472       2.51262132      17.06868378      -0.32091646      -0.95876246      -0.20841557      -0.00000449      -0.00000943      -0.00006137
O        0.21579942       2.48494418      19.81278634       0.11170893      -0.29937842      -0.16049127      -0.00003461       0.00022827      -0.00040891
Zn       1.96238633       3.10137119      15.14689051       0.00000000       0.00000000       0.00000000       0.00000000       0.00000000       0.00000000
Zn       0.21929218       3.13172254      17.92285375      -0.61215882      -2.72685292       2.89195633       0.00000382      -0.00016165       0.00023216
Zn       1.86507160       3.08415347      20.80708729      -1.57533802      -1.58744864       7.52584979      -0.00003578      -0.00041068       0.00107944
O        1.96238633       5.09291009      15.14689051       0.00000000       0.00000000       0.00000000       0.00000000       0.00000000       0.00000000
O        0.21418758       5.13245441      17.91910517       0.83349089      -0.08413578      -0.13442144       0.00003075      -0.00017667      -0.00056802
O        1.89794761       5.05073086      20.78764388      -0.64018547      -0.82421756       0.24674584       0.00013996      -0.00057515      -0.00104699
Zn       0.28743633       5.73387119      14.17981652       0.00000000       0.00000000       0.00000000       0.00000000       0.00000000       0.00000000
Zn       1.90642551       5.76775916      17.05155792      -0.03147603      -3.38609791      -0.63263774      -0.00004996       0.00013872       0.00028663
Zn       0.27016975       5.68220764      19.82961542       1.39161490      -0.34181716      -0.23245359       0.00001914      -0.00052692       0.00003411
O        0.28743633       7.72541009      14.17981652       0.00000000       0.00000000       0.00000000       0.00000000       0.00000000       0.00000000
O        1.89621746       7.75110940      17.06853711      -0.31045304       0.41502932       0.19148129       0.00007831      -0.00000135      -0.00016836
O        0.18555135       7.70163678      19.84103725       1.01308612       0.37048483      -0.82141216       0.00162595      -0.00065841      -0.00143618
Zn       1.96238633       8.36637119      15.14689051       0.00000000       0.00000000       0.00000000       0.00000000       0.00000000       0.00000000
Zn       0.20589255       8.33994104      17.93688883       1.39413836       0.13265688      -0.21247095       0.00015287       0.00002780      -0.00032783
Zn       1.87269939       8.31045048      20.67853430      -1.87405555      -1.84801327      -1.86805622       0.00047907       0.00029517       0.00010932
O        1.96238633      10.35791009      15.14689051       0.00000000       0.00000000       0.00000000       0.00000000       0.00000000       0.00000000
O        0.21414832      10.34553747      17.89534024      -0.19338344      -0.55606655      -0.06333636       0.00003382       0.00004041      -0.00016691
O        1.89693418      10.31888789      20.64558436       0.66243955      -0.19101699      -0.44100210      -0.00000019       0.00008347      -0.00014053
H        5.18875014       1.04036656      21.88982517       0.03888054      -0.11948966       0.06462271      -0.00042071       0.00049320       0.00006991
O        5.24091182       1.92595471      22.38390694       0.09592542       0.09454179      -0.46639645      -0.00134867       0.00103232      -0.00167079
H        1.92004334       0.43452260      21.47211570       0.24925798      -0.11279721       0.18545988      -0.00006878       0.00065703       0.00002629
O        1.91075096       1.82035816      22.39617599      -0.03458555       0.39144210      -1.00492580       0.00005255      -0.00033862      -0.00056597
O        5.09012081       7.60555417      22.60216236       0.36885691      -0.38709153      -0.22579233      -0.00084375      -0.00046130      -0.00335480
H        1.91672137       6.29614309      21.91017872      -0.31283605       0.24125662       0.43264351      -0.00123219      -0.00097609      -0.00166336
O        1.85818076       7.20959148      22.35961895      -0.66555307       0.85969561       1.14020985      -0.00020992      -0.00109121      -0.00145916
Zn       0.46781253       1.63528378      23.60242773       0.46456231       2.24457764      -0.22730052       0.00119556      -0.00011554       0.00121394
C       -0.42474850       1.12247620      25.27001804       0.80080475       0.53422572       1.58537524      -0.00011180       0.00025093      -0.00005729
H       -0.73946866       0.07855494      25.12100196      -0.02251884       0.06915461       0.31136994       0.00089301      -0.00015175      -0.00042496
H       -1.34789835       1.71552528      25.24722428      -0.06071531       0.42340799       0.11987692       0.00002309      -0.00006160      -0.00011985
C        0.26407934       1.27880911      26.62547499       1.29300605      -0.56517322       1.42100705       0.00041526       0.00052060      -0.00013556
H       -0.36830712       0.91042989      27.44907360       0.23646138      -0.16452644       0.11870834       0.00090673       0.00102577      -0.00033979
H        0.49666251       2.32758395      26.84862383      -0.13917890      -0.12170708       0.32338442       0.00020887       0.00022200       0.00026560
H        1.20770435       0.72016225      26.68720453       0.09187921      -0.03607042       0.13573723       0.00018761       0.00006336      -0.00016124
Zn       3.53472721       2.42846711      23.34092336      -5.05774834       3.83748419      -0.29574644      -0.00035089       0.00060925       0.00101022
C        3.54537913       3.70991346      24.84990199      -0.01132212       0.83290723      -0.28455486      -0.00005959       0.00068091       0.00033836
H        2.68306672       4.36190068      24.65825363       0.00988485      -0.04857064      -0.09151460       0.00014184       0.00125494       0.00021865
H        4.44929604       4.32021884      24.71395922       0.01405830       0.07288426      -0.05539692       0.00023759      -0.00026786      -0.00037536
C        3.48033351       3.15714950      26.28139539       0.68826616       0.44113563      -0.63356185      -0.00004955       0.00074219       0.00024602
H        3.07284732       3.89323850      26.99367026      -0.29686009      -0.00638183      -0.13531421       0.00067263       0.00107181       0.00046473
H        4.47283715       2.87163096      26.65279307       0.14827317       0.23378980       0.00581143       0.00005551       0.00070154       0.00023394
H        2.84144442       2.26950608      26.36476029       0.14968054      -0.04008927      -0.08392520      -0.00022215       0.00121550       0.00047453
Zn       3.29344486       7.42090684      23.51456026       4.14929597       3.58345394      -1.30900813      -0.00023473      -0.00244154      -0.00334239
Zn      -0.69780028       7.98287827      24.28577701       2.72651395       2.76748643       2.64134667       0.00184268      -0.00137381      -0.00318420
C        0.83629792       8.42881356      25.41126852       1.14160441       0.02997905      -0.73888299      -0.00051351      -0.00096313      -0.00103198
H        1.21425546       9.42423204      25.14067437      -0.03808674       0.06395395      -0.20384144      -0.00037806      -0.00035456      -0.00160370
H        1.61275715       7.71145570      25.10294132       0.04747379       0.12588042      -0.08373655      -0.00038490      -0.00042310      -0.00058859
C        0.61543290       8.30795756      26.92187850      -0.27529850       1.20796810      -1.25657628      -0.00067362      -0.00049411      -0.00070012
H        1.53945245       8.51362168      27.47888228       0.26632944       0.37972376      -0.35934754      -0.00304068       0.00019853       0.00022613
H        0.28534233       7.30070376      27.20699002      -0.02047989       0.21685297      -0.03199569       0.00031899      -0.00008248       0.00133998
H       -0.14540976       9.00434891      27.28530235      -0.28017315       0.12618428      -0.33610661      -0.00069538      -0.00003425      -0.00110690
Zn       5.82524810       5.73839728      22.54828535       2.02533003      -0.41885783      -1.85119122       0.00008102      -0.00046495      -0.00017492
C        6.83279077       4.63305049      23.84135162       0.29100020       0.22307830       1.38605688       0.00026795      -0.00038248      -0.00051234
H        7.82062770       4.57612385      23.36131219       0.06637489       0.03002841       0.00620857      -0.00003869      -0.00025570      -0.00041375
H        6.35451123       3.65159787      23.70285306      -0.15172572      -0.03996333       0.03206241      -0.00022831      -0.00011459      -0.00056198
C        6.97300814       4.93375632      25.33120587      -0.64536409       0.24535992       1.46093073      -0.00030146      -0.00015711      -0.00007443
H        6.00852636       5.01077202      25.85034602       0.04219175       0.09520335       0.29048895       0.00028765      -0.00028046      -0.00004043
H        7.50989689       5.87087764      25.51315921      -0.29712129      -0.02528526      -0.04677046      -0.00018625      -0.00007294       0.00012938
H        7.52625010       4.14122602      25.85355469      -0.10871448       0.16777459      -0.05439210      -0.00030652       0.00023031      -0.00032834
C        3.99591975       6.77125236      27.57438967       1.83291554       1.01380877      -0.16967292       0.00832930      -0.00164916       0.01240457
C        3.99372850       9.06661134      26.84091770       0.83061077       0.50848387       0.87095423      -0.00163149      -0.00944007      -0.01969776
C        4.16915600       9.47868831      28.15827749       0.71328837      -0.39185789       0.07875370      -0.00324870       0.04452269      -0.05645881
C        4.15528217       7.18003270      28.89325664      -0.07721345      -0.14370409      -0.41230893       0.01722086       0.04758449      -0.02077773
C        4.01534108       7.70002927      26.52329550      -0.50947169      -0.49073193       0.01165789       0.00336252       0.02529761      -0.02260608
C        4.34380406       8.53694950      29.17291898       1.07364529      -0.39795153       0.39889788      -0.00417785       0.02077421      -0.03856380
H        4.25810163      10.53503864      28.41042388      -0.17739644      -0.04366054       0.00033798      -0.01093385       0.02227203      -0.04923908
H        3.92915468       9.81410759      26.05052607      -0.33345420      -0.10039646       0.09824074      -0.00902910       0.00092796      -0.05068442
H        4.17953747       6.44075114      29.69529133       0.10995403       0.20930492       0.08556163       0.02572222       0.04453203       0.01362697
H        3.91355347       5.70872857      27.34329682       0.25398787       0.13339750      -0.03046275       0.01167521       0.01658755       0.01188829
N        4.20932571       7.24345001      25.20329347      -0.25095105       0.54551137      -1.31937904       0.00093938      -0.01073230       0.00287785
O        4.79343934       8.96397248      30.41123515       2.63194171      -1.57085821      -0.78919967      -0.03839604       0.10057674      -0.03458350
H        4.32045017       6.22408116      25.25780173      -0.12602757       0.08845655      -0.01166410      -0.00270820       0.00292922       0.00051079
H        5.73387689       8.59154474      30.47852236      -0.54408258       0.28083970       0.03703272      -0.27179365       0.26807880      -0.05027550
Zn       5.83386338       7.64441974      32.24836913       0.00000000       0.00000000       0.00000000       0.24084751      -0.10366573       0.09597036
C        4.97864096       7.44790377      33.97950276       0.00000000       0.00000000       0.00000000       0.01541170      -0.01041011       0.00707105
C        5.83411602       8.11689231      35.07143812       0.00000000       0.00000000       0.00000000      -0.00514187      -0.00548453       0.02442049
H        3.95470711       7.85236573      33.96975126       0.00000000       0.00000000       0.00000000       0.02334932       0.01263477      -0.04878277
H        4.88470091       6.36826138      34.17616378       0.00000000       0.00000000       0.00000000      -0.01516544      -0.00577457       0.02989930
H        6.85456779       7.70653626      35.09841737       0.00000000       0.00000000       0.00000000      -0.00230196       0.00073509       0.03791559
H        5.40449777       7.97528821      36.07548741       0.00000000       0.00000000       0.00000000      -0.01260876       0.00171595       0.01973150
H        5.93408246       9.20054274      34.91191289       0.00000000       0.00000000       0.00000000      -0.00417869      -0.00515253       0.01298458
C        7.27095252       7.56870315      30.84799986       0.00000000       0.00000000       0.00000000       0.07688346      -0.06668712       0.12378567
H        7.40542670       8.27948081      30.00947351       0.00000000       0.00000000       0.00000000      -0.11935970      -0.00263862       0.12108065
H        6.60907218       5.96153516      29.50854582       0.00000000       0.00000000       0.00000000       0.01543336       0.03175501       0.02243353
C        7.34202984       6.12896211      30.31038526       0.00000000       0.00000000       0.00000000       0.04625559      -0.02996622       0.01335756
H        7.12551902       5.38590156      31.09330487       0.00000000       0.00000000       0.00000000       0.04470477      -0.07237585      -0.02743672
H        8.12873369       7.79367528      31.50081977       0.00000000       0.00000000       0.00000000       0.20446560      -0.08543451      -0.01707365
H        8.33292530       5.89261541      29.89645858       0.00000000       0.00000000       0.00000000       0.02976174      -0.02593175      -0.03611874
117
Lattice="6.733 0.0 0.0 6.447765397510814e-16 10.477 0.0 2.449293598294707e-15 2.449293598294707e-15 40.0" Properties=species:S:1:pos:R:3:momenta:R:3:forces:R:3 energy=-586.5465568971719 pbc="T T F"
Zn       3.63733633       0.46887119      14.17981652       0.00000000       0.00000000       0.00000000       0.00000000       0.00000000       0.00000000
Zn       5.26267360       0.53263801      17.04011127       0.83841913      -0.54403235       0.22989884       0.00002330      -0.00000254       0.00008870
Zn       3.66644422       0.51291879      19.76803945      -2.49972180       0.60078940      -2.54284576      -0.00020092       0.00016248       0.00000635
O        3.63733633       2.46041009      14.17981652       0.00000000       0.00000000       0.00000000       0.00000000       0.00000000       0.00000000
O        5.26049299       2.51485468      17.07332971       0.35171459      -0.35759391      -0.69029837       0.00000052      -0.00002286      -0.00000827
O        3.56345811       2.50029205      19.83454460      -0.39251564      -1.41662258      -0.09301510      -0.00002892      -0.00001636      -0.00011199
Zn       5.31228633       3.10137119      15.14689051       0.00000000       0.00000000       0.00000000       0.00000000       0.00000000       0.00000000
Zn       3.57299718       3.14018351      17.94135632      -0.72235451      -3.62135596       1.32943717       0.00002603      -0.00004699       0.00000000
Zn       5.27157458       3.08889818      20.69344182      -2.64604903      -2.33978117       1.04140547      -0.00004501      -0.00026338       0.00017840
O        5.31228633       5.09291009      15.14689051       0.00000000       0.00000000       0.00000000       0.00000000       0.00000000       0.00000000
O        3.58245091       5.13780852      17.94092460       0.36881326      -0.09972036       0.08973616      -0.00000272       0.00000484      -0.00010531
O        5.27905757       5.07145750      20.77067783      -0.69386753      -0.79683274       0.85416452       0.00010482      -0.00014274      -0.00051554
Zn       3.63733633       5.73387119      14.17981652       0.00000000       0.00000000       0.00000000       0.00000000       0.00000000       0.00000000
Zn       5.25862446       5.76260741      17.05188177       0.29560465       0.36424218      -2.79888263       0.00008095      -0.00004500       0.00019854
Zn       3.55396891       5.69074526      19.88703521      -3.32695876      -0.70607250      -0.77127070       0.00013228      -0.00009306      -0.00006570
O        3.63733633       7.72541009      14.17981652       0.00000000       0.00000000       0.00000000       0.00000000       0.00000000       0.00000000
O        5.26238187       7.74638151      17.06161666       0.08725555       0.43720471      -0.09879896       0.00000393      -0.00003036      -0.00008393
O        3.57679025       7.70564778      19.84313610      -1.60843776       0.55298398       0.08443956       0.00012677      -0.00003567      -0.00034733
Zn       5.31228633       8.36637119      15.14689051       0.00000000       0.00000000       0.00000000       0.00000000       0.00000000       0.00000000
Zn       3.58621204       8.33698693      17.94679834      -1.11616334       1.65281801      -0.28291871      -0.00005187      -0.00000736      -0.00031147
Zn       5.24540465       8.39113697      20.75743271       1.26326985       2.77303954      -1.17793842       0.00038942       0.00007104      -0.00165678
O        5.31228633      10.35791009      15.14689051       0.00000000       0.00000000       0.00000000       0.00000000       0.00000000       0.00000000
O        3.57859536      10.34546133      17.89534233      -0.35148294      -0.27980451      -0.83469563      -0.00000804       0.00000662      -0.00005909
O        5.25815896      10.34210113      20.70756907       1.18486090       0.90425458      -0.16782440       0.00006871       0.00011224      -0.00045819
Zn       0.28743633       0.46887119      14.17981652       0.00000000       0.00000000       0.00000000       0.00000000       0.00000000       0.00000000
Zn       1.89776306       0.53185056      17.05142800      -3.34744643      -1.34444639       0.17091872      -0.00001675      -0.00001152       0.00006911
Zn       0.12228212       0.50057772      19.77667935       0.04711257      -0.97577509      -1.10004001       0.00017359       0.00038085      -0.00000620
O        0.28743633       2.46041009      14.17981652       0.00000000       0.00000000       0.00000000       0.00000000       0.00000000       0.00000000
O        1.89830777       2.51261754      17.06882910      -0.32091646      -0.95876246      -0.20841557      -0.00000489      -0.00002228      -0.00000773
O        0.21584378       2.48474760      19.81317418       0.11170893      -0.29937842      -0.16049127       0.00003185       0.00008432      -0.00011320
Zn       1.96238633       3.10137119      15.14689051       0.00000000       0.00000000       0.00000000       0.00000000       0.00000000       0.00000000
Zn       0.21926693       3.13181769      17.92260145      -0.61215882      -2.72685292       2.89195633       0.00001404      -0.00000809       0.00001114
Zn       1.86513207       3.08445979      20.80614257      -1.57533802      -1.58744864       7.52584979       0.00006991      -0.00030381       0.00021499
O        1.96238633       5.09291009      15.14689051       0.00000000       0.00000000       0.00000000       0.00000000       0.00000000       0.00000000
O        0.21415453       5.13254705      17.91962369       0.83349089      -0.08413578      -0.13442144      -0.00002600       0.00001824      -0.00007757
O        1.89782888       5.05110939      20.78839999      -0.64018547      -0.82421756       0.24674584      -0.00005063      -0.00030181      -0.00061488
Zn       0.28743633       5.73387119      14.17981652       0.00000000       0.00000000       0.00000000       0.00000000       0.00000000       0.00000000
Zn       1.90644309       5.76765282      17.05127310      -0.03147603      -3.38609791      -0.63263774      -0.00005280      -0.00001463       0.00016898
Zn       0.27020137       5.68257907      19.82948542       1.39161490      -0.34181716      -0.23245359      -0.00005402      -0.00027923      -0.00004105
O        0.28743633       7.72541009      14.17981652       0.00000000       0.00000000       0.00000000       0.00000000       0.00000000       0.00000000
O        1.89616745       7.75110167      17.06872749      -0.31045304       0.41502932       0.19148129       0.00001594      -0.00003354      -0.00012859
O        0.18450181       7.70207489      19.84200288       1.01308612       0.37048483      -0.82141216       0.00069562      -0.00036106      -0.00072909
Zn       1.96238633       8.36637119      15.14689051       0.00000000       0.00000000       0.00000000       0.00000000       0.00000000       0.00000000
Zn       0.20580014       8.33992407      17.93691405       1.39413836       0.13265688      -0.21247095       0.00007864       0.00006413      -0.00057204
Zn       1.87240300       8.31023314      20.67832925      -1.87405555      -1.84801327      -1.86805622       0.00018873       0.00004781      -0.00012323
O        1.96238633      10.35791009      15.14689051       0.00000000       0.00000000       0.00000000       0.00000000       0.00000000       0.00000000
O        0.21411881      10.34549861      17.89552913      -0.19338344      -0.55606655      -0.06333636      -0.00001112       0.00003098      -0.00000105
O        1.89692971      10.31883249      20.64564054       0.66243955      -0.19101699      -0.44100210       0.00000559       0.00000631      -0.00019401
H        5.18919820       1.03999488      21.88981404       0.03888054      -0.11948966       0.06462271       0.00018453       0.00004758       0.00015831
O        5.24205232       1.92507487      22.38539095       0.09592542       0.09454179      -0.46639645      -0.00015032       0.00014855      -0.00015381
H        1.92011205       0.43400429      21.47212830       0.24925798      -0.11279721       0.18545988       0.00001256       0.00016753       0.00014799
O        1.91078777       1.82065448      22.39675501      -0.03458555       0.39144210      -1.00492580       0.00003431      -0.00018842      -0.00012507
O        5.09078019       7.60566778      22.60464728       0.36885691      -0.38709153      -0.22579233      -0.00036134      -0.00039353      -0.00081513
H        1.91735530       6.29669899      21.91095055      -0.31283605       0.24125662       0.43264351      -0.00122456      -0.00077194      -0.00174353
O        1.85860584       7.21009225      22.36064692      -0.66555307       0.85969561       1.14020985      -0.00022100      -0.00098804      -0.00085768
Zn       0.46687421       1.63540817      23.60136135       0.46456231       2.24457764      -0.22730052       0.00017124      -0.00004749       0.00011493
C       -0.42464886       1.12248187      25.26999631       0.80080475       0.53422572       1.58537524       0.00008685      -0.00005936       0.00011380
H       -0.73994238       0.07863956      25.12136148      -0.02251884       0.06915461       0.31136994       0.00037781      -0.00008401      -0.00003281
H       -1.34779325       1.71549023      25.24742228      -0.06071531       0.42340799       0.11987692       0.00006687      -0.00003137       0.00007936
C        0.26382680       1.27847972      26.62574617       1.29300605      -0.56517322       1.42100705       0.00017904       0.00021698      -0.00033561
H       -0.36884516       0.90958264      27.44911923       0.23646138      -0.16452644       0.11870834       0.00013941      -0.00000880      -0.00019998
H        0.49656096       2.32747719      26.84839237      -0.13917890      -0.12170708       0.32338442       0.00001934       0.00003858       0.00018653
H        1.20776968       0.72022225      26.68726145       0.09187921      -0.03607042       0.13573723       0.00015194      -0.00001146       0.00002725
Zn       3.53501245       2.42793829      23.34008002      -5.05774834       3.83748419      -0.29574644      -0.00015866       0.00009839       0.00027305
C        3.54556478       3.70945176      24.84977369      -0.01132212       0.83290723      -0.28455486       0.00008834       0.00021242      -0.00005841
H        2.68301646       4.36106754      24.65804503       0.00988485      -0.04857064      -0.09151460       0.00011556       0.00030662       0.00003114
H        4.44909150       4.32039877      24.71425223       0.01405830       0.07288426      -0.05539692       0.00013985       0.00000377       0.00003904
C        3.48030765       3.15672417      26.28116215       0.68826616       0.44113563      -0.63356185       0.00009753       0.00023771      -0.00009763
H        3.07263792       3.89303894      26.99340941      -0.29686009      -0.00638183      -0.13531421       0.00032327       0.00037612      -0.00006193
H        4.47285962       2.87119322      26.65262216       0.14827317       0.23378980       0.00581143       0.00009281       0.00019359       0.00000377
H        2.84159610       2.26894370      26.36452244       0.14968054      -0.04008927      -0.08392520      -0.00022102       0.00047908       0.00029489
Zn       3.29346301       7.42200764      23.51644843       4.14929597       3.58345394      -1.30900813       0.00060655       0.00032306      -0.00056595
Zn      -0.69951177       7.98365573      24.28803771       2.72651395       2.76748643       2.64134667      -0.00034950       0.00046467      -0.00059535
C        0.83640804       8.42892960      25.41145878       1.14160441       0.02997905      -0.73888299      -0.00049896      -0.00033871      -0.00089648
H        1.21450987       9.42438191      25.14133037      -0.03808674       0.06395395      -0.20384144      -0.00038553      -0.00036311      -0.00089027
H        1.61307655       7.71185166      25.10339737       0.04747379       0.12588042      -0.08373655       0.00020588      -0.00024289       0.00026619
C        0.61580002       8.30830800      26.92197277      -0.27529850       1.20796810      -1.25657628      -0.00065131      -0.00041886      -0.00119613
H        1.54140073       8.51332922      27.47751147       0.26632944       0.37972376      -0.35934754      -0.00137969       0.00016347      -0.00128452
H        0.28466639       7.30062959      27.20532626      -0.02047989       0.21685297      -0.03199569      -0.00078724       0.00013991      -0.00028460
H       -0.14548484       9.00418127      27.28567642      -0.28017315       0.12618428      -0.33610661      -0.00114897      -0.00029835      -0.00089028
Zn       5.82528964       5.73851273      22.54810132       2.02533003      -0.41885783      -1.85119122       0.00034956      -0.00054808      -0.00042995
C        6.83263798       4.63332603      23.84170110       0.29100020       0.22307830       1.38605688      -0.00002336       0.00008289      -0.00012428
H        7.82045266       4.57644819      23.36165171       0.06637489       0.03002841       0.00620857      -0.00022403       0.00021017      -0.00017178
H        6.35451353       3.65180701      23.70328406      -0.15172572      -0.03996333       0.03206241      -0.00030288       0.00016602      -0.00010276
C        6.97311014       4.93378941      25.33156251      -0.64536409       0.24535992       1.46093073      -0.00013831       0.00001899      -0.00023250
H        6.00836866       5.01105944      25.85037748       0.04219175       0.09520335       0.29048895      -0.00000413       0.00008033       0.00010683
H        7.51015093       5.87096118      25.51308879      -0.29712129      -0.02528526      -0.04677046       0.00004178       0.00004181       0.00013008
H        7.52646008       4.14108421      25.85375265      -0.10871448       0.16777459      -0.05439210      -0.00019919       0.00008080      -0.00023616
C        3.98918559       6.76293790      27.57703940       1.83291554       1.01380877      -0.16967292       0.00106647      -0.00246951      -0.00268403
C        3.99917779       9.06139241      26.87043105       0.83061077       0.50848387       0.87095423       0.00633828       0.00095827       0.00319406
C        4.17413980       9.46317163      28.19421618       0.71328837      -0.39185789       0.07875370      -0.00135435       0.00243179      -0.00049332
C        4.14091778       7.15929060      28.89910531      -0.07721345      -0.14370409      -0.41230893       0.00850324      -0.00432398       0.00045117
C        4.01434927       7.69869044      26.53221913      -0.50947169      -0.49073193       0.01165789       0.00306233       0.00150601       0.00184538
C        4.35244522       8.51185182      29.21593943       1.07364529      -0.39795153       0.39889788      -0.00020906      -0.00216219      -0.00629898
H        4.25983901      10.52189278      28.44248170      -0.17739644      -0.04366054       0.00033798       0.00128855       0.00095909       0.00237835
H        3.93229293       9.81566378      26.08453455      -0.33345420      -0.10039646       0.09824074      -0.00237943       0.00482307       0.00884129
H        4.15913287       6.40796384      29.69201309       0.10995403       0.20930492       0.08556163       0.00163850       0.00074439      -0.00097491
H        3.90545070       5.70221230      27.33913340       0.25398787       0.13339750      -0.03046275      -0.00056433      -0.00192838       0.00357538
N        4.20955990       7.24783924      25.20734081      -0.25095105       0.54551137      -1.31937904       0.00070168       0.00054056       0.00007631
O        4.82774138       8.88689964      30.43643871       2.63194171      -1.57085821      -0.78919967       0.00326615      -0.00546213       0.00286089
H        4.32132093       6.22848451      25.25925274      -0.12602757       0.08845655      -0.01166410      -0.00102669       0.00197233       0.00352340
H        5.98058895       8.36552727      30.51826142      -0.54408258       0.28083970       0.03703272      -0.05404726       0.02628986      -0.02761028
Zn       5.61437520       7.74796032      32.15598360       0.00000000       0.00000000       0.00000000       0.00373117       0.00327547      -0.00021855
C        4.96105976       7.46170947      33.96485168       0.00000000       0.00000000       0.00000000      -0.00656662       0.00524074      -0.00434588
C        5.83461100       8.11866334      35.04659967       0.00000000       0.00000000       0.00000000      -0.00362203       0.00082442      -0.00059553
H        3.92981057       7.84363667      34.00653748       0.00000000       0.00000000       0.00000000      -0.00636824       0.00532563      -0.00266252
H        4.89829936       6.37549881      34.13124117       0.00000000       0.00000000       0.00000000      -0.00559082       0.00379315      -0.00830470
H        6.85197130       7.70376159      35.06183642       0.00000000       0.00000000       0.00000000      -0.00347250      -0.00016589      -0.00162850
H        5.41006188       7.96508617      36.05203032       0.00000000       0.00000000       0.00000000      -0.00372123      -0.00153720      -0.00117940
H        5.93474428       9.20368178      34.90260307       0.00000000       0.00000000       0.00000000      -0.00056394       0.00107901       0.00159482
C        7.20594152       7.64341441      30.73811356       0.00000000       0.00000000       0.00000000       0.00388212       0.01710426       0.00533011
H        7.51328178       8.29449795      29.89944956       0.00000000       0.00000000       0.00000000      -0.00290611       0.01428306       0.00460992
H        6.60395849       5.94821490      29.48475789       0.00000000       0.00000000       0.00000000       0.00519364       0.02653045       0.00072799
C        7.30374269       6.16961975      30.30083439       0.00000000       0.00000000       0.00000000       0.01038758       0.02977812       0.00137142
H        7.07734537       5.46507985      31.11618933       0.00000000       0.00000000       0.00000000       0.00159071       0.03020142       0.00009768
H        7.95101918       7.88643856      31.51514310       0.00000000       0.00000000       0.00000000       0.00970867       0.01804057      -0.00359093
H        8.31175069       5.92443009      29.93672014       0.00000000       0.00000000       0.00000000       0.00833197       0.02253826      -0.00234676
117
Lattice="6.733 0.0 0.0 6.447765397510814e-16 10.477 0.0 2.449293598294707e-15 2.449293598294707e-15 40.0" Properties=species:S:1:pos:R:3:momenta:R:3:forces:R:3 energy=-587.2104555879683 pbc="T T F"
Zn       3.63733633       0.46887119      14.17981652       0.00000000       0.00000000       0.00000000       0.00000000       0.00000000       0.00000000
Zn       5.26266914       0.53256043      17.03979674       0.83841913      -0.54403235       0.22989884       0.00003107      -0.00034959      -0.00129193
Zn       3.66650833       0.51282129      19.76770209      -2.49972180       0.60078940      -2.54284576       0.00002162      -0.00020091      -0.00154106
O        3.63733633       2.46041009      14.17981652       0.00000000       0.00000000       0.00000000       0.00000000       0.00000000       0.00000000
O        5.26049168       2.51483295      17.07347336       0.35171459      -0.35759391      -0.69029837       0.00000066      -0.00012267       0.00078318
O        3.56354291       2.50036327      19.83490218      -0.39251564      -1.41662258      -0.09301510       0.00030422       0.00019083       0.00145249
Zn       5.31228633       3.10137119      15.14689051       0.00000000       0.00000000       0.00000000       0.00000000       0.00000000       0.00000000
Zn       3.57300766       3.14022551      17.94102780      -0.72235451      -3.62135596       1.32943717       0.00005982       0.00012413      -0.00156243
Zn       5.27163725       3.08891275      20.69283876      -2.64604903      -2.33978117       1.04140547       0.00016191      -0.00019080      -0.00251270
O        5.31228633       5.09291009      15.14689051       0.00000000       0.00000000       0.00000000       0.00000000       0.00000000       0.00000000
O        3.58251615       5.13779604      17.94120339       0.36881326      -0.09972036       0.08973616       0.00021538      -0.00009114       0.00121165
O        5.27902054       5.07149281      20.77124561      -0.69386753      -0.79683274       0.85416452      -0.00013074      -0.00013408       0.00175077
Zn       3.63733633       5.73387119      14.17981652       0.00000000       0.00000000       0.00000000       0.00000000       0.00000000       0.00000000
Zn       5.25862875       5.76255797      17.05156116       0.29560465       0.36424218      -2.79888263       0.00017389      -0.00021931      -0.00118828
Zn       3.55384169       5.69075124      19.88667403      -3.32695876      -0.70607250      -0.77127070      -0.00037467      -0.00008576      -0.00167036
O        3.63733633       7.72541009      14.17981652       0.00000000       0.00000000       0.00000000       0.00000000       0.00000000       0.00000000
O        5.26237859       7.74637354      17.06172868       0.08725555       0.43720471      -0.09879896      -0.00001246      -0.00005583       0.00058221
O        3.57683227       7.70566850      19.84340778      -1.60843776       0.55298398       0.08443956       0.00030347       0.00003473       0.00094669
Zn       5.31228633       8.36637119      15.14689051       0.00000000       0.00000000       0.00000000       0.00000000       0.00000000       0.00000000
Zn       3.58620289       8.33704548      17.94651191      -1.11616334       1.65281801      -0.28291871      -0.00007504       0.00021285      -0.00169707
Zn       5.24527741       8.39116528      20.75712765       1.26326985       2.77303954      -1.17793842      -0.00004671       0.00062421      -0.00366511
O        5.31228633      10.35791009      15.14689051       0.00000000       0.00000000       0.00000000       0.00000000       0.00000000       0.00000000
O        3.57859264      10.34547132      17.89552151      -0.35148294      -0.27980451      -0.83469563      -0.00001854       0.00002401       0.00087945
O        5.25811409      10.34220022      20.70812785       1.18486090       0.90425458      -0.16782440      -0.00014613       0.00068238       0.00191242
Zn       0.28743633       0.46887119      14.17981652       0.00000000       0.00000000       0.00000000       0.00000000       0.00000000       0.00000000
Zn       1.89775575       0.53177733      17.05113550      -3.34744643      -1.34444639       0.17091872      -0.00009864      -0.00036473      -0.00117860
Zn       0.12219783       0.50041420      19.77633126       0.04711257      -0.97577509      -1.10004001      -0.00020305      -0.00016423      -0.00151181
O        0.28743633       2.46041009      14.17981652       0.00000000       0.00000000       0.00000000       0.00000000       0.00000000       0.00000000
O        1.89830475       2.51260850      17.06895858      -0.32091646      -0.95876246      -0.20841557      -0.00001223      -0.00008972       0.00072510
O        0.21587774       2.48466043      19.81346905       0.11170893      -0.29937842      -0.16049127       0.00014242      -0.00026303       0.00124396
Zn       1.96238633       3.10137119      15.14689051       0.00000000       0.00000000       0.00000000       0.00000000       0.00000000       0.00000000
Zn       0.21926011       3.13185519      17.92229874      -0.61215882      -2.72685292       2.89195633      -0.00000565       0.00019512      -0.00136036
Zn       1.86515964       3.08462456      20.80541570      -1.57533802      -1.58744864       7.52584979       0.00024031       0.00035012      -0.00285443
O        1.96238633       5.09291009      15.14689051       0.00000000       0.00000000       0.00000000       0.00000000       0.00000000       0.00000000
O        0.21413896       5.13254842      17.91989740       0.83349089      -0.08413578      -0.13442144      -0.00007165       0.00002075       0.00132843
O        1.89777187       5.05133548      20.78893975      -0.64018547      -0.82421756       0.24674584      -0.00022005       0.00055570       0.00174423
Zn       0.28743633       5.73387119      14.17981652       0.00000000       0.00000000       0.00000000       0.00000000       0.00000000       0.00000000
Zn       1.90646566       5.76757073      17.05095787      -0.03147603      -3.38609791      -0.63263774       0.00003080      -0.00033818      -0.00119633
Zn       0.27028440       5.68265568      19.82913089       1.39161490      -0.34181716      -0.23245359       0.00031494       0.00007084      -0.00148814
O        0.28743633       7.72541009      14.17981652       0.00000000       0.00000000       0.00000000       0.00000000       0.00000000       0.00000000
O        1.89615669       7.75107618      17.06885656      -0.31045304       0.41502932       0.19148129      -0.00001509      -0.00007682       0.00066823
O        0.18424061       7.70215715      19.84244566       1.01308612       0.37048483      -0.82141216      -0.00041346      -0.00001048       0.00104120
Zn       1.96238633       8.36637119      15.14689051       0.00000000       0.00000000       0.00000000       0.00000000       0.00000000       0.00000000
Zn       0.20579580       8.33996733      17.93666729       1.39413836       0.13265688      -0.21247095       0.00001365       0.00019373      -0.00166281
Zn       1.87238487       8.31013364      20.67808904      -1.87405555      -1.84801327      -1.86805622      -0.00000149      -0.00007627      -0.00182363
O        1.96238633      10.35791009      15.14689051       0.00000000       0.00000000       0.00000000       0.00000000       0.00000000       0.00000000
O        0.21409998      10.34548781      17.89570722      -0.19338344      -0.55606655      -0.06333636      -0.00008068      -0.00003959       0.00094310
O        1.89692515      10.31882393      20.64572512       0.66243955      -0.19101699      -0.44100210      -0.00004784       0.00011300       0.00047334
H        5.18929813       1.03987791      21.88968055       0.03888054      -0.11948966       0.06462271       0.00043636      -0.00036659      -0.00046935
O        5.24242667       1.92474896      22.38610709       0.09592542       0.09454179      -0.46639645       0.00135171      -0.00100858       0.00279900
H        1.92015642       0.43369242      21.47211326       0.24925798      -0.11279721       0.18545988       0.00021899      -0.00109513       0.00000199
O        1.91079146       1.82083998      22.39727786      -0.03458555       0.39144210      -1.00492580       0.00006898       0.00051279       0.00198669
O        5.09097809       7.60571565      22.60585945       0.36885691      -0.38709153      -0.22579233       0.00111430      -0.00012503       0.00296910
H        1.91764564       6.29680317      21.91110590      -0.31283605       0.24125662       0.43264351      -0.00095691      -0.00048887      -0.00179771
O        1.85875580       7.21015557      22.36125505      -0.66555307       0.85969561       1.14020985      -0.00016383      -0.00074016       0.00062892
Zn       0.46636696       1.63559113      23.60066698       0.46456231       2.24457764      -0.22730052      -0.00182562       0.00084876      -0.00270203
C       -0.42452266       1.12256442      25.26995613       0.80080475       0.53422572       1.58537524       0.00072529       0.00056494      -0.00013249
H       -0.73996734       0.07874173      25.12152722      -0.02251884       0.06915461       0.31136994       0.00047858       0.00045781       0.00060840
H       -1.34773981       1.71543772      25.24751716      -0.06071531       0.42340799       0.11987692       0.00032872      -0.00018636       0.00044174
C        0.26374569       1.27839246      26.62585654       1.29300605      -0.56517322       1.42100705      -0.00009850      -0.00004327       0.00037527
H       -0.36914243       0.90927653      27.44916837       0.23646138      -0.16452644       0.11870834      -0.00113152      -0.00115146      -0.00007954
H        0.49659464       2.32751759      26.84823556      -0.13917890      -0.12170708       0.32338442       0.00025918       0.00031804      -0.00054641
H        1.20783904       0.72030315      26.68729360       0.09187921      -0.03607042       0.13573723       0.00047647       0.00036490       0.00012963
Zn       3.53510543       2.42771483      23.33951592      -5.05774834       3.83748419      -0.29574644       0.00015508      -0.00081780      -0.00208054
C        3.54566469       3.70929547      24.84975174      -0.01132212       0.83290723      -0.28455486       0.00038691      -0.00053703      -0.00001317
H        2.68307045       4.36082625      24.65797255       0.00988485      -0.04857064      -0.09151460       0.00032565      -0.00052520      -0.00012639
H        4.44904327       4.32046572      24.71436831       0.01405830       0.07288426      -0.05539692      -0.00009725       0.00006242       0.00049809
C        3.48030696       3.15677875      26.28113707       0.68826616       0.44113563      -0.63356185      -0.00000661       0.00058971      -0.00004642
H        3.07266511       3.89336060      26.99342757      -0.29686009      -0.00638183      -0.13531421       0.00041304       0.00175379       0.00008417
H        4.47287839       2.87108202      26.65257915       0.14827317       0.23378980       0.00581143       0.00015607      -0.00022275      -0.00020444
H        2.84162638       2.26896036      26.36457360       0.14968054      -0.04008927      -0.08392520      -0.00010269       0.00044336       0.00052534
Zn       3.29355714       7.42255961      23.51734488       4.14929597       3.58345394      -1.30900813       0.00163925       0.00167140       0.00044237
Zn      -0.69989396       7.98353354      24.28828622       2.72651395       2.76748643       2.64134667      -0.00150632      -0.00072309      -0.00085863
C        0.83651131       8.42885719      25.41158377       1.14160441       0.02997905      -0.73888299      -0.00055604      -0.00087247      -0.00020541
H        1.21454213       9.42436566      25.14153667      -0.03808674       0.06395395      -0.20384144      -0.00023300      -0.00069161       0.00008722
H        1.61334040       7.71202853      25.10358757       0.04747379       0.12588042      -0.08373655       0.00117132       0.00043536       0.00117558
C        0.61639583       8.30840804      26.92205930      -0.27529850       1.20796810      -1.25657628       0.00102993       0.00018119      -0.00047545
H        1.54287660       8.51323227      27.47679321       0.26632944       0.37972376      -0.35934754       0.00478562       0.00005234      -0.00425092
H        0.28464914       7.30055066      27.20461861      -0.02047989       0.21685297      -0.03199569      -0.00096698      -0.00030309      -0.00304043
H       -0.14528874       9.00376712      27.28617229      -0.28017315       0.12618428      -0.33610661      -0.00083667      -0.00207535       0.00153475
Zn       5.82530682       5.73839857      22.54767221       2.02533003      -0.41885783      -1.85119122       0.00060487      -0.00131661      -0.00246243
C        6.83255383       4.63347158      23.84183627       0.29100020       0.22307830       1.38605688      -0.00052121       0.00057066       0.00048395
H        7.82034726       4.57659746      23.36175768       0.06637489       0.03002841       0.00620857      -0.00067780       0.00081882       0.00012812
H        6.35449881       3.65191520      23.70342784      -0.15172572      -0.03996333       0.03206241      -0.00030710       0.00054915       0.00045201
C        6.97315656       4.93374766      25.33170293      -0.64536409       0.24535992       1.46093073       0.00009419      -0.00020577       0.00060848
H        6.00824239       5.01114483      25.85031614       0.04219175       0.09520335       0.29048895      -0.00047262       0.00028441      -0.00022569
H        7.51022066       5.87099873      25.51300110      -0.29712129      -0.02528526      -0.04677046       0.00035446       0.00004217      -0.00027375
H        7.52659517       4.14096736      25.85383467      -0.10871448       0.16777459      -0.05439210       0.00044577      -0.00050686       0.00002205
C        3.99687358       6.76194377      27.58186745       1.83291554       1.01380877      -0.16967292       0.03325591      -0.00314154       0.02853341
C        4.01042956       9.05866522      26.88680359       0.83061077       0.50848387       0.87095423       0.04650096      -0.01066319       0.06832097
C        4.17792884       9.45747247      28.21388349       0.71328837      -0.39185789       0.07875370       0.01077534      -0.01146965       0.07000164
C        4.14150771       7.15555132      28.90649657      -0.07721345      -0.14370409      -0.41230893       0.00480433      -0.00696964       0.02180593
C        4.01763230       7.69763334      26.53813579      -0.50947169      -0.49073193       0.01165789       0.01824293       0.00046562       0.01870454
C        4.32852651       8.50921390      29.25866588       1.07364529      -0.39795153       0.39889788      -0.08729388      -0.00925346       0.17235612
H        4.25517521      10.51928965      28.45287125      -0.17739644      -0.04366054       0.00033798      -0.02644091      -0.00260641       0.02819040
H        3.93880997       9.81421071      26.10024606      -0.33345420      -0.10039646       0.09824074       0.02710580      -0.00380100       0.06235690
H        4.15302571       6.39853759      29.69480151       0.10995403       0.20930492       0.08556163      -0.02302395      -0.03321205       0.01301587
H        3.90999049       5.70168357      27.34131043       0.25398787       0.13339750      -0.03046275       0.02537739       0.00130922       0.01381347
N        4.20973824       7.24952486      25.20979542      -0.25095105       0.54551137      -1.31937904       0.00104770       0.00698541       0.01198985
O        4.65331943       8.88987634      30.50983717       2.63194171      -1.57085821      -0.78919967      -0.69086075       0.00914859       0.28771827
H        4.32138228       6.22995158      25.26011577      -0.12602757       0.08845655      -0.01166410      -0.00091907       0.00768327       0.00431282
H        6.22383834       8.20862333      30.55558382      -0.54408258       0.28083970       0.03703272       0.97488232      -0.61776571       0.17144455
Zn       5.39556099       7.85452276      32.08850869       0.00000000       0.00000000       0.00000000      -0.88307409       0.42613003      -0.27110894
C        4.96508432       7.46954840      33.95539594       0.00000000       0.00000000       0.00000000       0.01778758       0.03616962      -0.04201342
C        5.83909725       8.12109273      35.03727132       0.00000000       0.00000000       0.00000000       0.01562869       0.01178944      -0.03621109
H        3.92873762       7.83863353      34.02565007       0.00000000       0.00000000       0.00000000      -0.00011970      -0.01088697       0.05657126
H        4.90952796       6.38112722      34.10831740       0.00000000       0.00000000       0.00000000       0.04017765       0.02652525      -0.09384462
H        6.85442702       7.70352680      35.05371349       0.00000000       0.00000000       0.00000000       0.00862903       0.00292918      -0.02480531
H        5.41105381       7.96214164      36.04167335       0.00000000       0.00000000       0.00000000       0.00000447      -0.01083799      -0.04273163
H        5.93777089       9.20629424      34.90061053       0.00000000       0.00000000       0.00000000       0.01364186       0.01331724      -0.00408016
C        7.24578719       7.66420589      30.65599436       0.00000000       0.00000000       0.00000000       0.16786073       0.09465437      -0.31203673
H        7.64085371       8.28297425      29.84239757       0.00000000       0.00000000       0.00000000       0.50202900      -0.03535735      -0.22379581
H        6.60558694       5.94551452      29.47401828       0.00000000       0.00000000       0.00000000       0.00674470       0.01369795      -0.03963146
C        7.30182853       6.17541801      30.28859758       0.00000000       0.00000000       0.00000000      -0.00060401       0.03958953      -0.04862033
H        7.06706374       5.49506428      31.12292151       0.00000000       0.00000000       0.00000000      -0.03413148       0.13316815       0.02676387
H        7.88249741       7.91015405      31.52262854       0.00000000       0.00000000       0.00000000      -0.24540409       0.09782294       0.03197171
H        8.31004557       5.91629819      29.94007297       0.00000000       0.00000000       0.00000000      -0.00037817      -0.00703091       0.00569009
117
Lattice="6.733 0.0 0.0 6.447765397510814e-16 10.477 0.0 2.449293598294707e-15 2.449293598294707e-15 40.0" Properties=species:S:1:pos:R:3:momenta:R:3:forces:R:3 energy=-587.9039165313932 pbc="T T F"
Zn       3.63733633       0.46887119      14.17981652       0.00000000       0.00000000       0.00000000       0.00000000       0.00000000       0.00000000
Zn       5.26268247       0.53259695      17.04010470       0.83841913      -0.54403235       0.22989884       0.00003721      -0.00002837       0.00073897
Zn       3.66641636       0.51284372      19.76800770      -2.49972180       0.60078940      -2.54284576      -0.00010692      -0.00013662       0.00080257
O        3.63733633       2.46041009      14.17981652       0.00000000       0.00000000       0.00000000       0.00000000       0.00000000       0.00000000
O        5.26050216       2.51485357      17.07330206       0.35171459      -0.35759391      -0.69029837       0.00007224      -0.00002101      -0.00025703
O        3.56352577       2.50031363      19.83464037      -0.39251564      -1.41662258      -0.09301510      -0.00003402      -0.00014474      -0.00046378
Zn       5.31228633       3.10137119      15.14689051       0.00000000       0.00000000       0.00000000       0.00000000       0.00000000       0.00000000
Zn       3.57301308       3.14022786      17.94126393      -0.72235451      -3.62135596       1.32943717       0.00000552      -0.00003146       0.00076935
Zn       5.27163178       3.08890554      20.69324217      -2.64604903      -2.33978117       1.04140547      -0.00001388       0.00008419       0.00096019
O        5.31228633       5.09291009      15.14689051       0.00000000       0.00000000       0.00000000       0.00000000       0.00000000       0.00000000
O        3.58248161       5.13782156      17.94105184       0.36881326      -0.09972036       0.08973616      -0.00003507       0.00003645      -0.00022590
O        5.27898059       5.07153438      20.77101560      -0.69386753      -0.79683274       0.85416452      -0.00003505      -0.00011351      -0.00056219
Zn       3.63733633       5.73387119      14.17981652       0.00000000       0.00000000       0.00000000       0.00000000       0.00000000       0.00000000
Zn       5.25862787       5.76254704      17.05190601       0.29560465       0.36424218      -2.79888263       0.00006233       0.00014758       0.00089768
Zn       3.55379733       5.69076295      19.88720574      -3.32695876      -0.70607250      -0.77127070      -0.00001423       0.00001660       0.00111843
O        3.63733633       7.72541009      14.17981652       0.00000000       0.00000000       0.00000000       0.00000000       0.00000000       0.00000000
O        5.26240447       7.74636993      17.06162409       0.08725555       0.43720471      -0.09879896       0.00005216       0.00008349      -0.00002061
O        3.57666726       7.70567930      19.84332148      -1.60843776       0.55298398       0.08443956      -0.00018581      -0.00003415      -0.00006422
Zn       5.31228633       8.36637119      15.14689051       0.00000000       0.00000000       0.00000000       0.00000000       0.00000000       0.00000000
Zn       3.58620757       8.33700201      17.94679187      -1.11616334       1.65281801      -0.28291871       0.00003647      -0.00007871       0.00091390
Zn       5.24450710       8.39098359      20.75854963       1.26326985       2.77303954      -1.17793842      -0.00091459      -0.00050352       0.00264930
O        5.31228633      10.35791009      15.14689051       0.00000000       0.00000000       0.00000000       0.00000000       0.00000000       0.00000000
O        3.57859877      10.34546464      17.89537899      -0.35148294      -0.27980451      -0.83469563       0.00001131      -0.00001891      -0.00014621
O        5.25808444      10.34203970      20.70792630       1.18486090       0.90425458      -0.16782440       0.00001085      -0.00041515      -0.00019432
Zn       0.28743633       0.46887119      14.17981652       0.00000000       0.00000000       0.00000000       0.00000000       0.00000000       0.00000000
Zn       1.89773081       0.53179790      17.05143869      -3.34744643      -1.34444639       0.17091872       0.00001358      -0.00001085       0.00074474
Zn       0.12225372       0.50038903      19.77670418       0.04711257      -0.97577509      -1.10004001       0.00004825      -0.00008720       0.00077989
O        0.28743633       2.46041009      14.17981652       0.00000000       0.00000000       0.00000000       0.00000000       0.00000000       0.00000000
O        1.89830287       2.51261656      17.06881459      -0.32091646      -0.95876246      -0.20841557      -0.00003564      -0.00003361      -0.00021972
O        0.21584818       2.48466247      19.81324903       0.11170893      -0.29937842      -0.16049127      -0.00000102       0.00000510      -0.00033093
Zn       1.96238633       3.10137119      15.14689051       0.00000000       0.00000000       0.00000000       0.00000000       0.00000000       0.00000000
Zn       0.21926694       3.13190541      17.92258127      -0.61215882      -2.72685292       2.89195633      -0.00000998      -0.00005566       0.00071518
Zn       1.86516761       3.08466531      20.80585491      -1.57533802      -1.58744864       7.52584979       0.00000630       0.00023068       0.00102424
O        1.96238633       5.09291009      15.14689051       0.00000000       0.00000000       0.00000000       0.00000000       0.00000000       0.00000000
O        0.21413179       5.13264542      17.91987631       0.83349089      -0.08413578      -0.13442144       0.00000615       0.00018565       0.00011377
O        1.89774041       5.05137381      20.78870534      -0.64018547      -0.82421756       0.24674584       0.00001658       0.00007292      -0.00014609
Zn       0.28743633       5.73387119      14.17981652       0.00000000       0.00000000       0.00000000       0.00000000       0.00000000       0.00000000
Zn       1.90644633       5.76757406      17.05132593      -0.03147603      -3.38609791      -0.63263774      -0.00006990       0.00013479       0.00082126
Zn       0.27019619       5.68278315      19.82973008       1.39161490      -0.34181716      -0.23245359       0.00021688       0.00015257       0.00126281
O        0.28743633       7.72541009      14.17981652       0.00000000       0.00000000       0.00000000       0.00000000       0.00000000       0.00000000
O        1.89611077       7.75110297      17.06879165      -0.31045304       0.41502932       0.19148129      -0.00006662       0.00005668      -0.00004293
O        0.18371111       7.70245766      19.84300633       1.01308612       0.37048483      -0.82141216      -0.00036354       0.00035075       0.00110958
Zn       1.96238633       8.36637119      15.14689051       0.00000000       0.00000000       0.00000000       0.00000000       0.00000000       0.00000000
Zn       0.20574538       8.33988556      17.93720498       1.39413836       0.13265688      -0.21247095      -0.00002625      -0.00022375       0.00144047
Zn       1.87231511       8.30976856      20.67922975      -1.87405555      -1.84801327      -1.86805622       0.00028934      -0.00046905       0.00235811
O        1.96238633      10.35791009      15.14689051       0.00000000       0.00000000       0.00000000       0.00000000       0.00000000       0.00000000
O        0.21410263      10.34546276      17.89559916      -0.19338344      -0.55606655      -0.06333636      -0.00001463      -0.00004463      -0.00007687
O        1.89693328      10.31870128      20.64566321       0.66243955      -0.19101699      -0.44100210       0.00005698      -0.00008442       0.00002981
H        5.18933141       1.03992234      21.88985147       0.03888054      -0.11948966       0.06462271       0.00008758      -0.00014056       0.00010024
O        5.24233912       1.92490565      22.38573796       0.09592542       0.09454179      -0.46639645      -0.00025987       0.00051410      -0.00053848
H        1.92014265       0.43377367      21.47212363       0.24925798      -0.11279721       0.18545988      -0.00000946       0.00014777      -0.00009170
O        1.91080781       1.82079460      22.39687242      -0.03458555       0.39144210      -1.00492580       0.00000244      -0.00015079      -0.00052802
O        5.08942354       7.60528704      22.60742412       0.36885691      -0.38709153      -0.22579233      -0.00263613      -0.00135406       0.00250987
H        1.91870797       6.29803790      21.91320621      -0.31283605       0.24125662       0.43264351       0.00154588       0.00288853       0.00452877
O        1.86036520       7.21118525      22.36323773      -0.66555307       0.85969561       1.14020985       0.00309448       0.00199730       0.00374483
Zn       0.46651986       1.63577557      23.60096359       0.46456231       2.24457764      -0.22730052       0.00042902       0.00002948       0.00047417
C       -0.42461206       1.12266292      25.26989889       0.80080475       0.53422572       1.58537524      -0.00017783       0.00019046      -0.00000315
H       -0.73979021       0.07878105      25.12108938      -0.02251884       0.06915461       0.31136994       0.00030772      -0.00015419      -0.00059837
H       -1.34784090       1.71553490      25.24738337      -0.06071531       0.42340799       0.11987692      -0.00008679       0.00002648       0.00004466
C        0.26351608       1.27835607      26.62589921       1.29300605      -0.56517322       1.42100705      -0.00048359       0.00018419      -0.00003494
H       -0.36946589       0.90900103      27.44900282       0.23646138      -0.16452644       0.11870834      -0.00044053      -0.00066592      -0.00038758
H        0.49627549       2.32740912      26.84853131      -0.13917890      -0.12170708       0.32338442      -0.00059501      -0.00035911       0.00050156
H        1.20749468       0.72017872      26.68751710       0.09187921      -0.03607042       0.13573723      -0.00020040      -0.00027541       0.00042841
Zn       3.53503548       2.42788215      23.33990512      -5.05774834       3.83748419      -0.29574644      -0.00009213       0.00030393       0.00065727
C        3.54562092       3.70954886      24.84973121      -0.01132212       0.83290723      -0.28455486      -0.00005907       0.00048134      -0.00014614
H        2.68294851       4.36096331      24.65793057       0.00988485      -0.04857064      -0.09151460      -0.00000018       0.00043733      -0.00022977
H        4.44896742       4.32081386      24.71435710       0.01405830       0.07288426      -0.05539692       0.00000625       0.00058762      -0.00015847
C        3.48026154       3.15711919      26.28123180       0.68826616       0.44113563      -0.63356185       0.00013048       0.00131853       0.00024495
H        3.07272187       3.89389350      26.99323734      -0.29686009      -0.00638183      -0.13531421       0.00050407       0.00136356      -0.00023893
H        4.47281905       2.87126560      26.65258009       0.14827317       0.23378980       0.00581143      -0.00017972       0.00039319       0.00012869
H        2.84150425       2.26936122      26.36470437       0.14968054      -0.04008927      -0.08392520      -0.00047930       0.00098946       0.00044117
Zn       3.29330478       7.42504791      23.52332019       4.14929597       3.58345394      -1.30900813      -0.00008121       0.00347266       0.01044620
Zn      -0.70025174       7.98429176      24.28968896       2.72651395       2.76748643       2.64134667      -0.00050561       0.00096801       0.00148837
C        0.83720009       8.42936265      25.41066744       1.14160441       0.02997905      -0.73888299       0.00065007       0.00049739      -0.00179801
H        1.21529797       9.42484561      25.14055466      -0.03808674       0.06395395      -0.20384144       0.00163567       0.00079289      -0.00286722
H        1.61374354       7.71207195      25.10272780       0.04747379       0.12588042      -0.08373655       0.00122732       0.00014776      -0.00172554
C        0.61760301       8.30809672      26.92066912      -0.27529850       1.20796810      -1.25657628       0.00078525      -0.00066677      -0.00399691
H        1.54410782       8.51278554      27.47453199       0.26632944       0.37972376      -0.35934754       0.00172466      -0.00062917      -0.00489659
H        0.28600480       7.30058734      27.20393151      -0.02047989       0.21685297      -0.03199569       0.00198466       0.00030881      -0.00173598
H       -0.14324605       9.00285693      27.28755354      -0.28017315       0.12618428      -0.33610661       0.00270823      -0.00148004       0.00162175
Zn       5.82461404       5.73843197      22.54843549       2.02533003      -0.41885783      -1.85119122      -0.00128143      -0.00027671       0.00133144
C        6.83258444       4.63340153      23.84176026       0.29100020       0.22307830       1.38605688      -0.00006129      -0.00012490      -0.00011529
H        7.82032002       4.57668182      23.36156807       0.06637489       0.03002841       0.00620857      -0.00007353       0.00019730      -0.00046944
H        6.35449235       3.65185562      23.70340337      -0.15172572      -0.03996333       0.03206241      -0.00011184       0.00011543      -0.00021704
C        6.97316693       4.93378211      25.33158837      -0.64536409       0.24535992       1.46093073       0.00008930       0.00009418      -0.00019118
H        6.00835927       5.01101684      25.85027211       0.04219175       0.09520335       0.29048895       0.00024293      -0.00026000      -0.00005079
H        7.51010853       5.87102658      25.51308190      -0.29712129      -0.02528526      -0.04677046      -0.00018474       0.00000591       0.00023760
H        7.52656327       4.14105398      25.85375825      -0.10871448       0.16777459      -0.05439210       0.00000688       0.00018427      -0.00017949
C        4.01227593       6.75682347      27.59208224       1.83291554       1.01380877      -0.16967292       0.02579755       0.00108304       0.01700896
C        4.02123834       9.05382061      26.90732063       0.83061077       0.50848387       0.87095423       0.01229036       0.00011823       0.03236846
C        4.15962422       9.44845287      28.23916319       0.71328837      -0.39185789       0.07875370      -0.03551295      -0.01402739       0.03851604
C        4.13182836       7.14591574      28.92078706      -0.07721345      -0.14370409      -0.41230893      -0.02086792      -0.01575113       0.02445060
C        4.02728242       7.69562423      26.55025396      -0.50947169      -0.49073193       0.01165789       0.01271595      -0.00976445       0.02095100
C        4.26258810       8.49998132      29.28389804       1.07364529      -0.39795153       0.39889788      -0.12046791       0.00122274       0.03947204
H        4.22689143      10.51007956      28.48115268      -0.17739644      -0.04366054       0.00033798      -0.05167335      -0.00595355       0.03730193
H        3.95802941       9.81500562      26.12589937      -0.33345420      -0.10039646       0.09824074       0.03139859      -0.00289198       0.03597916
H        4.14150608       6.38402151      29.70404038       0.10995403       0.20930492       0.08556163      -0.01810135      -0.01762710       0.01266077
H        3.93823800       5.69650149      27.34822959       0.25398787       0.13339750      -0.03046275       0.04949268      -0.00590776       0.01203191
N        4.21090470       7.25198542      25.21649346      -0.25095105       0.54551137      -1.31937904       0.00159464       0.00636621       0.01069466
O        4.44678257       8.89916412      30.55994867       2.63194171      -1.57085821      -0.78919967      -0.36437485       0.03393031       0.08345485
H        4.32315074       6.23248959      25.26359527      -0.12602757       0.08845655      -0.01166410       0.00295147       0.00578313       0.00878854
H        6.35180518       8.12097620      30.56792706      -0.54408258       0.28083970       0.03703272       0.22495391      -0.13304936       0.01831137
Zn       5.09648722       7.99107916      32.06668856       0.00000000       0.00000000       0.00000000      -0.53872332       0.26244271      -0.04388362
C        4.94215113       7.49165451      33.94395016       0.00000000       0.00000000       0.00000000      -0.04079810       0.04006603      -0.03005052
C        5.84218910       8.12600468      35.01582473       0.00000000       0.00000000       0.00000000       0.00562156       0.00868805      -0.04298181
H        3.89994610       7.81293659      34.10286420       0.00000000       0.00000000       0.00000000      -0.05542261      -0.04640074       0.12398705
H        4.93310399       6.39583744      34.05166230       0.00000000       0.00000000       0.00000000       0.04410798       0.03200725      -0.11756771
H        6.85611933       7.70405659      35.01770652       0.00000000       0.00000000       0.00000000       0.00023264       0.00030496      -0.07687310
H        5.42180636       7.95490159      36.02163034       0.00000000       0.00000000       0.00000000       0.02300720      -0.01354910      -0.04283648
H        5.94402129       9.21252143      34.89586432       0.00000000       0.00000000       0.00000000       0.01296483       0.01238305      -0.01347654
C        7.35559060       7.65809371      30.58560305       0.00000000       0.00000000       0.00000000       0.19673291       0.00525087      -0.12454403
H        7.82614863       8.24040730      29.78713788       0.00000000       0.00000000       0.00000000       0.32958595      -0.04105527      -0.09931589
H        6.63313590       5.94149396      29.46041122       0.00000000       0.00000000       0.00000000       0.05535834       0.00998308      -0.03573856
C        7.33914854       6.16465718      30.27035205       0.00000000       0.00000000       0.00000000       0.06804422       0.00015102      -0.03434057
H        7.06650033       5.53561547      31.13239902       0.00000000       0.00000000       0.00000000      -0.01233575       0.10126379       0.01109143
H        7.88239525       7.90149940      31.51947026       0.00000000       0.00000000       0.00000000      -0.00043511      -0.00074924      -0.00997705
H        8.33325673       5.84867197      29.93449988       0.00000000       0.00000000       0.00000000       0.04309881      -0.09524554      -0.00014118
117
Lattice="6.733 0.0 0.0 6.447765397510814e-16 10.477 0.0 2.449293598294707e-15 2.449293598294707e-15 40.0" Properties=species:S:1:pos:R:3:momenta:R:3:forces:R:3 energy=-588.2230144001156 pbc="T T F"
Zn       3.63733633       0.46887119      14.17981652       0.00000000       0.00000000       0.00000000       0.00000000       0.00000000       0.00000000
Zn       5.26277215       0.53258160      17.04057264       0.83841913      -0.54403235       0.22989884       0.00007639      -0.00001725       0.00032490
Zn       3.66623604       0.51287882      19.76846963      -2.49972180       0.60078940      -2.54284576      -0.00014953      -0.00009582       0.00029547
O        3.63733633       2.46041009      14.17981652       0.00000000       0.00000000       0.00000000       0.00000000       0.00000000       0.00000000
O        5.26054777       2.51496301      17.07327436       0.35171459      -0.35759391      -0.69029837       0.00004387       0.00000159      -0.00018176
O        3.56346074       2.50047234      19.83466050      -0.39251564      -1.41662258      -0.09301510      -0.00010917      -0.00012678      -0.00026351
Zn       5.31228633       3.10137119      15.14689051       0.00000000       0.00000000       0.00000000       0.00000000       0.00000000       0.00000000
Zn       3.57300441       3.14051228      17.94162504      -0.72235451      -3.62135596       1.32943717      -0.00003139       0.00005728       0.00022103
Zn       5.27166197       3.08888843      20.69359261      -2.64604903      -2.33978117       1.04140547      -0.00013474       0.00000587       0.00009415
O        5.31228633       5.09291009      15.14689051       0.00000000       0.00000000       0.00000000       0.00000000       0.00000000       0.00000000
O        3.58252486       5.13819639      17.94150417       0.36881326      -0.09972036       0.08973616      -0.00000692       0.00004283      -0.00006566
O        5.27852726       5.07165134      20.77146917      -0.69386753      -0.79683274       0.85416452      -0.00023801      -0.00006468      -0.00015131
Zn       3.63733633       5.73387119      14.17981652       0.00000000       0.00000000       0.00000000       0.00000000       0.00000000       0.00000000
Zn       5.25871293       5.76274284      17.05260779       0.29560465       0.36424218      -2.79888263       0.00000401       0.00003269       0.00048389
Zn       3.55271800       5.69092052      19.88887552      -3.32695876      -0.70607250      -0.77127070      -0.00072397       0.00003775       0.00094385
O        3.63733633       7.72541009      14.17981652       0.00000000       0.00000000       0.00000000       0.00000000       0.00000000       0.00000000
O        5.26257644       7.74666912      17.06203745       0.08725555       0.43720471      -0.09879896       0.00009328       0.00007077       0.00003044
O        3.57623586       7.70582761      19.84421313      -1.60843776       0.55298398       0.08443956      -0.00019468       0.00007909       0.00017798
Zn       5.31228633       8.36637119      15.14689051       0.00000000       0.00000000       0.00000000       0.00000000       0.00000000       0.00000000
Zn       3.58621407       8.33692805      17.94777728      -1.11616334       1.65281801      -0.28291871       0.00005040      -0.00012155       0.00054261
Zn       5.24152377       8.39070000      20.76411235       1.26326985       2.77303954      -1.17793842      -0.00160618      -0.00023526       0.00304411
O        5.31228633      10.35791009      15.14689051       0.00000000       0.00000000       0.00000000       0.00000000       0.00000000       0.00000000
O        3.57860811      10.34550715      17.89550119      -0.35148294      -0.27980451      -0.83469563       0.00001543      -0.00000023      -0.00020385
O        5.25780069      10.34168159      20.70856791       1.18486090       0.90425458      -0.16782440      -0.00009351      -0.00018430       0.00013320
Zn       0.28743633       0.46887119      14.17981652       0.00000000       0.00000000       0.00000000       0.00000000       0.00000000       0.00000000
Zn       1.89761122       0.53178406      17.05194894      -3.34744643      -1.34444639       0.17091872      -0.00006304      -0.00002105       0.00034609
Zn       0.12221536       0.49998442      19.77749058       0.04711257      -0.97577509      -1.10004001       0.00007246      -0.00018692       0.00049079
O        0.28743633       2.46041009      14.17981652       0.00000000       0.00000000       0.00000000       0.00000000       0.00000000       0.00000000
O        1.89822299       2.51275228      17.06880974      -0.32091646      -0.95876246      -0.20841557      -0.00005811       0.00000532      -0.00019810
O        0.21592317       2.48450818      19.81350814       0.11170893      -0.29937842      -0.16049127      -0.00009168      -0.00003331      -0.00009825
Zn       1.96238633       3.10137119      15.14689051       0.00000000       0.00000000       0.00000000       0.00000000       0.00000000       0.00000000
Zn       0.21925121       3.13225218      17.92328605      -0.61215882      -2.72685292       2.89195633      -0.00000033       0.00017393       0.00041989
Zn       1.86520874       3.08583073      20.80651222      -1.57533802      -1.58744864       7.52584979      -0.00002734       0.00094189       0.00039834
O        1.96238633       5.09291009      15.14689051       0.00000000       0.00000000       0.00000000       0.00000000       0.00000000       0.00000000
O        0.21404369       5.13326729      17.92122581       0.83349089      -0.08413578      -0.13442144      -0.00005727       0.00031597       0.00056192
O        1.89730177       5.05271052      20.79049514      -0.64018547      -0.82421756       0.24674584      -0.00018254       0.00057551       0.00090093
Zn       0.28743633       5.73387119      14.17981652       0.00000000       0.00000000       0.00000000       0.00000000       0.00000000       0.00000000
Zn       1.90632158       5.76770297      17.05203715      -0.03147603      -3.38609791      -0.63263774      -0.00009515       0.00006610       0.00041305
Zn       0.27051097       5.68391403      19.83194205       1.39161490      -0.34181716      -0.23245359       0.00026255       0.00057204       0.00137385
O        0.28743633       7.72541009      14.17981652       0.00000000       0.00000000       0.00000000       0.00000000       0.00000000       0.00000000
O        1.89583307       7.75137925      17.06928497      -0.31045304       0.41502932       0.19148129      -0.00011092       0.00005407       0.00004822
O        0.18183995       7.70389524      19.84755686       1.01308612       0.37048483      -0.82141216      -0.00082852       0.00080381       0.00224788
Zn       1.96238633       8.36637119      15.14689051       0.00000000       0.00000000       0.00000000       0.00000000       0.00000000       0.00000000
Zn       0.20558072       8.33945203      17.94011926       1.39413836       0.13265688      -0.21247095      -0.00005947      -0.00032715       0.00162073
Zn       1.87277066       8.30940000      20.68369372      -1.87405555      -1.84801327      -1.86805622       0.00045147      -0.00013607       0.00254613
O        1.96238633      10.35791009      15.14689051       0.00000000       0.00000000       0.00000000       0.00000000       0.00000000       0.00000000
O        0.21405293      10.34532808      17.89594002      -0.19338344      -0.55606655      -0.06333636      -0.00002303      -0.00005061      -0.00005840
O        1.89692028      10.31879699      20.64589327       0.66243955      -0.19101699      -0.44100210      -0.00003963       0.00005453       0.00005196
H        5.18910859       1.04012719      21.89007188       0.03888054      -0.11948966       0.06462271      -0.00021412       0.00016858       0.00015066
O        5.24203401       1.92523442      22.38567058       0.09592542       0.09454179      -0.46639645      -0.00026905       0.00029974      -0.00034989
H        1.92021882       0.43444216      21.47204993       0.24925798      -0.11279721       0.18545988       0.00005110       0.00020622      -0.00008897
O        1.91085270       1.82088741      22.39679824      -0.03458555       0.39144210      -1.00492580      -0.00001628       0.00002020      -0.00034601
O        5.08934926       7.60344225      22.61420375       0.36885691      -0.38709153      -0.22579233       0.00010365      -0.00094222       0.00259668
H        1.92257092       6.30706581      21.92783700      -0.31283605       0.24125662       0.43264351       0.00281452       0.00547252       0.00857573
O        1.87063998       7.22042766      22.37494704      -0.66555307       0.85969561       1.14020985       0.00647831       0.00592375       0.00704926
Zn       0.46702122       1.63539276      23.60139220       0.46456231       2.24457764      -0.22730052       0.00022230       0.00020964       0.00048106
C       -0.42510588       1.12256026      25.26983525       0.80080475       0.53422572       1.58537524      -0.00022840       0.00020316      -0.00004928
H       -0.74084802       0.07885791      25.12026917      -0.02251884       0.06915461       0.31136994      -0.00053908      -0.00009037      -0.00040915
H       -1.34802515       1.71594845      25.24712602      -0.06071531       0.42340799       0.11987692      -0.00023322       0.00015154       0.00000712
C        0.26250669       1.27744345      26.62628716       1.29300605      -0.56517322       1.42100705      -0.00074031      -0.00018690       0.00026150
H       -0.37097546       0.90716214      27.44872301       0.23646138      -0.16452644       0.11870834      -0.00097196      -0.00094126      -0.00012437
H        0.49494998       2.32641555      26.84965128      -0.13917890      -0.12170708       0.32338442      -0.00084880      -0.00048115       0.00079349
H        1.20656973       0.71944974      26.68805335       0.09187921      -0.03607042       0.13573723      -0.00051385      -0.00031832       0.00045028
Zn       3.53478949       2.42795939      23.34080071      -5.05774834       3.83748419      -0.29574644      -0.00022793       0.00017631       0.00058663
C        3.54551939       3.71046534      24.84988338      -0.01132212       0.83290723      -0.28455486      -0.00000165       0.00057465      -0.00006482
H        2.68299165       4.36200349      24.65766611       0.00988485      -0.04857064      -0.09151460       0.00016127       0.00093539       0.00005729
H        4.44884217       4.32163937      24.71344273       0.01405830       0.07288426      -0.05539692      -0.00006771       0.00035201      -0.00036191
C        3.48039275       3.16005903      26.28236892       0.68826616       0.44113563      -0.63356185       0.00019492       0.00241625       0.00097946
H        3.07476806       3.89912778      26.99311065      -0.29686009      -0.00638183      -0.13531421       0.00119494       0.00309324       0.00005035
H        4.47272152       2.87226413      26.65296653       0.14827317       0.23378980       0.00581143      -0.00007072       0.00081963       0.00037046
H        2.84038483       2.27323992      26.36706612       0.14968054      -0.04008927      -0.08392520      -0.00087569       0.00227053       0.00154440
Zn       3.29862764       7.42584408      23.54585557       4.14929597       3.58345394      -1.30900813       0.00290443      -0.00087100       0.01311644
Zn      -0.69637262       7.98588966      24.29112122       2.72651395       2.76748643       2.64134667       0.00224918       0.00090240       0.00037251
C        0.83896117       8.43193788      25.41155355       1.14160441       0.02997905      -0.73888299       0.00124518       0.00156426      -0.00000202
H        1.21726938       9.42729087      25.14115720      -0.03808674       0.06395395      -0.20384144       0.00178202       0.00138209      -0.00065707
H        1.61551661       7.71380867      25.10438596       0.04747379       0.12588042      -0.08373655       0.00078379       0.00061722      -0.00002670
C        0.61653054       8.30905067      26.92055537      -0.27529850       1.20796810      -1.25657628      -0.00037376       0.00023946      -0.00109433
H        1.54198824       8.51419760      27.47487170       0.26632944       0.37972376      -0.35934754      -0.00162252       0.00040666      -0.00062895
H        0.28647738       7.30092636      27.20261434      -0.02047989       0.21685297      -0.03199569       0.00013417      -0.00000472      -0.00212342
H       -0.14513861       9.00249006      27.28915498      -0.28017315       0.12618428      -0.33610661      -0.00136206      -0.00013147       0.00000541
Zn       5.82179310       5.73601101      22.55002354       2.02533003      -0.41885783      -1.85119122      -0.00168597      -0.00113049       0.00077638
C        6.83295206       4.63264877      23.84190771       0.29100020       0.22307830       1.38605688      -0.00006170      -0.00038403      -0.00005948
H        7.82049232       4.57715172      23.36114105       0.06637489       0.03002841       0.00620857       0.00010234       0.00019088      -0.00048588
H        6.35582924       3.65063268      23.70344406      -0.15172572      -0.03996333       0.03206241       0.00054842      -0.00054557      -0.00011175
C        6.97351931       4.93293543      25.33166089      -0.64536409       0.24535992       1.46093073       0.00014746      -0.00053461       0.00004906
H        6.00860663       5.00826459      25.85029911       0.04219175       0.09520335       0.29048895       0.00019266      -0.00150673       0.00003286
H        7.50909092       5.87090333      25.51360170      -0.29712129      -0.02528526      -0.04677046      -0.00046289      -0.00013947       0.00030321
H        7.52781938       4.14094631      25.85385675      -0.10871448       0.16777459      -0.05439210       0.00066290      -0.00016006      -0.00002592
C        4.03650926       6.76178207      27.61708647       1.83291554       1.01380877      -0.16967292       0.01485909       0.01051548       0.01984885
C        4.00491029       9.05636289      26.91717669       0.83061077       0.50848387       0.87095423      -0.01138670       0.01072418       0.00981850
C        4.07857876       9.45953843      28.24955668       0.71328837      -0.39185789       0.07875370      -0.05088484       0.00166168       0.00114508
C        4.10110859       7.15876853      28.94766026      -0.07721345      -0.14370409      -0.41230893      -0.01978202      -0.00396636       0.00551808
C        4.03702107       7.69631541      26.57055514      -0.50947169      -0.49073193       0.01165789       0.00534120      -0.01251076       0.00761572
C        4.15832087       8.51986055      29.29850671       1.07364529      -0.39795153       0.39889788      -0.06414123       0.02367388       0.01652047
H        4.11087455      10.52114627      28.49647956      -0.17739644      -0.04366054       0.00033798      -0.07095886       0.00683836       0.00894131
H        3.96138247       9.81377810      26.13201385      -0.33345420      -0.10039646       0.09824074      -0.00157074      -0.00364247       0.00101605
H        4.11672534       6.39750291      29.73213266       0.10995403       0.20930492       0.08556163      -0.01058895       0.00743250       0.01643872
H        4.01751086       5.69839985      27.37620319       0.25398787       0.13339750      -0.03046275       0.04569127      -0.00232014       0.01410430
N        4.22085106       7.25157182      25.23778139      -0.25095105       0.54551137      -1.31937904       0.00586870       0.00232297       0.01597846
O        4.23941061       8.95692520      30.57450434       2.63194171      -1.57085821      -0.78919967      -0.13124693       0.03394649       0.00153841
H        4.33692539       6.23302971      25.28370258      -0.12602757       0.08845655      -0.01166410       0.00895670      -0.00104742       0.01182730
H        6.43635085       8.08315527      30.59292204      -0.54408258       0.28083970       0.03703272       0.04600788      -0.00225216       0.01322890
Zn       4.79926149       8.11621764      32.09569901       0.00000000       0.00000000       0.00000000      -0.17530707       0.07445866       0.01507526
C        4.86386465       7.51805627      33.93879031       0.00000000       0.00000000       0.00000000      -0.04608089       0.01500694      -0.00721799
C        5.84899236       8.13435129      34.94631549       0.00000000       0.00000000       0.00000000       0.00475159       0.00295545      -0.04463260
H        3.83237691       7.74646098      34.25131487       0.00000000       0.00000000       0.00000000      -0.04055773      -0.03407360       0.08374205
H        4.94068697       6.41983689      33.94761188       0.00000000       0.00000000       0.00000000      -0.00046743       0.01341853      -0.06191483
H        6.85888117       7.71465735      34.85400727       0.00000000       0.00000000       0.00000000       0.00217750       0.00500149      -0.10184259
H        5.51448060       7.93283458      35.97691511       0.00000000       0.00000000       0.00000000       0.05533339      -0.01696587      -0.03057603
H        5.94178515       9.22404764      34.85358641       0.00000000       0.00000000       0.00000000      -0.00148663       0.00580262      -0.02697843
C        7.43594788       7.62248395      30.55121780       0.00000000       0.00000000       0.00000000       0.04633540      -0.00135959      -0.02087587
H        7.94820338       8.17271630      29.75436652       0.00000000       0.00000000       0.00000000       0.06996303      -0.01856272      -0.02533741
H        6.66875236       5.92527247      29.42675809       0.00000000       0.00000000       0.00000000       0.01948762       0.01189691      -0.01858464
C        7.36063389       6.12857178      30.25422250       0.00000000       0.00000000       0.00000000       0.01555660      -0.00061814      -0.00962968
H        7.02123409       5.54505229      31.12344099       0.00000000       0.00000000       0.00000000      -0.02363656       0.02438556      -0.00829324
H        7.95461943       7.83762655      31.49612299       0.00000000       0.00000000       0.00000000       0.04254996      -0.00877846      -0.01622061
H        8.34398921       5.74161546      29.95772446       0.00000000       0.00000000       0.00000000       0.00618359      -0.04167007       0.00918400
117
Lattice="6.733 0.0 0.0 6.447765397510814e-16 10.477 0.0 2.449293598294707e-15 2.449293598294707e-15 40.0" Properties=species:S:1:pos:R:3:momenta:R:3:forces:R:3 energy=-588.3944338659429 pbc="T T F"
Zn       3.63733633       0.46887119      14.17981652       0.00000000       0.00000000       0.00000000       0.00000000       0.00000000       0.00000000
Zn       5.26290697       0.53035757      17.03946720       0.83841913      -0.54403235       0.22989884      -0.00008300       0.00050688      -0.00015974
Zn       3.67416623       0.49524615      19.76822014      -2.49972180       0.60078940      -2.54284576      -0.00307137       0.00077273      -0.00149254
O        3.63733633       2.46041009      14.17981652       0.00000000       0.00000000       0.00000000       0.00000000       0.00000000       0.00000000
O        5.26084576       2.51197195      17.07136029       0.35171459      -0.35759391      -0.69029837      -0.00022096       0.00056761       0.00082665
O        3.56644094       2.48088627      19.82369284      -0.39251564      -1.41662258      -0.09301510      -0.00219579       0.00060333       0.00199733
Zn       5.31228633       3.10137119      15.14689051       0.00000000       0.00000000       0.00000000       0.00000000       0.00000000       0.00000000
Zn       3.57397516       3.13499388      17.93704801      -0.72235451      -3.62135596       1.32943717      -0.00071319       0.00093162       0.00141462
Zn       5.26851003       3.06921444      20.68877622      -2.64604903      -2.33978117       1.04140547      -0.00389870       0.00224481      -0.00096712
O        5.31228633       5.09291009      15.14689051       0.00000000       0.00000000       0.00000000       0.00000000       0.00000000       0.00000000
O        3.58355460       5.13231998      17.94268454       0.36881326      -0.09972036       0.08973616      -0.00041739       0.00090268       0.00021514
O        5.28028852       5.05240179      20.77060428      -0.69386753      -0.79683274       0.85416452      -0.00101557       0.00130990       0.00183914
Zn       3.63733633       5.73387119      14.17981652       0.00000000       0.00000000       0.00000000       0.00000000       0.00000000       0.00000000
Zn       5.25890023       5.75916377      17.05173545       0.29560465       0.36424218      -2.79888263      -0.00086970       0.00065435       0.00006680
Zn       3.55490881       5.68475484      19.88856009      -3.32695876      -0.70607250      -0.77127070      -0.00325145       0.00072639      -0.00012419
O        3.63733633       7.72541009      14.17981652       0.00000000       0.00000000       0.00000000       0.00000000       0.00000000       0.00000000
O        5.26387231       7.74348641      17.06076567       0.08725555       0.43720471      -0.09879896      -0.00044019       0.00046610       0.00060620
O        3.58125264       7.69817359      19.83883450      -1.60843776       0.55298398       0.08443956      -0.00247032       0.00070948       0.00217830
Zn       5.31228633       8.36637119      15.14689051       0.00000000       0.00000000       0.00000000       0.00000000       0.00000000       0.00000000
Zn       3.58737725       8.33393242      17.94443009      -1.11616334       1.65281801      -0.28291871      -0.00042334       0.00000539       0.00153899
Zn       5.25359892       8.35975719      20.76477031       1.26326985       2.77303954      -1.17793842      -0.00245308      -0.00011691      -0.00236996
O        5.31228633      10.35791009      15.14689051       0.00000000       0.00000000       0.00000000       0.00000000       0.00000000       0.00000000
O        3.57956693      10.34212656      17.89278165      -0.35148294      -0.27980451      -0.83469563      -0.00007230      -0.00003354      -0.00015157
O        5.26048999      10.31374828      20.71314872       1.18486090       0.90425458      -0.16782440      -0.00218024      -0.00026552      -0.00121986
Zn       0.28743633       0.46887119      14.17981652       0.00000000       0.00000000       0.00000000       0.00000000       0.00000000       0.00000000
Zn       1.89843121       0.52865417      17.05218143      -3.34744643      -1.34444639       0.17091872      -0.00006903       0.00055056       0.00006858
Zn       0.12235307       0.48870171      19.78128039       0.04711257      -0.97577509      -1.10004001      -0.00396370       0.00335939      -0.00211733
O        0.28743633       2.46041009      14.17981652       0.00000000       0.00000000       0.00000000       0.00000000       0.00000000       0.00000000
O        1.89952374       2.50874488      17.06689061      -0.32091646      -0.95876246      -0.20841557      -0.00033957       0.00048446       0.00076627
O        0.21800142       2.47544077      19.81658718       0.11170893      -0.29937842      -0.16049127      -0.00169341       0.00222102      -0.00002141
Zn       1.96238633       3.10137119      15.14689051       0.00000000       0.00000000       0.00000000       0.00000000       0.00000000       0.00000000
Zn       0.21995070       3.11813207      17.92315740      -0.61215882      -2.72685292       2.89195633      -0.00009921       0.00198748       0.00050821
Zn       1.87406897       3.08108993      20.79769105      -1.57533802      -1.58744864       7.52584979      -0.00310822      -0.00173535       0.00391210
O        1.96238633       5.09291009      15.14689051       0.00000000       0.00000000       0.00000000       0.00000000       0.00000000       0.00000000
O        0.21442010       5.11603543      17.90829633       0.83349089      -0.08413578      -0.13442144      -0.00010629       0.00186142       0.00129028
O        1.89774927       5.04715315      20.78835432      -0.64018547      -0.82421756       0.24674584      -0.00058283      -0.00118136       0.00034347
Zn       0.28743633       5.73387119      14.17981652       0.00000000       0.00000000       0.00000000       0.00000000       0.00000000       0.00000000
Zn       1.90759635       5.76412175      17.05179965      -0.03147603      -3.38609791      -0.63263774      -0.00095863       0.00085666      -0.00020365
Zn       0.27110847       5.66844865      19.82102986       1.39161490      -0.34181716      -0.23245359      -0.00145676      -0.00275331       0.00159529
O        0.28743633       7.72541009      14.17981652       0.00000000       0.00000000       0.00000000       0.00000000       0.00000000       0.00000000
O        1.89673963       7.74831728      17.06786385      -0.31045304       0.41502932       0.19148129      -0.00011335       0.00044149       0.00065502
O        0.19340281       7.68694688      19.83750960       1.01308612       0.37048483      -0.82141216      -0.00183387      -0.00223291       0.00020417
Zn       1.96238633       8.36637119      15.14689051       0.00000000       0.00000000       0.00000000       0.00000000       0.00000000       0.00000000
Zn       0.20692417       8.33813216      17.93655079       1.39413836       0.13265688      -0.21247095      -0.00048012      -0.00042913       0.00120836
Zn       1.87818183       8.29440014      20.67999429      -1.87405555      -1.84801327      -1.86805622      -0.00445766       0.00017381      -0.00066298
O        1.96238633      10.35791009      15.14689051       0.00000000       0.00000000       0.00000000       0.00000000       0.00000000       0.00000000
O        0.21393276      10.34399968      17.89625964      -0.19338344      -0.55606655      -0.06333636       0.00000464       0.00004299      -0.00011411
O        1.90124886      10.29868341      20.63751476       0.66243955      -0.19101699      -0.44100210      -0.00214258      -0.00055981      -0.00100127
H        5.18406675       1.01907574      21.89074603       0.03888054      -0.11948966       0.06462271      -0.00390237      -0.00062982      -0.00298831
O        5.23950654       1.90647228      22.38210914       0.09592542       0.09454179      -0.46639645      -0.00522305       0.00036069      -0.00281017
H        1.93225753       0.41655062      21.46090240       0.24925798      -0.11279721       0.18545988      -0.00085524      -0.00394452      -0.00061006
O        1.92740268       1.81216584      22.37888568      -0.03458555       0.39144210      -1.00492580      -0.00326301      -0.00003940       0.00271193
O        5.10585726       7.53953362      22.60231134       0.36885691      -0.38709153      -0.22579233      -0.00073608      -0.00002827      -0.00000987
H        1.92232914       6.30670925      21.92906901      -0.31283605       0.24125662       0.43264351      -0.00076805       0.00010617      -0.00062551
O        1.87733386       7.21893556      22.37697112      -0.66555307       0.85969561       1.14020985      -0.00043624       0.00020687       0.00064044
Zn       0.47056343       1.57206762      23.55946220       0.46456231       2.24457764      -0.22730052       0.00292460      -0.00656795       0.00349937
C       -0.38129847       0.99621259      25.22302566       0.80080475       0.53422572       1.58537524      -0.00817629      -0.00432791      -0.00097824
H       -0.65768649      -0.05774627      25.06723089      -0.02251884       0.06915461       0.31136994      -0.01575812      -0.00230210       0.00707528
H       -1.32977390       1.54995883      25.23883958      -0.06071531       0.42340799       0.11987692      -0.00386577       0.00073767      -0.00141845
C        0.34503438       1.15962764      26.55838067       1.29300605      -0.56517322       1.42100705      -0.00097520       0.00074261      -0.00416229
H       -0.25416939       0.75677250      27.39203202       0.23646138      -0.16452644       0.11870834       0.00599947      -0.00172045       0.00048489
H        0.54390877       2.21493727      26.78709797      -0.13917890      -0.12170708       0.32338442      -0.00513643       0.00168616      -0.00635288
H        1.31283471       0.63950832      26.58379103       0.09187921      -0.03607042       0.13573723       0.00071979       0.00493979      -0.00960130
Zn       3.53304463       2.40437307      23.35269475      -5.05774834       3.83748419      -0.29574644       0.00347890      -0.00354998       0.00095652
C        3.55608129       3.68792758      24.85870316      -0.01132212       0.83290723      -0.28455486       0.00204664      -0.00033279      -0.00031662
H        2.68376150       4.33093539      24.68418509       0.00988485      -0.04857064      -0.09151460       0.00356508       0.00239329      -0.00059308
H        4.44868252       4.30665445      24.68692373       0.01405830       0.07288426      -0.05539692       0.00431747      -0.00535119       0.00111295
C        3.53808975       3.15997143      26.29911559       0.68826616       0.44113563      -0.63356185      -0.00060931       0.00089416       0.00316014
H        3.29426075       3.94893526      27.03134666      -0.29686009      -0.00638183      -0.13531421       0.00130076       0.00305040       0.00239786
H        4.50824144       2.74164365      26.59533865       0.14827317       0.23378980       0.00581143      -0.00129318      -0.00101992       0.00228123
H        2.79601197       2.36555601      26.44692468       0.14968054      -0.04008927      -0.08392520      -0.00241574       0.00304179       0.00327077
Zn       3.31717374       7.39795718      23.53983741       4.14929597       3.58345394      -1.30900813       0.00038283      -0.00053608      -0.00261484
Zn      -0.66243331       7.89530175      24.26770656       2.72651395       2.76748643       2.64134667       0.00016700      -0.00051993      -0.00304512
C        0.87641641       8.26883584      25.40200781       1.14160441       0.02997905      -0.73888299      -0.00017601       0.00154096      -0.00332685
H        1.32933322       9.22852697      25.11225595      -0.03808674       0.06395395      -0.20384144      -0.00146405       0.00229431      -0.00201756
H        1.60200935       7.48890164      25.12543461       0.04747379       0.12588042      -0.08373655       0.00081643       0.00258720      -0.00166056
C        0.63228131       8.20179955      26.90972848      -0.27529850       1.20796810      -1.25657628       0.00037687       0.00165641      -0.00036409
H        1.55822537       8.40438432      27.46353324       0.26632944       0.37972376      -0.35934754       0.00022488       0.00255718      -0.00135086
H        0.28078342       7.20909072      27.22245824      -0.02047989       0.21685297      -0.03199569       0.00152345       0.00069860      -0.00135875
H       -0.11761412       8.92423054      27.24893784      -0.28017315       0.12618428      -0.33610661      -0.00021925       0.00025864      -0.00023123
Zn       5.82324580       5.65875011      22.56259439       2.02533003      -0.41885783      -1.85119122       0.00093371       0.00086909       0.00053805
C        6.88697547       4.61010504      23.86134167       0.29100020       0.22307830       1.38605688      -0.00095981      -0.00122242      -0.00084258
H        7.89428538       4.72116394      23.43871166       0.06637489       0.03002841       0.00620857      -0.00107249      -0.00784383      -0.00255707
H        6.56316736       3.58508191      23.61935088      -0.15172572      -0.03996333       0.03206241      -0.00669321       0.00044397       0.00425082
C        6.91887755       4.79335347      25.37641458      -0.64536409       0.24535992       1.46093073       0.00552666       0.00384564       0.00150199
H        5.95585200       4.56927956      25.85055666       0.04219175       0.09520335       0.29048895      -0.00009802       0.02397025       0.00342250
H        7.19797007       5.80978325      25.67019612      -0.29712129      -0.02528526      -0.04677046       0.02327782      -0.00193542      -0.00074332
H        7.65069204       4.12267226      25.84720029      -0.10871448       0.16777459      -0.05439210      -0.00552330      -0.00998954       0.00025842
C        4.09943327       6.97673145      27.66301478       1.83291554       1.01380877      -0.16967292       0.00095395      -0.00118447      -0.01421502
C        3.95557142       9.18465152      26.73147484       0.83061077       0.50848387       0.87095423      -0.00069811      -0.00135679      -0.02197791
C        3.98033821       9.72910621      28.01207319       0.71328837      -0.39185789       0.07875370      -0.00070440       0.01036533       0.00708567
C        4.13230801       7.51702614      28.94335495      -0.07721345      -0.14370409      -0.41230893       0.00135537       0.00700254       0.01361304
C        4.05132595       7.79866341      26.52598143      -0.50947169      -0.49073193       0.01165789       0.00056637       0.00078853       0.00246546
C        4.10601157       8.90798640      29.14949693       1.07364529      -0.39795153       0.39889788      -0.00160814       0.00913360      -0.00927549
H        3.91723811      10.80791855      28.15076382      -0.17739644      -0.04366054       0.00033798      -0.00597897       0.00337647      -0.00894615
H        3.88179117       9.85275172      25.87225587      -0.33345420      -0.10039646       0.09824074      -0.00118159      -0.00245180      -0.00585459
H        4.17883877       6.84389167      29.80584886       0.10995403       0.20930492       0.08556163      -0.00114733       0.00996444      -0.00385437
H        4.14502990       5.89377642      27.53515339       0.25398787       0.13339750      -0.03046275       0.00306670       0.00177612       0.00282887
N        4.22519733       7.24269186      25.23797406      -0.25095105       0.54551137      -1.31937904       0.00137363      -0.00188955      -0.00388310
O        4.18730342       9.48302707      30.37085963       2.63194171      -1.57085821      -0.78919967      -0.00116856       0.01311531      -0.00470302
H        4.32553568       6.22815187      25.35123731      -0.12602757       0.08845655      -0.01166410       0.00174839      -0.00055214      -0.00034453
H        6.61046429       8.26043153      30.92036902      -0.54408258       0.28083970       0.03703272       0.00479961       0.00807715       0.00703840
Zn       4.48573509       8.59269419      31.92200345       0.00000000       0.00000000       0.00000000      -0.01719573       0.00105342      -0.00705585
C        4.71222309       7.76665254      33.65138418       0.00000000       0.00000000       0.00000000      -0.01190116      -0.00197560      -0.01299429
C        5.34745251       8.62866407      34.75223186       0.00000000       0.00000000       0.00000000      -0.00469480       0.00164748      -0.01758193
H        3.71383869       7.41617324      33.95480357       0.00000000       0.00000000       0.00000000      -0.00890789      -0.00246737       0.00035142
H        5.31619773       6.86115460      33.48218417       0.00000000       0.00000000       0.00000000      -0.01018956      -0.00383520      -0.01803965
H        6.40175380       8.84840449      34.53740731       0.00000000       0.00000000       0.00000000      -0.00967424       0.02636292      -0.03272631
H        5.31999751       8.11071148      35.72383368       0.00000000       0.00000000       0.00000000       0.02233554      -0.00783800      -0.02087862
H        4.83466316       9.59060626      34.88878919       0.00000000       0.00000000       0.00000000      -0.02513837      -0.00702563      -0.00050920
C        7.57253749       7.87839407      30.54162112       0.00000000       0.00000000       0.00000000       0.00352372       0.00496976       0.00724765
H        7.70052618       8.30672790      29.54211686       0.00000000       0.00000000       0.00000000       0.00630237       0.00639963       0.00772541
H        6.79362702       5.94998994      29.89409575       0.00000000       0.00000000       0.00000000      -0.00076008       0.00535788      -0.00210702
C        7.59950445       6.35520472      30.52136946       0.00000000       0.00000000       0.00000000      -0.00283840       0.00236016      -0.00041640
H        7.48636038       5.92860406      31.52902423       0.00000000       0.00000000       0.00000000      -0.00183606      -0.00254885      -0.00153634
H        8.35379481       8.30443896      31.18685336       0.00000000       0.00000000       0.00000000       0.00498160      -0.00273165       0.01113100
H        8.54548081       5.98094072      30.10661097       0.00000000       0.00000000       0.00000000      -0.00190684       0.00625327      -0.00065753
