# Supplementary material for: Modelling of growth reaction pathways of zincone ALD/MLD hybrid thin films: a DFT study of precursor screening and the diethyl zinc pulse
Source: RSC Adv. 2025 May 15;15(21):16299–311. doi: 10.1039/d5ra00686d (PMC12080462; doi:10.1039/d5ra00686d)
Supplement: RA-015-D5RA00686D-s001 [file RA-015-D5RA00686D-s001.zip › RSCAdv_supplementary/EG_neb.xyz]

25
Lattice="26.15116253918454 0.0 0.0 0.0 22.713286225235237 0.0 0.0 0.0 21.50699059748947" Properties=species:S:1:pos:R:3:tags:I:1:initial_magmoms:R:1:momenta:R:3:forces:R:3 energy=-127.27895445455538 pbc="F F F"
C       12.67678805      11.29632351      11.29531030        0       0.00000000       0.01188580      -0.00473334       0.00266879      -0.00786343       0.00649147       0.00213364
C       11.27301114      10.89638461      11.70318767        0       0.00000000      -0.02059619       0.00456958       0.00237995      -0.00558116       0.00525074       0.00418646
H       11.20425345       9.79270672      11.77504591        0       0.00000000      -0.01934694      -0.00957016       0.01462650       0.00055826       0.00449080       0.00366734
H       12.83226830      11.00955882      10.23927810        0       0.00000000       0.00592225      -0.01921195       0.01686687      -0.00850570       0.00312329       0.00328700
H       10.58592575      11.21827052      10.89714571        0       0.00000000      -0.00605837       0.01985612      -0.01662705      -0.00750924       0.00189400       0.00458535
H       12.78569232      12.38595085      11.37543350        0       0.00000000       0.02076709       0.01076445      -0.01540533      -0.00893644       0.00761231      -0.00486025
O       13.70900620      10.74808163      12.12673926        0       0.00000000       0.00067885       0.00890088      -0.00615494      -0.00763435       0.00641863       0.00214395
H       13.64904865       9.77901365      12.07261385        0       0.00000000      -0.00095128      -0.01970006       0.01909448      -0.01497800       0.00481934       0.01394608
O       10.94610325      11.51402223      12.94643446        0       0.00000000       0.00243864       0.02820836      -0.02436134      -0.00705986       0.00709909       0.00319024
H       10.04897585      11.24455372      13.19854907        0       0.00000000      -0.01553019      -0.01673144       0.01958527      -0.00829613       0.00767652      -0.00107960
Zn      16.05604700      10.97047406      10.95613133        0       0.00000000       0.01976972       0.00730505      -0.01222081      -0.00055193       0.00028820      -0.00464822
C       16.62187608      12.72178736      11.61528315        0       0.00000000      -0.02272083      -0.02196773      -0.01430151       0.00109274      -0.00100791      -0.00131486
C       15.50624375      13.72254627      11.95159545        0       0.00000000       0.01500833      -0.01084324      -0.00264319      -0.00027560      -0.00251289      -0.00082359
H       17.25442191      12.54807467      12.50241444        0       0.00000000       0.01215545      -0.00592231       0.01914894      -0.00202104      -0.00661423       0.00051166
H       17.29942883      13.14749171      10.85606180        0       0.00000000       0.01609792       0.01159627      -0.01305100       0.00285094       0.00091541       0.00121424
H       14.87282783      13.93837612      11.07736134        0       0.00000000      -0.01091637       0.00662041      -0.01938100       0.00045023      -0.00162069      -0.00068878
H       15.90575530      14.69025723      12.29789074        0       0.00000000       0.00547188       0.01947440       0.01052101      -0.00331106      -0.00176826       0.00164047
H       14.84412393      13.34200553      12.74302495        0       0.00000000      -0.01691455      -0.01156246       0.01309308      -0.00093159      -0.00555613      -0.00304508
C       15.75271972       9.22359107      10.11039085        0       0.00000000       0.02320882       0.02364081       0.00497208      -0.00167928       0.00111180      -0.00410470
H       15.69218290       8.45864905      10.90543741        0       0.00000000      -0.00532842      -0.01687380       0.01534461      -0.00562953       0.00104418      -0.00397713
H       17.80376608       8.71529626       9.51192939        0       0.00000000       0.01912795      -0.00350742       0.01231658       0.00051257      -0.00095743      -0.00361171
C       16.80142516       8.80343778       9.06824180        0       0.00000000      -0.01503462       0.00627394       0.01192199      -0.00040020      -0.00185213      -0.00269105
H       16.88400039       9.53440003       8.25014117        0       0.00000000       0.00482281       0.01527497      -0.01685760      -0.00037957      -0.00307748      -0.00440903
H       14.75194634       9.24343138       9.64383818        0       0.00000000      -0.01988722       0.00243815      -0.01329492      -0.00102015       0.00494103      -0.00585742
H       16.57039942       7.82905954       8.60690205        0       0.00000000      -0.00532474      -0.01831265      -0.00888054      -0.00041221      -0.00365313       0.00017906
25
Lattice="26.15116253918454 0.0 0.0 0.0 22.713286225235237 0.0 0.0 0.0 21.50699059748947" Properties=species:S:1:pos:R:3:tags:I:1:initial_magmoms:R:1:momenta:R:3:forces:R:3 energy=-127.22652283763063 pbc="F F F"
C       12.69372639      11.31248241      11.17272159        0       0.00000000       0.01188580      -0.00473334       0.00266879      -0.00450573       0.01446979       0.00918522
C       11.33400231      10.85338556      11.65895839        0       0.00000000      -0.02059619       0.00456958       0.00237995      -0.00632836       0.00798603      -0.00029749
H       11.28947120       9.74618801      11.64345287        0       0.00000000      -0.01934694      -0.00957016       0.01462650      -0.00349802       0.00738037      -0.00666585
H       12.78815826      11.08538895      10.09549834        0       0.00000000       0.00592225      -0.01921195       0.01686687       0.00244414       0.01495097       0.00940759
H       10.56979689      11.22863689      10.95130990        0       0.00000000      -0.00605837       0.01985612      -0.01662705      -0.00623834       0.00725346      -0.00199808
H       12.79261453      12.39810170      11.30628121        0       0.00000000       0.02076709       0.01076445      -0.01540533      -0.00566446       0.01415249       0.01244235
O       13.77660572      10.72872947      11.91365463        0       0.00000000       0.00067885       0.00890088      -0.00615494      -0.00432626       0.02062582       0.01649958
H       13.81930879       9.78627352      11.67321810        0       0.00000000      -0.00095128      -0.01970006       0.01909448      -0.02934890       0.00190433       0.04465020
O       11.12389538      11.35811279      12.97516163        0       0.00000000       0.00243864       0.02820836      -0.02436134      -0.01449561      -0.00118742       0.00202305
H       10.25800435      11.05275852      13.28828366        0       0.00000000      -0.01553019      -0.01673144       0.01958527      -0.02116528       0.00203515      -0.01021776
Zn      16.08671610      10.94966858      11.04639908        0       0.00000000       0.01976972       0.00730505      -0.01222081       0.01974621       0.00793089      -0.01415007
C       16.76429137      12.69417268      11.60612420        0       0.00000000      -0.02272083      -0.02196773      -0.01430151       0.00259693       0.00779924       0.00463969
C       15.74231267      13.78011260      11.96807757        0       0.00000000       0.01500833      -0.01084324      -0.00264319      -0.00777944      -0.00244711       0.00513558
H       17.44534297      12.51494023      12.45581211        0       0.00000000       0.01215545      -0.00592231       0.01914894      -0.00611229       0.00188478       0.01057457
H       17.41523797      13.04787870      10.78835264        0       0.00000000       0.01609792       0.01159627      -0.01305100       0.01091596       0.02016076       0.01585202
H       15.08431492      14.02391444      11.11925455        0       0.00000000      -0.01091637       0.00662041      -0.01938100      -0.00597616      -0.00497675       0.00311315
H       16.23219898      14.72252369      12.26475729        0       0.00000000       0.00547188       0.01947440       0.01052101      -0.01699268       0.00076072       0.01126328
H       15.09442114      13.47563463      12.80223734        0       0.00000000      -0.01691455      -0.01156246       0.01309308      -0.00929502      -0.01208809       0.00075950
C       15.88042398       9.17581086      10.21426184        0       0.00000000       0.02320882       0.02364081       0.00497208       0.02384250       0.00874919      -0.00577011
H       15.96949079       8.38500154      10.98009929        0       0.00000000      -0.00532842      -0.01687380       0.01534461       0.01583283       0.01373892       0.00175107
H       17.95250229       9.02715540       9.51477857        0       0.00000000       0.01912795      -0.00350742       0.01231658       0.01788692      -0.02876488      -0.02834359
C       16.93140793       8.96464319       9.11052049        0       0.00000000      -0.01503462       0.00627394       0.01192199       0.01008732      -0.02087791      -0.01380645
H       16.85892473       9.73662436       8.32881040        0       0.00000000       0.00482281       0.01527497      -0.01685760       0.00301362      -0.03248847      -0.02607547
H       14.86729503       9.05955744       9.78509747        0       0.00000000      -0.01988722       0.00243815      -0.01329492       0.01768794       0.02491742       0.00517266
H       16.84318206       7.98782482       8.60859878        0       0.00000000      -0.00532474      -0.01831265      -0.00888054      -0.01142096      -0.02938524       0.00221838
25
Lattice="26.15116253918454 0.0 0.0 0.0 22.713286225235237 0.0 0.0 0.0 21.50699059748947" Properties=species:S:1:pos:R:3:tags:I:1:initial_magmoms:R:1:momenta:R:3:forces:R:3 energy=-127.07545802095918 pbc="F F F"
C       12.66504353      11.24499245      11.08679520        0       0.00000000       0.01188580      -0.00473334       0.00266879      -0.02027835       0.01504283       0.02130943
C       11.32225798      10.82031432      11.64034218        0       0.00000000      -0.02059619       0.00456958       0.00237995      -0.02972617       0.01554256       0.00343011
H       11.27111380       9.71493035      11.65230236        0       0.00000000      -0.01934694      -0.00957016       0.01462650      -0.03957227       0.01551925      -0.00650536
H       12.70764335      11.04734863      10.00239305        0       0.00000000       0.00592225      -0.01921195       0.01686687       0.00201887       0.00604055       0.02277293
H       10.52472466      11.19726383      10.97210879        0       0.00000000      -0.00605837       0.01985612      -0.01662705      -0.02462442       0.02332134       0.00056740
H       12.80699269      12.32287307      11.24661105        0       0.00000000       0.02076709       0.01076445      -0.01540533      -0.02343163       0.01495757       0.01704328
O       13.74196309      10.58147571      11.76688326        0       0.00000000       0.00067885       0.00890088      -0.00615494      -0.02156613       0.03065799       0.04536747
H       13.99033695       9.79012320      11.24677708        0       0.00000000      -0.00095128      -0.01970006       0.01909448      -0.11493104      -0.03517615       0.10402547
O       11.20203474      11.36089118      12.95486003        0       0.00000000       0.00243864       0.02820836      -0.02436134      -0.03720246       0.00497585       0.00691527
H       10.38853729      11.02118481      13.35837551        0       0.00000000      -0.01553019      -0.01673144       0.01958527      -0.02640673      -0.01042479       0.00862986
Zn      16.00857621      10.88952211      11.16312326        0       0.00000000       0.01976972       0.00730505      -0.01222081       0.04950511      -0.01090949      -0.02520004
C       16.77160086      12.63299671      11.60779388        0       0.00000000      -0.02272083      -0.02196773      -0.01430151       0.00280105       0.00122318       0.00556068
C       15.82061470      13.78934765      11.94693602        0       0.00000000       0.01500833      -0.01084324      -0.00264319      -0.01528027      -0.01320591       0.00264351
H       17.48402964      12.47250768      12.43422806        0       0.00000000       0.01215545      -0.00592231       0.01914894      -0.00522870       0.00523650       0.01384065
H       17.39663930      12.90441576      10.73934713        0       0.00000000       0.01609792       0.01159627      -0.01305100       0.01290555       0.02074241       0.01813820
H       15.16116798      14.04188019      11.10269503        0       0.00000000      -0.01091637       0.00662041      -0.01938100      -0.01089423      -0.01628680      -0.00198067
H       16.37525015      14.70880714      12.19987754        0       0.00000000       0.00547188       0.01947440       0.01052101      -0.02792658      -0.00760037       0.01002372
H       15.17324759      13.55608712      12.80441523        0       0.00000000      -0.01691455      -0.01156246       0.01309308      -0.01875476      -0.02864200      -0.00417752
C       15.82465403       9.09549367      10.31309740        0       0.00000000       0.02320882       0.02364081       0.00497208       0.06873374       0.02058774      -0.00702376
H       16.01398241       8.28324368      11.03486149        0       0.00000000      -0.00532842      -0.01687380       0.01534461       0.05366904       0.01012505      -0.01437823
H       17.87648047       9.29011588       9.60316792        0       0.00000000       0.01912795      -0.00350742       0.01231658       0.06726326      -0.06103673      -0.07352001
C       16.87590542       9.09326037       9.19136231        0       0.00000000      -0.01503462       0.00627394       0.01192199       0.04461893      -0.03720999      -0.03543499
H       16.67571939       9.89263373       8.46172042        0       0.00000000       0.00482281       0.01527497      -0.01685760       0.05220707      -0.04993000      -0.05203137
H       14.83225224       8.86006515       9.87328536        0       0.00000000      -0.01988722       0.00243815      -0.01329492       0.03932682       0.07994914       0.01922684
H       16.93187119       8.14850751       8.62907115        0       0.00000000      -0.00532474      -0.01831265      -0.00888054      -0.00217480      -0.05480136      -0.01463252
25
Lattice="26.15116253918454 0.0 0.0 0.0 22.713286225235237 0.0 0.0 0.0 21.50699059748947" Properties=species:S:1:pos:R:3:tags:I:1:initial_magmoms:R:1:momenta:R:3:forces:R:3 energy=-126.75636181638622 pbc="F F F"
C       12.68832004      11.22052539      11.03036920        0       0.00000000       0.01188580      -0.00473334       0.00266879      -0.06199646      -0.00547643      -0.00983911
C       11.36924464      10.79665352      11.63370804        0       0.00000000      -0.02059619       0.00456958       0.00237995      -0.05505070       0.01316826      -0.00699595
H       11.33538904       9.69157326      11.66308317        0       0.00000000      -0.01934694      -0.00957016       0.01462650      -0.04423904       0.01080298      -0.01828669
H       12.67423971      11.04519198       9.94153802        0       0.00000000       0.00592225      -0.01921195       0.01686687       0.00393235      -0.01491294       0.00499370
H       10.54870606      11.15919435      10.98802679        0       0.00000000      -0.00605837       0.01985612      -0.01662705      -0.06150558       0.01310389       0.00787958
H       12.83639555      12.29761860      11.20380791        0       0.00000000       0.02076709       0.01076445      -0.01540533      -0.01209292      -0.00649536       0.00244944
O       13.77110980      10.51418528      11.64467645        0       0.00000000       0.00067885       0.00890088      -0.00615494      -0.08839596      -0.00251481       0.07714927
H       14.21306084       9.85593240      11.00963257        0       0.00000000      -0.00095128      -0.01970006       0.01909448      -0.59339943       0.15800169       0.26875746
O       11.28049386      11.35325640      12.94646805        0       0.00000000       0.00243864       0.02820836      -0.02436134      -0.01504436       0.00265153      -0.00686723
H       10.45488762      11.04409280      13.35158822        0       0.00000000      -0.01553019      -0.01673144       0.01958527      -0.00456451       0.00243963       0.02327067
Zn      15.89616606      10.91890269      11.23277807        0       0.00000000       0.01976972       0.00730505      -0.01222081       0.25844600      -0.20625761      -0.14475029
C       16.77150841      12.63216627      11.61480090        0       0.00000000      -0.02272083      -0.02196773      -0.01430151      -0.03135135      -0.03595691       0.00014536
C       15.86180047      13.82399458      11.95140496        0       0.00000000       0.01500833      -0.01084324      -0.00264319      -0.01332453      -0.02291656      -0.00179233
H       17.49621886      12.46250527      12.42750622        0       0.00000000       0.01215545      -0.00592231       0.01914894      -0.01996881      -0.01024165       0.00082301
H       17.38059599      12.86361358      10.72390833        0       0.00000000       0.01609792       0.01159627      -0.01305100      -0.00330256       0.00265059       0.02206577
H       15.20079836      14.08446025      11.11075063        0       0.00000000      -0.01091637       0.00662041      -0.01938100      -0.00833259      -0.00925030      -0.00229496
H       16.44565854      14.72932400      12.18982627        0       0.00000000       0.00547188       0.01947440       0.01052101      -0.01116631      -0.02074130      -0.00396910
H       15.21363562      13.62584186      12.81740743        0       0.00000000      -0.01691455      -0.01156246       0.01309308      -0.01015999      -0.01275190       0.00241331
C       15.68723427       9.05240727      10.33003241        0       0.00000000       0.02320882       0.02364081       0.00497208       0.22414039       0.10251932       0.03632038
H       15.92559495       8.26389042      11.06196067        0       0.00000000      -0.00532842      -0.01687380       0.01534461       0.14117957       0.01575634      -0.01788134
H       17.73354848       9.44190527       9.73243428        0       0.00000000       0.01912795      -0.00350742       0.01231658       0.13199363      -0.04565210      -0.14390871
C       16.77547405       9.18457038       9.25965383        0       0.00000000      -0.01503462       0.00627394       0.01192199       0.10462812      -0.05806504      -0.08058740
H       16.54165177      10.00051005       8.55803033        0       0.00000000       0.00482281       0.01527497      -0.01685760       0.06333080      -0.05626280      -0.07356394
H       14.76091944       8.67329239       9.83778619        0       0.00000000      -0.01988722       0.00243815      -0.01329492       0.04870540       0.28308055       0.14131942
H       16.92929650       8.27137589       8.66578296        0       0.00000000      -0.00532474      -0.01831265      -0.00888054       0.04507616      -0.07790326      -0.06404579
25
Lattice="26.15116253918454 0.0 0.0 0.0 22.713286225235237 0.0 0.0 0.0 21.50699059748947" Properties=species:S:1:pos:R:3:tags:I:1:initial_magmoms:R:1:momenta:R:3:forces:R:3 energy=-126.2605154324156 pbc="F F F"
C       12.72068989      11.22187815      11.03469731        0       0.00000000       0.01188580      -0.00473334       0.00266879      -0.00595059       0.00978814      -0.00832594
C       11.39665293      10.79384077      11.63873981        0       0.00000000      -0.02059619       0.00456958       0.00237995      -0.00569635       0.00678739      -0.00087256
H       11.35704418       9.68901102      11.67065663        0       0.00000000      -0.01934694      -0.00957016       0.01462650      -0.00367381       0.00693490      -0.00902437
H       12.67226584      11.05160001       9.94046155        0       0.00000000       0.00592225      -0.01921195       0.01686687      -0.01029268       0.00605791      -0.00720592
H       10.57809558      11.15456892      10.98640898        0       0.00000000      -0.00605837       0.01985612      -0.01662705      -0.01557199       0.00436458       0.00873105
H       12.83564425      12.30839925      11.19776745        0       0.00000000       0.02076709       0.01076445      -0.01540533      -0.01731933       0.01389427      -0.01606302
O       13.81601579      10.52214334      11.60117589        0       0.00000000       0.00067885       0.00890088      -0.00615494       0.00217623       0.01279840      -0.02160810
H       14.53418159       9.76563021      10.86082661        0       0.00000000      -0.00095128      -0.01970006       0.01909448       0.04360775      -0.04175725      -0.02028311
O       11.28678913      11.35360504      12.95117053        0       0.00000000       0.00243864       0.02820836      -0.02436134      -0.00394405       0.00201255       0.00173656
H       10.45640991      11.04186664      13.34420587        0       0.00000000      -0.01553019      -0.01673144       0.01958527      -0.00223772      -0.00212852       0.00718860
Zn      15.75317129      11.02650142      11.31745301        0       0.00000000       0.01976972       0.00730505      -0.01222081      -0.01111879      -0.00388045       0.00272927
C       16.78553463      12.64944794      11.61662455        0       0.00000000      -0.02272083      -0.02196773      -0.01430151      -0.00118813      -0.00661767       0.00051963
C       15.86855269      13.83679660      11.95249646        0       0.00000000       0.01500833      -0.01084324      -0.00264319      -0.00004635      -0.00371160      -0.00002347
H       17.50451601      12.46462615      12.42840021        0       0.00000000       0.01215545      -0.00592231       0.01914894       0.00091809      -0.00012433      -0.00003713
H       17.38210628      12.85786054      10.71520957        0       0.00000000       0.01609792       0.01159627      -0.01305100       0.00606195      -0.00205997       0.00695219
H       15.20500736      14.09046759      11.11218974        0       0.00000000      -0.01091637       0.00662041      -0.01938100       0.00224021       0.00331439       0.00091585
H       16.44906481      14.74348814      12.19012827        0       0.00000000       0.00547188       0.01947440       0.01052101      -0.00054838      -0.00271081      -0.00009128
H       15.22076835      13.63516271      12.81805235        0       0.00000000      -0.01691455      -0.01156246       0.01309308       0.00304454       0.00232101       0.00333642
C       15.56976222       8.99618119      10.31253281        0       0.00000000       0.02320882       0.02364081       0.00497208       0.00130994      -0.00586711       0.00469513
H       15.86265656       8.25762448      11.07417544        0       0.00000000      -0.00532842      -0.01687380       0.01534461       0.02265152       0.01664373       0.01954707
H       17.66271472       9.47499968       9.80395522        0       0.00000000       0.01912795      -0.00350742       0.01231658       0.00093806       0.02091280      -0.01084571
C       16.71732044       9.22050754       9.30271520        0       0.00000000      -0.01503462       0.00627394       0.01192199      -0.00496669       0.01511605      -0.00049927
H       16.50159817      10.03288836       8.59359380        0       0.00000000       0.00482281       0.01527497      -0.01685760      -0.00507789       0.00530060      -0.01262330
H       14.73477373       8.51497277       9.76747271        0       0.00000000      -0.01988722       0.00243815      -0.01329492       0.00320281      -0.01455042       0.01035988
H       16.90960357       8.31686892       8.70246688        0       0.00000000      -0.00532474      -0.01831265      -0.00888054      -0.00509350       0.00797600       0.01316810
25
Lattice="26.15116253918454 0.0 0.0 0.0 22.713286225235237 0.0 0.0 0.0 21.50699059748947" Properties=species:S:1:pos:R:3:tags:I:1:initial_magmoms:R:1:momenta:R:3:forces:R:3 energy=-126.84521263583838 pbc="F F F"
C       12.72763786      11.24729465      11.05512536        0       0.00000000       0.01188580      -0.00473334       0.00266879       0.00903370       0.08931578       0.05556647
C       11.40147596      10.80093561      11.64292023        0       0.00000000      -0.02059619       0.00456958       0.00237995       0.00672406       0.02692053       0.01225073
H       11.37008474       9.69484696      11.67192091        0       0.00000000      -0.01934694      -0.00957016       0.01462650       0.03522366       0.02449607      -0.00099539
H       12.68707463      11.04634653       9.95904159        0       0.00000000       0.00592225      -0.01921195       0.01686687       0.03207055      -0.00898046       0.05170222
H       10.58348736      11.15546880      10.98560034        0       0.00000000      -0.00605837       0.01985612      -0.01662705       0.00208105       0.00858713       0.00454377
H       12.80240459      12.34287750      11.18315478        0       0.00000000       0.02076709       0.01076445      -0.01540533      -0.12356151       0.11847091      -0.05314965
O       13.80726629      10.59290715      11.67658787        0       0.00000000       0.00067885       0.00890088      -0.00615494      -0.03927918       0.22586824       0.21864155
H       14.79365610       9.64368906      10.71885357        0       0.00000000      -0.00095128      -0.01970006       0.01909448       0.84818531      -0.41059582      -0.46254129
O       11.28102427      11.35620808      12.95575658        0       0.00000000       0.00243864       0.02820836      -0.02436134      -0.01954335       0.00899106       0.01628063
H       10.45161635      11.03868258      13.34530055        0       0.00000000      -0.01553019      -0.01673144       0.01958527      -0.01503358      -0.01194753       0.00778397
Zn      15.58476772      11.17423087      11.42597535        0       0.00000000       0.01976972       0.00730505      -0.01222081      -0.55509127       0.47545172       0.35364824
C       16.79758499      12.65911634      11.61938754        0       0.00000000      -0.02272083      -0.02196773      -0.01430151       0.03772985       0.02555551       0.01254927
C       15.87750983      13.84938111      11.95367588        0       0.00000000       0.01500833      -0.01084324      -0.00264319       0.03248438       0.04103421       0.00508827
H       17.51221881      12.46689226      12.43082970        0       0.00000000       0.01215545      -0.00592231       0.01914894       0.02600540      -0.00647720       0.00762925
H       17.38126619      12.84996192      10.70870742        0       0.00000000       0.01609792       0.01159627      -0.01305100       0.00329117      -0.03928350      -0.01511443
H       15.21087075      14.09766837      11.11359512        0       0.00000000      -0.01091637       0.00662041      -0.01938100       0.02437788       0.02518761       0.00572436
H       16.45656469      14.75469073      12.19078555        0       0.00000000       0.00547188       0.01947440       0.01052101       0.01326680       0.04649304       0.00738226
H       15.22792229      13.64469648      12.81822400        0       0.00000000      -0.01691455      -0.01156246       0.01309308       0.02953984       0.03081823       0.00425218
C       15.53234858       8.89563221      10.25738244        0       0.00000000       0.02320882       0.02364081       0.00497208      -0.10701326      -0.33772670      -0.17328538
H       15.85053354       8.22641917      11.06706182        0       0.00000000      -0.00532842      -0.01687380       0.01534461      -0.01701763      -0.08957310      -0.00795563
H       17.63330452       9.48297975       9.82965949        0       0.00000000       0.01912795      -0.00350742       0.01231658      -0.09368582       0.04182441       0.07368408
C       16.70008648       9.22247644       9.30879741        0       0.00000000      -0.01503462       0.00627394       0.01192199      -0.06094197       0.01315711       0.01426995
H       16.48414757      10.03828752       8.60456177        0       0.00000000       0.00482281       0.01527497      -0.01685760      -0.06990664       0.02025493       0.03282207
H       14.74165269       8.38020814       9.70112768        0       0.00000000      -0.01988722       0.00243815      -0.01329492       0.02002106      -0.44500011      -0.20505924
H       16.92334257       8.33286284       8.70147719        0       0.00000000      -0.00532474      -0.01831265      -0.00888054       0.04871990       0.05753347      -0.00315623
25
Lattice="26.15116253918454 0.0 0.0 0.0 22.713286225235237 0.0 0.0 0.0 21.50699059748947" Properties=species:S:1:pos:R:3:tags:I:1:initial_magmoms:R:1:momenta:R:3:forces:R:3 energy=-127.41817649119697 pbc="F F F"
C       12.70081216      11.27938898      11.08655435        0       0.00000000       0.01188580      -0.00473334       0.00266879      -0.02698166       0.02393263       0.02234876
C       11.37878945      10.81023800      11.65777001        0       0.00000000      -0.02059619       0.00456958       0.00237995      -0.02400924       0.01114267       0.01158716
H       11.37798267       9.70440882      11.68493542        0       0.00000000      -0.01934694      -0.00957016       0.01462650      -0.00050819       0.01132323       0.01566869
H       12.70867821      11.03091479      10.00308215        0       0.00000000       0.00592225      -0.01921195       0.01686687       0.00221394      -0.01547543       0.03278532
H       10.56081555      11.14867396      10.99330834        0       0.00000000      -0.00605837       0.01985612      -0.01662705      -0.02151208      -0.00698093      -0.00026308
H       12.73591276      12.38482925      11.16649525        0       0.00000000       0.02076709       0.01076445      -0.01540533      -0.05050848       0.03227787      -0.01831175
O       13.76732182      10.66201487      11.77737537        0       0.00000000       0.00067885       0.00890088      -0.00615494      -0.03579101       0.04956538       0.07259330
H       14.96146574       9.52835891      10.61986844        0       0.00000000      -0.00095128      -0.01970006       0.01909448       0.12034252      -0.09757953      -0.08607419
O       11.23579858      11.36185857      12.96971339        0       0.00000000       0.00243864       0.02820836      -0.02436134      -0.04808475       0.01181773       0.00842900
H       10.41364504      11.02401824      13.35618476        0       0.00000000      -0.01553019      -0.01673144       0.01958527      -0.03459356      -0.01897846       0.00877199
Zn      15.42576940      11.36040852      11.59007344        0       0.00000000       0.01976972       0.00730505      -0.01222081      -0.13084348       0.15127788       0.13643163
C       16.79290463      12.69772358      11.64946827        0       0.00000000      -0.02272083      -0.02196773      -0.01430151      -0.00769125       0.03619704       0.02730806
C       15.92537447      13.93280433      11.97173157        0       0.00000000       0.01500833      -0.01084324      -0.00264319       0.04295247       0.07671915       0.01787479
H       17.52480398      12.48938075      12.44124305        0       0.00000000       0.01215545      -0.00592231       0.01914894       0.00736282       0.02015111       0.00951860
H       17.34459922      12.81449551      10.70685903        0       0.00000000       0.01609792       0.01159627      -0.01305100      -0.03444660      -0.02738118       0.00059899
H       15.25025926      14.17078240      11.13513546        0       0.00000000      -0.01091637       0.00662041      -0.01938100       0.03659768       0.07096882       0.02118496
H       16.51993243      14.83339557      12.18389683        0       0.00000000       0.00547188       0.01947440       0.01052101       0.06059042       0.07138128      -0.00482987
H       15.28192271      13.75359895      12.84692866        0       0.00000000      -0.01691455      -0.01156246       0.01309308       0.04919671       0.09806482       0.02661949
C       15.53927764       8.71437849      10.15608601        0       0.00000000       0.02320882       0.02364081       0.00497208       0.01057294      -0.14474173      -0.07733400
H       15.85720643       8.06279226      10.98154441        0       0.00000000      -0.00532842      -0.01687380       0.01534461       0.02429541      -0.11899587      -0.05914300
H       17.57761525       9.48879652       9.87040876        0       0.00000000       0.01912795      -0.00350742       0.01231658      -0.04542766       0.01458263       0.03054925
C       16.70907828       9.16153981       9.28068942        0       0.00000000      -0.01503462       0.00627394       0.01192199       0.00693364      -0.04254065      -0.02116209
H       16.43911778       9.99371464       8.61348070        0       0.00000000       0.00482281       0.01527497      -0.01685760      -0.03899224      -0.02827420       0.00833911
H       14.77371132       8.18378277       9.57639547        0       0.00000000      -0.01988722       0.00243815      -0.01329492       0.03698155      -0.17223591      -0.08884869
H       17.04634085       8.33153454       8.64699779        0       0.00000000      -0.00532474      -0.01831265      -0.00888054       0.09536604       0.00587796      -0.04331454
25
Lattice="26.15116253918454 0.0 0.0 0.0 22.713286225235237 0.0 0.0 0.0 21.50699059748947" Properties=species:S:1:pos:R:3:tags:I:1:initial_magmoms:R:1:momenta:R:3:forces:R:3 energy=-127.67313601736677 pbc="F F F"
C       12.68796385      11.21756470      11.14734954        0       0.00000000       0.01188580      -0.00473334       0.00266879      -0.01091665      -0.01148259       0.00615301
C       11.35184685      10.76822941      11.70019201        0       0.00000000      -0.02059619       0.00456958       0.00237995      -0.01048667      -0.01111827       0.00644240
H       11.36565952       9.66775747      11.79449210        0       0.00000000      -0.01934694      -0.00957016       0.01462650      -0.00841992      -0.01008314       0.02039904
H       12.73561955      10.89609223      10.08535383        0       0.00000000       0.00592225      -0.01921195       0.01686687      -0.00384092      -0.02340677       0.00972266
H       10.55794987      11.05317255      10.98276389        0       0.00000000      -0.00605837       0.01985612      -0.01662705      -0.00610824      -0.02174501      -0.00340378
H       12.70174341      12.32646794      11.15027450        0       0.00000000       0.02076709       0.01076445      -0.01540533      -0.02128911      -0.01056730      -0.00468422
O       13.74918836      10.66029249      11.90719053        0       0.00000000       0.00067885       0.00890088      -0.00615494      -0.00893769       0.00509593       0.01740501
H       14.98001026       9.32440890      10.60105137        0       0.00000000      -0.00095128      -0.01970006       0.01909448      -0.00021426      -0.04980379      -0.00284466
O       11.13994698      11.39265549      12.96888635        0       0.00000000       0.00243864       0.02820836      -0.02436134      -0.01748306       0.00656983      -0.00250863
H       10.34493476      11.00749417      13.36878301        0       0.00000000      -0.01553019      -0.01673144       0.01958527      -0.00794924      -0.00160609       0.00903245
Zn      15.33866535      11.48716573      11.77901247        0       0.00000000       0.01976972       0.00730505      -0.01222081      -0.02448105       0.03188414       0.02993826
C       16.75052409      12.78148861      11.72892122        0       0.00000000      -0.02272083      -0.02196773      -0.01430151      -0.00948191       0.01526741       0.01449418
C       16.01727786      14.11550709      11.97100123        0       0.00000000       0.01500833      -0.01084324      -0.00264319       0.02943774       0.04055343       0.00220020
H       17.50101883      12.57970578      12.50537509        0       0.00000000       0.01215545      -0.00592231       0.01914894      -0.00827028       0.00799879       0.01106737
H       17.27313057      12.77050756      10.76179618        0       0.00000000       0.01609792       0.01159627      -0.01305100      -0.01224206      -0.01443134       0.01147941
H       15.33106355      14.34952110      11.14333418        0       0.00000000      -0.01091637       0.00662041      -0.01938100       0.02640496       0.04525873       0.00524729
H       16.70829113      14.96531509      12.07179893        0       0.00000000       0.00547188       0.01947440       0.01052101       0.05588721       0.02469054      -0.02386138
H       15.40535519      14.08515109      12.88507311        0       0.00000000      -0.01691455      -0.01156246       0.01309308       0.04296604       0.07920622       0.01465432
C       15.52059861       8.55645327      10.02946566        0       0.00000000       0.02320882       0.02364081       0.00497208       0.00041335      -0.03544795      -0.02375499
H       15.80949655       7.77934917      10.75063935        0       0.00000000      -0.00532842      -0.01687380       0.01534461       0.00980183      -0.05174863      -0.04140701
H       17.52098157       9.44997130       9.96502904        0       0.00000000       0.01912795      -0.00350742       0.01231658      -0.02169911       0.01395088       0.01769876
C       16.72866089       9.11405564       9.27956752        0       0.00000000      -0.01503462       0.00627394       0.01192199      -0.00051641       0.00025156      -0.00190449
H       16.45713147       9.97469435       8.65026646        0       0.00000000       0.00482281       0.01527497      -0.01685760      -0.01010763       0.00013635       0.00156643
H       14.78473469       8.11559703       9.34264206        0       0.00000000      -0.01988722       0.00243815      -0.01329492       0.01287896      -0.03569271      -0.03970219
H       17.17201245       8.35576303       8.61991451        0       0.00000000      -0.00532474      -0.01831265      -0.00888054       0.03264847       0.01944730      -0.00432638
25
Lattice="26.15116253918454 0.0 0.0 0.0 22.713286225235237 0.0 0.0 0.0 21.50699059748947" Properties=species:S:1:pos:R:3:tags:I:1:initial_magmoms:R:1:momenta:R:3:forces:R:3 energy=-127.79373986538975 pbc="F F F"
C       12.66067063      11.11880366      11.14671425        0       0.00000000       0.01188580      -0.00473334       0.00266879      -0.00800628      -0.00302930      -0.00217330
C       11.32579925      10.73269415      11.74947584        0       0.00000000      -0.02059619       0.00456958       0.00237995      -0.00397128      -0.00315436       0.00701326
H       11.35554557       9.66260069      12.02204986        0       0.00000000      -0.01934694      -0.00957016       0.01462650       0.00027457       0.00102632       0.02405732
H       12.72538147      10.65441198      10.14105221        0       0.00000000       0.00592225      -0.01921195       0.01686687      -0.00700313      -0.01041748       0.00066433
H       10.54215025      10.87812529      10.98095235        0       0.00000000      -0.00605837       0.01985612      -0.01662705      -0.00598972      -0.01691063       0.00626956
H       12.65081455      12.21763176      10.99702663        0       0.00000000       0.02076709       0.01076445      -0.01540533      -0.01627629      -0.00405539      -0.01266623
O       13.73403148      10.68495305      11.96817307        0       0.00000000       0.00067885       0.00890088      -0.00615494      -0.00458109       0.01048496      -0.00082677
H       15.02509819       9.19922274      10.62267264        0       0.00000000      -0.00095128      -0.01970006       0.01909448      -0.01687351      -0.02140911      -0.00815597
O       11.07421721      11.55246946      12.89729962        0       0.00000000       0.00243864       0.02820836      -0.02436134      -0.00456757       0.01178056      -0.00263497
H       10.25287153      11.24378502      13.31090566        0       0.00000000      -0.01553019      -0.01673144       0.01958527      -0.00548112       0.01791915       0.00006038
Zn      15.22771987      11.67508002      11.96297359        0       0.00000000       0.01976972       0.00730505      -0.01222081      -0.00882484       0.01529998      -0.00014863
C       16.66076927      12.95236625      11.94831157        0       0.00000000      -0.02272083      -0.02196773      -0.01430151      -0.00001579       0.00418918       0.01242996
C       16.05480109      14.36343550      12.05234453        0       0.00000000       0.01500833      -0.01084324      -0.00264319       0.02463294       0.01512460       0.00678796
H       17.35623081      12.75040590      12.77576349        0       0.00000000       0.01215545      -0.00592231       0.01914894      -0.01203415      -0.00839074       0.01975739
H       17.23231924      12.83400870      11.01538132        0       0.00000000       0.01609792       0.01159627      -0.01305100       0.00583525      -0.00347463       0.01732358
H       15.37105411      14.57424338      11.21648549        0       0.00000000      -0.01091637       0.00662041      -0.01938100       0.02322839       0.02142694       0.00951896
H       16.82788085      15.14674707      12.04155038        0       0.00000000       0.00547188       0.01947440       0.01052101       0.03931252       0.00045314      -0.00315337
H       15.47480828      14.49366148      12.97760894        0       0.00000000      -0.01691455      -0.01156246       0.01309308       0.03359061       0.02734428       0.01176584
C       15.42784054       8.48155627       9.89392975        0       0.00000000       0.02320882       0.02364081       0.00497208      -0.00301771      -0.01491340      -0.00926626
H       15.59582112       7.53974679      10.43440299        0       0.00000000      -0.00532842      -0.01687380       0.01534461       0.00163827      -0.01681559      -0.01175993
H       17.51140229       9.15407073       9.96276427        0       0.00000000       0.01912795      -0.00350742       0.01231658      -0.01082017       0.00728125       0.01004456
C       16.71023960       8.98205210       9.22869899        0       0.00000000      -0.01503462       0.00627394       0.01192199      -0.00308449       0.00191507       0.00209842
H       16.54772998       9.93058716       8.69580862        0       0.00000000       0.00482281       0.01527497      -0.01685760      -0.00806487       0.00283840       0.00382012
H       14.63454011       8.29973918       9.15455874        0       0.00000000      -0.01988722       0.00243815      -0.01329492       0.00793670      -0.02492596      -0.02001715
H       17.09332412       8.26005245       8.49269534        0       0.00000000      -0.00532474      -0.01831265      -0.00888054       0.01174183       0.00857451       0.00324746
25
Lattice="26.15116253918454 0.0 0.0 0.0 22.713286225235237 0.0 0.0 0.0 21.50699059748947" Properties=species:S:1:pos:R:3:tags:I:1:initial_magmoms:R:1:momenta:R:3:forces:R:3 energy=-127.81158339871774 pbc="F F F"
C       12.65712931      10.85830378      11.16952618        0       0.00000000       0.01188580      -0.00473334       0.00266879      -0.00959856      -0.01314471      -0.00650957
C       11.26880005      10.83308946      11.77564216        0       0.00000000      -0.02059619       0.00456958       0.00237995      -0.00703461      -0.00588548       0.00781906
H       11.14793040       9.89782329      12.35001136        0       0.00000000      -0.01934694      -0.00957016       0.01462650      -0.00022447       0.00508230       0.03146276
H       12.70047121      10.08131129      10.38168207        0       0.00000000       0.00592225      -0.01921195       0.01686687      -0.01271994      -0.02711767       0.00011526
H       10.52694271      10.84070571      10.95268893        0       0.00000000      -0.00605837       0.01985612      -0.01662705      -0.01087787      -0.02512373       0.01023766
H       12.77575701      11.83507615      10.65725264        0       0.00000000       0.02076709       0.01076445      -0.01540533      -0.01192408      -0.01772529      -0.02398130
O       13.66152894      10.61318673      12.14242195        0       0.00000000       0.00067885       0.00890088      -0.00615494      -0.00257844       0.00036265      -0.00564027
H       15.39489600       9.54712065      10.52739177        0       0.00000000      -0.00095128      -0.01970006       0.01909448      -0.00660825       0.00042393      -0.00549886
O       11.11025766      11.98531037      12.61039972        0       0.00000000       0.00243864       0.02820836      -0.02436134      -0.00846635       0.01015767      -0.00677983
H       10.35420861      11.83884386      13.19923135        0       0.00000000      -0.01553019      -0.01673144       0.01958527      -0.00869600       0.01823915      -0.00121433
Zn      14.99671048      11.80826406      12.22073915        0       0.00000000       0.01976972       0.00730505      -0.01222081      -0.00856151       0.01273460      -0.00081114
C       16.38768026      13.13619219      12.15670315        0       0.00000000      -0.02272083      -0.02196773      -0.01430151      -0.00045735       0.00755811       0.01156536
C       15.83537636      14.56988112      12.10653567        0       0.00000000       0.01500833      -0.01084324      -0.00264319       0.01195373       0.01223017       0.00627457
H       17.06404059      13.00200089      13.01377953        0       0.00000000       0.01215545      -0.00592231       0.01914894      -0.00683705       0.00341725       0.01740045
H       16.98416226      12.91749191      11.25646828        0       0.00000000       0.01609792       0.01159627      -0.01305100       0.00465032       0.00272065       0.01525508
H       15.16427426      14.72588276      11.24976313        0       0.00000000      -0.01091637       0.00662041      -0.01938100       0.01500239       0.01162339       0.00231211
H       16.64713276      15.30889495      12.01890679        0       0.00000000       0.00547188       0.01947440       0.01052101       0.01453450       0.00955003       0.00733612
H       15.26236110      14.82207113      13.00990164        0       0.00000000      -0.01691455      -0.01156246       0.01309308       0.00917851       0.01576092       0.00386856
C       15.46178630       8.71394369       9.81538028        0       0.00000000       0.02320882       0.02364081       0.00497208      -0.00122276      -0.00311206      -0.00423308
H       15.38165837       7.79098658      10.40596821        0       0.00000000      -0.00532842      -0.01687380       0.01534461      -0.00341925      -0.00667533      -0.00709785
H       17.63907070       8.69787612       9.64566445        0       0.00000000       0.01912795      -0.00350742       0.01231658       0.00353048      -0.00677634      -0.00146777
C       16.75097763       8.75539099       8.99997688        0       0.00000000      -0.01503462       0.00627394       0.01192199       0.00367532      -0.00152168      -0.00238755
H       16.82964633       9.68262600       8.41493296        0       0.00000000       0.00482281       0.01527497      -0.01685760       0.00871977       0.00177023       0.00074888
H       14.57345852       8.77104975       9.17066789        0       0.00000000      -0.01988722       0.00243815      -0.01329492      -0.00085876      -0.00551822      -0.00667271
H       16.80542856       7.91687079       8.29128046        0       0.00000000      -0.00532474      -0.01831265      -0.00888054       0.00620136      -0.00018023      -0.00615350
