# Supplementary material for: Modelling of growth reaction pathways of zincone ALD/MLD hybrid thin films: a DFT study of precursor screening and the diethyl zinc pulse
Source: RSC Adv. 2025 May 15;15(21):16299–311. doi: 10.1039/d5ra00686d (PMC12080462; doi:10.1039/d5ra00686d)
Supplement: RA-015-D5RA00686D-s001 [file RA-015-D5RA00686D-s001.zip › RSCAdv_supplementary/case2_APN_rmEt_dzd_p2_z40a_neb.xyz]

108
Lattice="6.733 0.0 0.0 6.447765397510814e-16 10.477 0.0 2.449293598294707e-15 2.449293598294707e-15 40.0" Properties=species:S:1:pos:R:3:momenta:R:3:forces:R:3 energy=-540.4691919035512 pbc="T T F"
Zn       0.53733633       0.46887119      14.17981652       0.00000000       0.00000000       0.00000000       0.00000000       0.00000000       0.00000000
Zn       2.24652135       0.58662542      17.01942185       2.28691008      -1.88472275       0.46656954      -0.01303998       0.01373204      -0.00139963
Zn       0.60970373       0.57280416      19.75980121      -3.16892361       0.70605982      -0.06338730      -0.00250302       0.00849407      -0.00372393
O        0.53733633       2.46041009      14.17981652       0.00000000       0.00000000       0.00000000       0.00000000       0.00000000       0.00000000
O        2.13004867       2.56250143      17.09358000       0.38787548      -0.60858986       0.14690645       0.00877213       0.00608926       0.00513310
O        0.41239594       2.55266775      19.89131566      -0.39951532      -0.77177436       0.06027083      -0.00629117      -0.00106450      -0.00584260
Zn       2.21228633       3.10137119      15.14689051       0.00000000       0.00000000       0.00000000       0.00000000       0.00000000       0.00000000
Zn       0.44390257       3.19045089      17.97367028       0.42416291      -0.13975150       1.17524967      -0.00350069      -0.00006308      -0.00309373
Zn       2.07864238       3.31825138      20.55478869      -1.28326730       0.31438443       0.27400643       0.00188616      -0.00306376      -0.00758913
O        2.21228633       5.09291009      15.14689051       0.00000000       0.00000000       0.00000000       0.00000000       0.00000000       0.00000000
O        0.46226492       5.18221847      17.95334193       0.67893193       0.31676172      -0.83909697      -0.00492128       0.00940621       0.01060747
O        2.12369490       5.24420173      20.80406127       0.39195600      -0.24504638      -0.61313008       0.00422013       0.00311634       0.00719212
Zn       0.53733633       5.73387119      14.17981652       0.00000000       0.00000000       0.00000000       0.00000000       0.00000000       0.00000000
Zn       2.14197520       5.77814570      17.06176401       0.42658597       2.07792257       1.29521025       0.00958063       0.00908267      -0.00557281
Zn       0.38925722       5.79137190      19.89663615       0.16671426      -0.85154380      -2.16687337      -0.00274658       0.00723171       0.00831414
O        0.53733633       7.72541009      14.17981652       0.00000000       0.00000000       0.00000000       0.00000000       0.00000000       0.00000000
O        2.20492203       7.76267255      17.06109408       0.33858272       0.55440372      -0.09835995       0.00332225       0.00211971       0.00314634
O        0.58816748       7.79897824      19.81667669       0.07881497      -0.75361447       0.33528639      -0.00641384       0.00916439       0.00188019
Zn       2.21228633       8.36637119      15.14689051       0.00000000       0.00000000       0.00000000       0.00000000       0.00000000       0.00000000
Zn       0.53017549       8.39092709      17.91757348       2.92026103       2.00202497       2.05786781      -0.00041024       0.00476324       0.00118244
Zn       2.23757579       8.47409756      20.71817233       1.07466508       0.93644329      -1.31442388       0.00136777      -0.00002540      -0.00847092
O        2.21228633      10.35791009      15.14689051       0.00000000       0.00000000       0.00000000       0.00000000       0.00000000       0.00000000
O        0.57674326      10.40480987      17.87716091      -0.45646370      -0.96084779       0.03719000      -0.00178207       0.00294704      -0.00564934
O        2.34243989      10.48657998      20.61122743      -1.12155981       0.11372925       0.53534289       0.00242752       0.00068916       0.00172667
Zn       3.88723633       0.46887119      14.17981652       0.00000000       0.00000000       0.00000000       0.00000000       0.00000000       0.00000000
Zn       5.64156620       0.57509080      17.00309082       0.05395977      -1.31880276       0.73878092      -0.00534592       0.00762898       0.00126416
Zn       4.09254510       0.49126851      19.58782974       0.18571595      -0.66913440      -1.63265876       0.00817986       0.00403696       0.00838121
O        3.88723633       2.46041009      14.17981652       0.00000000       0.00000000       0.00000000       0.00000000       0.00000000       0.00000000
O        5.51799199       2.55038900      17.08124601       0.25401406      -0.12918708       0.28219970      -0.00576619       0.00185374      -0.00418510
O        3.78287083       2.49291245      19.80302935       0.02737674      -0.12186732       0.41879417       0.00831850       0.00731207      -0.00159810
Zn       5.56218633       3.10137119      15.14689051       0.00000000       0.00000000       0.00000000       0.00000000       0.00000000       0.00000000
Zn       3.83253257       3.19759306      17.92815414       0.75650301      -0.00728345       2.20592809       0.00420260       0.02019539       0.00910698
Zn       5.42705117       3.16199550      20.87171225       0.43761276       3.31408278       0.78327372      -0.00359842      -0.00292344      -0.00476084
O        5.56218633       5.09291009      15.14689051       0.00000000       0.00000000       0.00000000       0.00000000       0.00000000       0.00000000
O        3.82350038       5.18823280      17.95755064       0.81402493      -0.10500275       0.23776726      -0.00048183       0.01315928       0.00534711
O        5.50394253       5.08525271      20.74593216       0.12427646      -1.41626333      -0.98042154      -0.00484690      -0.00417440      -0.01175933
Zn       3.88723633       5.73387119      14.17981652       0.00000000       0.00000000       0.00000000       0.00000000       0.00000000       0.00000000
Zn       5.51587118       5.77440947      17.05500935       0.51373075       0.33226060       1.81849723       0.00331706       0.00361038       0.00874083
Zn       3.88032353       5.78430721      19.91930477      -0.92549072      -1.12361178       1.17172280      -0.01121997       0.01416586      -0.00141851
O        3.88723633       7.72541009      14.17981652       0.00000000       0.00000000       0.00000000       0.00000000       0.00000000       0.00000000
O        5.58568792       7.75937691      17.06273876      -0.55738043       0.25260981       0.12421405      -0.00410592       0.00286913      -0.00048027
O        3.93015204       7.80243631      19.84315383      -0.39632239      -0.68416821       0.33875607      -0.00497964       0.00951028       0.00178294
Zn       5.56218633       8.36637119      15.14689051       0.00000000       0.00000000       0.00000000       0.00000000       0.00000000       0.00000000
Zn       3.89217151       8.32648209      17.91713442      -2.59980556       0.16804209       1.63658631       0.00090483       0.01999032       0.01022409
Zn       5.63770459       8.41179558      20.68137646      -1.72394206       0.33868192      -2.07878887      -0.00874926      -0.00166823       0.00754223
O        5.56218633      10.35791009      15.14689051       0.00000000       0.00000000       0.00000000       0.00000000       0.00000000       0.00000000
O        3.94509836      10.34047080      17.77554591       0.56081419      -0.45703041       0.08987454      -0.00430030       0.00434646       0.00078274
O        5.67881142      10.39535155      20.63278282       0.06879957       1.25503921       0.24043636       0.00466435      -0.00746953       0.01494348
O        2.28658058       2.92458341      22.61814941       0.08489221      -0.04482866       0.92355158      -0.00008761      -0.00616034      -0.00087936
O        4.84744487       1.97530852      22.43817901      -0.72072195      -0.44216692      -0.49331992      -0.00139467      -0.00373085       0.00527375
O        2.22117927       7.93023431      22.57808894      -0.59532912      -0.23565820       0.80472350       0.00079695       0.00150970      -0.00311907
O        5.68074657       7.90163859      22.57939847       0.13452009      -0.59979070      -0.83603605      -0.00168621      -0.00646878       0.00359911
Zn       3.08670840       1.30603526      21.79910239       0.15461243      -1.31538361      -2.86794557      -0.00012417       0.00037037       0.00155663
Zn       7.31656001       7.01348588      22.93074328      -1.12464808      -0.51578179       0.62137431       0.01103123       0.00275894       0.00493277
Zn      -0.59624004       0.49161063      22.53001517      -0.83737388      -0.96875941       0.79071475       0.00377576      -0.00563063      -0.00131940
C        0.70053799       0.09358469      23.93865948       0.62050669      -0.52300417       0.06373767      -0.00247542      -0.00154332       0.00096306
H        1.10553258       1.06892258      24.24574644      -0.04895301       0.17976755       0.18572918      -0.00274309      -0.00051001      -0.00300786
H        1.52252637      -0.48847935      23.49462531       0.04217606      -0.27977654      -0.09741832       0.00269317       0.00391481       0.00407612
C        0.13196798      -0.64392704      25.15173225       0.98120843       0.04998432      -0.75850378      -0.00329296       0.00138293      -0.00002802
H       -0.60547132      -0.04046674      25.69297828      -0.29256075      -0.18834391      -0.14935618      -0.00137537       0.00139457       0.00169566
H        0.91786713      -0.89663759      25.87793941       0.12701920      -0.08543108      -0.23188666      -0.00074503       0.00371029      -0.00261276
H       -0.36887764      -1.58203316      24.87443967      -0.11694924       0.20066108       0.31170471      -0.00522296       0.00194265       0.00002417
Zn       2.01415549       4.92064809      22.86056193      -1.44524564       1.10083027       0.18882740      -0.00400478      -0.00392132       0.00320798
C        0.17803403       5.08994594      23.95610023      -0.91990496       0.58204891       0.40565963       0.00295937      -0.00073447      -0.00063399
H       -0.54484116       4.63734313      23.26289545      -0.42697450       0.30493449       0.19947482      -0.00275276       0.00855684      -0.00010334
H       -0.36071094       5.89917730      24.48849864       0.15026541       0.13300659       0.07956590       0.00071190      -0.00268836      -0.00248034
C        0.60357552       4.08830635      25.05044820      -1.16480048       0.56692717      -0.49269918       0.00062409       0.00263054       0.00019310
H       -0.25759806       3.80359847      25.67259963      -0.06898554       0.08254282      -0.19266385      -0.00021805       0.00220953      -0.00075899
H        1.36315599       4.49889847      25.72668308      -0.00591498      -0.22199272       0.19136054       0.00116667       0.00204539       0.00052713
H        0.98869774       3.16188696      24.61034701      -0.02535734       0.15813334       0.10543785       0.00013618       0.00336747      -0.00073905
Zn       3.66527461       2.54535560      24.01013228      -0.34262841      -2.21991944       0.13532183       0.00224186      -0.00005785       0.00713421
C        4.00031389       1.97707125      25.85413959       1.29192848      -0.54363986       0.54098809       0.00451194      -0.00646159      -0.00034575
H        5.08794761       2.06526291      26.00549225       0.06241260      -0.06556741      -0.04096503       0.00307908       0.01095557       0.00176069
H        3.51753601       2.67117742      26.55495617       0.09755362      -0.12399469      -0.12981553       0.00620377      -0.00456719      -0.00591453
C        3.53141063       0.53938211      26.11524122      -0.11919322      -0.98596512       0.44329374      -0.00342242      -0.00199271       0.00444296
H        2.43838530       0.48254076      26.15432376       0.16675043       0.20335153      -0.21467960      -0.00547930       0.01852434      -0.00342763
H        3.90792435       0.14891851      27.07481606       0.06431007       0.14114129       0.26197639       0.01003627       0.01278129       0.00726046
H        3.85279185      -0.17274873      25.34123434       0.07500877      -0.48600456       0.10400307       0.00943296       0.00923275      -0.00196120
Zn       3.96826730       7.28230780      22.94194318       3.99647983      -0.65020917      -1.71431138      -0.00100823       0.00034973      -0.00016911
C        2.57825953       7.11949891      25.72582471       0.79577788       0.61785778       0.19585187       0.00341696      -0.01487122       0.00090741
C        4.13188126       5.42408484      26.40531760      -1.22391311       2.64120811      -0.34503224       0.01050744      -0.01002206      -0.00430610
C        4.03540074       5.85978262      27.72210498       0.02591043       0.80496085      -0.09567729       0.00070817      -0.00766079       0.00217943
C        2.47755660       7.55838939      27.04199716       0.22760626       0.23691417      -0.44995473      -0.00967643      -0.00072081      -0.00306543
C        3.41640597       6.04440915      25.37049730       0.19439894       0.54088420      -0.82658949       0.01534582       0.01966899      -0.01996878
C        3.22675234       6.95035860      28.04978190       0.31438793      -0.14716351      -0.84878627       0.00522627      -0.01337478       0.00849539
H        4.59723333       5.33975950      28.49778359      -0.31195960      -0.05657529       0.19013179       0.01351601       0.00971323       0.03979431
H        4.77086188       4.57383061      26.18147898       0.01633268       0.26521277      -0.04141765       0.00177364      -0.01451773      -0.00648020
H        1.83654331       8.40218663      27.29398118       0.09398200       0.09619533       0.14029029       0.00867112       0.01281656       0.00400534
H        2.04243791       7.66628762      24.94980999      -0.04489586      -0.01538667       0.21494411      -0.02053327      -0.01129940       0.00433258
N        3.57489649       5.63477479      24.01179687       0.15531516       0.60522809      -0.52787520       0.01717999       0.00733890      -0.01679769
O        3.14313475       7.46292322      29.32169429      -0.18953496      -0.53465419      -1.96335176       0.00232001      -0.02026599       0.02077787
H        4.39203113       5.02382592      23.94874026       0.08943377       0.33216290      -0.03350007       0.00280955      -0.00062700       0.00676094
H        3.88454464       7.11397629      29.85472145      -0.29358322       1.02392334      -0.26489302       0.02160924      -0.01824545       0.00205140
Zn       4.27337253       6.25939224      32.28160704       0.00000000       0.00000000       0.00000000       0.01547400       0.02358558       0.00483852
C        2.74444435       5.86100421      33.42851462       0.00000000       0.00000000       0.00000000       0.01353615      -0.00368995      -0.01407224
C        1.98491440       7.11247126      33.90208891       0.00000000       0.00000000       0.00000000      -0.01426290      -0.00752019       0.00980278
H        2.06919963       5.18790443      32.87623289       0.00000000       0.00000000       0.00000000      -0.01323979      -0.00106122       0.01227614
H        3.10158528       5.28729255      34.29892854       0.00000000       0.00000000       0.00000000      -0.01805251      -0.01973383      -0.01335472
H        2.60507411       7.75014115      34.54859201       0.00000000       0.00000000       0.00000000       0.01095682       0.02263262      -0.02670148
H        1.09030405       6.84943466      34.48857909       0.00000000       0.00000000       0.00000000      -0.02665647      -0.02371621       0.02301384
H        1.64086325       7.73663296      33.06437593       0.00000000       0.00000000       0.00000000       0.00980038       0.00986007       0.00164606
C        5.85173917       6.83759930      31.26299383       0.00000000       0.00000000       0.00000000      -0.02578111       0.01573136       0.00761603
H        5.60751898       7.65264232      30.55867353       0.00000000       0.00000000       0.00000000       0.02318540      -0.00001374      -0.01126469
H        7.00322878       4.95905911      31.23699867       0.00000000       0.00000000       0.00000000       0.02622979       0.01252930       0.03252793
C        6.74204388       5.79407874      30.57125846       0.00000000       0.00000000       0.00000000      -0.01505214       0.00475470       0.01487755
H        7.68148719       6.24527560      30.21864215       0.00000000       0.00000000       0.00000000       0.00957653      -0.02123301       0.00399838
H        6.42741601       7.34725964      32.05614403       0.00000000       0.00000000       0.00000000       0.01095654       0.00287483      -0.02376544
H        6.25127950       5.35361605      29.69339387       0.00000000       0.00000000       0.00000000       0.00569443      -0.02666407       0.00357066
108
Lattice="6.733 0.0 0.0 6.447765397510814e-16 10.477 0.0 2.449293598294707e-15 2.449293598294707e-15 40.0" Properties=species:S:1:pos:R:3:momenta:R:3:forces:R:3 energy=-540.4174931242301 pbc="T T F"
Zn       0.53733633       0.46887119      14.17981652       0.00000000       0.00000000       0.00000000       0.00000000       0.00000000       0.00000000
Zn       2.24347621       0.59279924      17.01876345       2.28691008      -1.88472275       0.46656954       0.00005582       0.00099439      -0.00055975
Zn       0.60889126       0.57223765      19.76019415      -3.16892361       0.70605982      -0.06338730      -0.00034536       0.00063373      -0.00153729
O        0.53733633       2.46041009      14.17981652       0.00000000       0.00000000       0.00000000       0.00000000       0.00000000       0.00000000
O        2.13191992       2.56835301      17.09579868       0.38787548      -0.60858986       0.14690645      -0.00000700       0.00098400       0.00012725
O        0.41212280       2.55195615      19.89142337      -0.39951532      -0.77177436       0.06027083      -0.00039609       0.00030977      -0.00048651
Zn       2.21228633       3.10137119      15.14689051       0.00000000       0.00000000       0.00000000       0.00000000       0.00000000       0.00000000
Zn       0.44313782       3.19319618      17.97345754       0.42416291      -0.13975150       1.17524967      -0.00022618       0.00099670      -0.00019039
Zn       2.07886021       3.31741360      20.55461104      -1.28326730       0.31438443       0.27400643      -0.00003191      -0.00005582      -0.00058134
O        2.21228633       5.09291009      15.14689051       0.00000000       0.00000000       0.00000000       0.00000000       0.00000000       0.00000000
O        0.46196179       5.18475792      17.95476591       0.67893193       0.31676172      -0.83909697      -0.00087416       0.00118184      -0.00126729
O        2.12342322       5.24317426      20.80835587       0.39195600      -0.24504638      -0.61313008      -0.00136592       0.00011180      -0.00131556
Zn       0.53733633       5.73387119      14.17981652       0.00000000       0.00000000       0.00000000       0.00000000       0.00000000       0.00000000
Zn       2.14232531       5.78197693      17.06069911       0.42658597       2.07792257       1.29521025      -0.00016363       0.00036262      -0.00012216
Zn       0.38665398       5.79045753      19.90072037       0.16671426      -0.85154380      -2.16687337      -0.00114214       0.00032716      -0.00121164
O        0.53733633       7.72541009      14.17981652       0.00000000       0.00000000       0.00000000       0.00000000       0.00000000       0.00000000
O        2.20478802       7.76577633      17.06263354       0.33858272       0.55440372      -0.09835995      -0.00015417       0.00039257      -0.00009926
O        0.58554914       7.79729459      19.82142423       0.07881497      -0.75361447       0.33528639      -0.00094426       0.00038786      -0.00117807
Zn       2.21228633       8.36637119      15.14689051       0.00000000       0.00000000       0.00000000       0.00000000       0.00000000       0.00000000
Zn       0.52928203       8.39174410      17.92190137       2.92026103       2.00202497       2.05786781      -0.00021707       0.00106257      -0.00089061
Zn       2.23795637       8.47151966      20.72039897       1.07466508       0.93644329      -1.31442388      -0.00128608       0.00039449      -0.00170910
O        2.21228633      10.35791009      15.14689051       0.00000000       0.00000000       0.00000000       0.00000000       0.00000000       0.00000000
O        0.57584803      10.40605484      17.87694445      -0.45646370      -0.96084779       0.03719000      -0.00011378       0.00111908      -0.00155216
O        2.34200815      10.48421433      20.61129032      -1.12155981       0.11372925       0.53534289      -0.00088063       0.00054382      -0.00110804
Zn       3.88723633       0.46887119      14.17981652       0.00000000       0.00000000       0.00000000       0.00000000       0.00000000       0.00000000
Zn       5.64012448       0.57759082      17.00269783       0.05395977      -1.31880276       0.73878092      -0.00042356       0.00053963      -0.00040601
Zn       4.09681085       0.48808853      19.59008726       0.18571595      -0.66913440      -1.63265876      -0.00058713       0.00055397      -0.00049483
O        3.88723633       2.46041009      14.17981652       0.00000000       0.00000000       0.00000000       0.00000000       0.00000000       0.00000000
O        5.51715598       2.55236750      17.08155143       0.25401406      -0.12918708       0.28219970       0.00000075       0.00052183      -0.00026337
O        3.78309097       2.49048071      19.80445062       0.02737674      -0.12186732       0.41879417       0.00000869       0.00028034      -0.00020722
Zn       5.56218633       3.10137119      15.14689051       0.00000000       0.00000000       0.00000000       0.00000000       0.00000000       0.00000000
Zn       3.83472935       3.20412522      17.93282121       0.75650301      -0.00728345       2.20592809       0.00022576       0.00062245      -0.00013960
Zn       5.42570766       3.15797968      20.87374563       0.43761276       3.31408278       0.78327372      -0.00032821      -0.00052739       0.00014540
O        5.56218633       5.09291009      15.14689051       0.00000000       0.00000000       0.00000000       0.00000000       0.00000000       0.00000000
O        3.82240800       5.19247975      17.95905094       0.81402493      -0.10500275       0.23776726      -0.00022606       0.00052077      -0.00010518
O        5.49881654       5.07937851      20.73913938       0.12427646      -1.41626333      -0.98042154      -0.00057888      -0.00046679      -0.00058503
Zn       3.88723633       5.73387119      14.17981652       0.00000000       0.00000000       0.00000000       0.00000000       0.00000000       0.00000000
Zn       5.51627129       5.77860624      17.05685834       0.51373075       0.33226060       1.81849723      -0.00092840       0.00114537      -0.00056403
Zn       3.87592806       5.78909081      19.91994780      -0.92549072      -1.12361178       1.17172280      -0.00056658      -0.00005262      -0.00016263
O        3.88723633       7.72541009      14.17981652       0.00000000       0.00000000       0.00000000       0.00000000       0.00000000       0.00000000
O        5.58407852       7.76391098      17.06398493      -0.55738043       0.25260981       0.12421405      -0.00073371       0.00129350       0.00006241
O        3.93081362       7.80529185      19.84558345      -0.39632239      -0.68416821       0.33875607      -0.00030232       0.00010916       0.00002023
Zn       5.56218633       8.36637119      15.14689051       0.00000000       0.00000000       0.00000000       0.00000000       0.00000000       0.00000000
Zn       3.89165765       8.33371590      17.92074269      -2.59980556       0.16804209       1.63658631      -0.00043685       0.00084622       0.00022052
Zn       5.63594120       8.40453986      20.69924607      -1.72394206       0.33868192      -2.07878887      -0.00028967       0.00036733      -0.00040122
O        5.56218633      10.35791009      15.14689051       0.00000000       0.00000000       0.00000000       0.00000000       0.00000000       0.00000000
O        3.94320769      10.34479519      17.77491231       0.56081419      -0.45703041       0.08987454      -0.00036399       0.00086408      -0.00040150
O        5.68109367      10.38929920      20.63821913       0.06879957       1.25503921       0.24043636      -0.00002228       0.00039187      -0.00160370
O        2.28762454       2.91805511      22.62172163       0.08489221      -0.04482866       0.92355158      -0.00044936       0.00032214      -0.00066619
O        4.84739115       1.96944672      22.44230659      -0.72072195      -0.44216692      -0.49331992      -0.00062402      -0.00051328       0.00019806
O        2.22558095       7.92655358      22.58144447      -0.59532912      -0.23565820       0.80472350      -0.00301434       0.00186252      -0.00103621
O        5.67964667       7.87466633      22.59210395       0.13452009      -0.59979070      -0.83603605      -0.00081380       0.00062180      -0.00035907
Zn       3.08830306       1.30322467      21.79670812       0.15461243      -1.31538361      -2.86794557      -0.00116132      -0.00041843       0.00018347
Zn       7.32641166       7.00576649      22.93764055      -1.12464808      -0.51578179       0.62137431      -0.00140716      -0.00060860      -0.00097543
Zn      -0.59409870       0.48837419      22.53433157      -0.83737388      -0.96875941       0.79071475       0.00007703      -0.00031373      -0.00157537
C        0.70193673       0.08369259      23.94129288       0.62050669      -0.52300417       0.06373767      -0.00011356       0.00042831      -0.00037126
H        1.10657812       1.05952726      24.24780559      -0.04895301       0.17976755       0.18572918      -0.00013857       0.00056261      -0.00062806
H        1.52341436      -0.49784283      23.49600224       0.04217606      -0.27977654      -0.09741832      -0.00009383      -0.00005509       0.00020992
C        0.13446336      -0.65447305      25.15401610       0.98120843       0.04998432      -0.75850378      -0.00129446       0.00139719      -0.00053893
H       -0.59407723      -0.04682652      25.70227308      -0.29256075      -0.18834391      -0.14935618      -0.00308408       0.00107179      -0.00239780
H        0.92219125      -0.91687432      25.87443106       0.12701920      -0.08543108      -0.23188666      -0.00223085       0.00362678       0.00122484
H       -0.37625656      -1.58695940      24.87551097      -0.11694924       0.20066108       0.31170471       0.00028003       0.00018853      -0.00030004
Zn       2.01818857       4.90937463      22.86845341      -1.44524564       1.10083027       0.18882740      -0.00056929       0.00024094      -0.00132986
C        0.17860679       5.08757652      23.96002176      -0.91990496       0.58204891       0.40565963      -0.00031028       0.00004938      -0.00067880
H       -0.54596268       4.64195689      23.26407088      -0.42697450       0.30493449       0.19947482      -0.00046577      -0.00036874      -0.00059582
H       -0.35670553       5.89816747      24.49340084       0.15026541       0.13300659       0.07956590      -0.00045808      -0.00015427      -0.00071735
C        0.59955212       4.08221569      25.05217747      -1.16480048       0.56692717      -0.49269918       0.00005895       0.00027330      -0.00082608
H       -0.26318092       3.79837188      25.67261227      -0.06898554       0.08254282      -0.19266385       0.00021848       0.00024454      -0.00045611
H        1.35805135       4.49152879      25.73030760      -0.00591498      -0.22199272       0.19136054       0.00019266       0.00046469      -0.00084361
H        0.98455488       3.15590732      24.61179950      -0.02535734       0.15813334       0.10543785       0.00007083       0.00025507      -0.00074986
Zn       3.66223333       2.52242780      24.01634305      -0.34262841      -2.21991944       0.13532183       0.00034372       0.00231761      -0.00111739
C        4.00248700       1.91458722      25.84692436       1.29192848      -0.54363986       0.54098809      -0.00027583       0.00656582       0.00137010
H        5.08979489       2.00871266      25.99952666       0.06241260      -0.06556741      -0.04096503      -0.00016967       0.00855673       0.00171726
H        3.51471492       2.58840103      26.56329203       0.09755362      -0.12399469      -0.12981553      -0.00112902       0.00874334      -0.00140378
C        3.54414583       0.46985892      26.08915656      -0.11919322      -0.98596512       0.44329374      -0.00049162       0.00775364       0.00568719
H        2.45127746       0.40739008      26.12331171       0.16675043       0.20335153      -0.21467960      -0.00031916       0.00962104       0.00764708
H        3.92038458       0.07758809      27.04834424       0.06431007       0.14114129       0.26197639       0.00122268       0.01146338       0.00594534
H        3.87142030      -0.23528220      25.31046775       0.07500877      -0.48600456       0.10400307      -0.00222615       0.00541432       0.00686491
Zn       3.96416711       7.26719938      22.96418765       3.99647983      -0.65020917      -1.71431138      -0.00227908       0.00224142      -0.00277513
C        2.56715001       7.08235854      25.74961899       0.79577788       0.61785778       0.19585187       0.00169062      -0.00079844      -0.00828320
C        4.10654992       5.37527323      26.43502008      -1.22391311       2.64120811      -0.34503224       0.00494760       0.00116403      -0.00562548
C        4.00728743       5.80951539      27.75310678       0.02591043       0.80496085      -0.09567729      -0.00215846       0.01515493       0.00184989
C        2.46582964       7.52304131      27.06407454       0.22760626       0.23691417      -0.44995473      -0.00232194       0.00869609      -0.00056755
C        3.40746454       6.00956637      25.39658453       0.19439894       0.54088420      -0.82658949      -0.00334080       0.00705222      -0.00194757
C        3.20989101       6.91265599      28.07366215       0.31438793      -0.14716351      -0.84878627       0.00281725       0.00357727      -0.00857633
H        4.56163016       5.28767048      28.53357787      -0.31195960      -0.05657529       0.19013179       0.00500369       0.01204388      -0.00165682
H        4.74109568       4.52029529      26.21191880       0.01633268       0.26521277      -0.04141765       0.00145698       0.00997676       0.00072305
H        1.83435298       8.37392049      27.31538916       0.09398200       0.09619533       0.14029029      -0.00195227       0.00430408      -0.00775836
H        2.03242204       7.62807276      24.97204837      -0.04489586      -0.01538667       0.21494411      -0.00120404       0.00143873      -0.00516647
N        3.57692911       5.61913048      24.03432894       0.15531516       0.60522809      -0.52787520       0.00019823       0.00011258      -0.00152685
O        3.13530583       7.44066450      29.33923145      -0.18953496      -0.53465419      -1.96335176       0.00034365       0.01181679      -0.00179150
H        4.39399723       5.00747965      23.96998871       0.08943377       0.33216290      -0.03350007       0.00003429       0.00267238      -0.00294153
H        3.93548329       7.17381864      29.84162864      -0.29358322       1.02392334      -0.26489302      -0.01285818      -0.01300538       0.00463449
Zn       4.15788438       6.41076438      32.07902464       0.00000000       0.00000000       0.00000000       0.01451816      -0.01543100       0.02060414
C        2.72631489       5.90637472      33.29778619       0.00000000       0.00000000       0.00000000       0.00310097      -0.00487058       0.01053153
C        1.92554079       7.09035076      33.86715968       0.00000000       0.00000000       0.00000000       0.00357477      -0.00185377       0.00293199
H        2.05514413       5.19418391      32.79214360       0.00000000       0.00000000       0.00000000       0.00204857       0.00039506       0.00446570
H        3.20537373       5.34145636      34.11472929       0.00000000       0.00000000       0.00000000      -0.00912216      -0.00958194       0.01654159
H        2.57297714       7.84180388      34.34344166       0.00000000       0.00000000       0.00000000       0.00077079      -0.00828665       0.01772527
H        1.19830298       6.76421398      34.62951904       0.00000000       0.00000000       0.00000000      -0.01074922      -0.00025300      -0.00789672
H        1.36012686       7.61122421      33.08184189       0.00000000       0.00000000       0.00000000       0.01786097       0.00507239      -0.00217372
C        5.77194477       6.95845901      31.09681342       0.00000000       0.00000000       0.00000000       0.00611498      -0.00932005       0.01280474
H        5.63692406       7.75070531      30.34102691       0.00000000       0.00000000       0.00000000      -0.01021766      -0.01289509       0.01269717
H        6.59567131       4.90034237      31.11648655       0.00000000       0.00000000       0.00000000       0.04816445       0.00909604       0.01675458
C        6.66200227       5.83232667      30.53643513       0.00000000       0.00000000       0.00000000       0.01647533       0.01003264       0.00199200
H        7.72009099       6.12766581      30.50985937       0.00000000       0.00000000       0.00000000       0.00342675       0.03301895      -0.03273318
H        6.29827682       7.48053854      31.91565695       0.00000000       0.00000000       0.00000000       0.00926175      -0.00315758       0.00682236
H        6.38575925       5.58189505      29.50394118       0.00000000       0.00000000       0.00000000      -0.00820598      -0.02340297       0.01479700
108
Lattice="6.733 0.0 0.0 6.447765397510814e-16 10.477 0.0 2.449293598294707e-15 2.449293598294707e-15 40.0" Properties=species:S:1:pos:R:3:momenta:R:3:forces:R:3 energy=-540.2991223073948 pbc="T T F"
Zn       0.53733633       0.46887119      14.17981652       0.00000000       0.00000000       0.00000000       0.00000000       0.00000000       0.00000000
Zn       2.24314358       0.58232859      17.02521621       2.28691008      -1.88472275       0.46656954       0.00002782       0.00005989      -0.00008255
Zn       0.61138813       0.56573513      19.77641574      -3.16892361       0.70605982      -0.06338730      -0.00035427       0.00063061      -0.00071890
O        0.53733633       2.46041009      14.17981652       0.00000000       0.00000000       0.00000000       0.00000000       0.00000000       0.00000000
O        2.13198401       2.55870034      17.09402427       0.38787548      -0.60858986       0.14690645       0.00028049      -0.00011436      -0.00021618
O        0.41495359       2.54826305      19.89744710      -0.39951532      -0.77177436       0.06027083      -0.00017513       0.00015174      -0.00059940
Zn       2.21228633       3.10137119      15.14689051       0.00000000       0.00000000       0.00000000       0.00000000       0.00000000       0.00000000
Zn       0.44514256       3.18188575      17.97773367       0.42416291      -0.13975150       1.17524967       0.00028714      -0.00005159      -0.00026972
Zn       2.08003255       3.31636358      20.56300876      -1.28326730       0.31438443       0.27400643       0.00101830      -0.00169961      -0.00126087
O        2.21228633       5.09291009      15.14689051       0.00000000       0.00000000       0.00000000       0.00000000       0.00000000       0.00000000
O        0.47077755       5.17271633      17.96827799       0.67893193       0.31676172      -0.83909697      -0.00002722      -0.00046039      -0.00109849
O        2.13700368       5.24081811      20.82271021       0.39195600      -0.24504638      -0.61313008       0.00009837      -0.00124108      -0.00385061
Zn       0.53733633       5.73387119      14.17981652       0.00000000       0.00000000       0.00000000       0.00000000       0.00000000       0.00000000
Zn       2.14369355       5.77790638      17.06308222       0.42658597       2.07792257       1.29521025       0.00002646       0.00015817      -0.00001342
Zn       0.39854298       5.78680195      19.91272596       0.16671426      -0.85154380      -2.16687337      -0.00014588      -0.00130069      -0.00117244
O        0.53733633       7.72541009      14.17981652       0.00000000       0.00000000       0.00000000       0.00000000       0.00000000       0.00000000
O        2.20668807       7.76158847      17.06348646       0.33858272       0.55440372      -0.09835995       0.00017107       0.00012104      -0.00023244
O        0.59459862       7.79404235      19.83244567       0.07881497      -0.75361447       0.33528639      -0.00038961      -0.00148657      -0.00302134
Zn       2.21228633       8.36637119      15.14689051       0.00000000       0.00000000       0.00000000       0.00000000       0.00000000       0.00000000
Zn       0.53178881       8.38129747      17.93070587       2.92026103       2.00202497       2.05786781      -0.00028973       0.00036856      -0.00171190
Zn       2.25051154       8.46666811      20.73530429       1.07466508       0.93644329      -1.31442388      -0.00149113       0.00107312      -0.00598599
O        2.21228633      10.35791009      15.14689051       0.00000000       0.00000000       0.00000000       0.00000000       0.00000000       0.00000000
O        0.57704741      10.39550534      17.89352270      -0.45646370      -0.96084779       0.03719000      -0.00028269       0.00015935      -0.00075934
O        2.34929240      10.47975809      20.62301782      -1.12155981       0.11372925       0.53534289      -0.00010901       0.00029210      -0.00192723
Zn       3.88723633       0.46887119      14.17981652       0.00000000       0.00000000       0.00000000       0.00000000       0.00000000       0.00000000
Zn       5.64446669       0.57099373      17.00769807       0.05395977      -1.31880276       0.73878092      -0.00019041       0.00073688      -0.00023317
Zn       4.10140145       0.48314732      19.59571366       0.18571595      -0.66913440      -1.63265876       0.00028956       0.00104908      -0.00041011
O        3.88723633       2.46041009      14.17981652       0.00000000       0.00000000       0.00000000       0.00000000       0.00000000       0.00000000
O        5.51719079       2.54704268      17.08390071       0.25401406      -0.12918708       0.28219970       0.00051778       0.00090690      -0.00114328
O        3.78329771       2.48787518      19.80691849       0.02737674      -0.12186732       0.41879417       0.00074806       0.00039113      -0.00113970
Zn       5.56218633       3.10137119      15.14689051       0.00000000       0.00000000       0.00000000       0.00000000       0.00000000       0.00000000
Zn       3.83250056       3.19861867      17.93409413       0.75650301      -0.00728345       2.20592809       0.00039087       0.00029406      -0.00068923
Zn       5.42718726       3.16025980      20.87589349       0.43761276       3.31408278       0.78327372      -0.00028068      -0.00012096       0.00031149
O        5.56218633       5.09291009      15.14689051       0.00000000       0.00000000       0.00000000       0.00000000       0.00000000       0.00000000
O        3.82428914       5.18840200      17.96017294       0.81402493      -0.10500275       0.23776726       0.00020427       0.00004312      -0.00090944
O        5.50431044       5.08221408      20.74529888       0.12427646      -1.41626333      -0.98042154      -0.00000415      -0.00016708      -0.00035560
Zn       3.88723633       5.73387119      14.17981652       0.00000000       0.00000000       0.00000000       0.00000000       0.00000000       0.00000000
Zn       5.52536082       5.76561704      17.06312120       0.51373075       0.33226060       1.81849723       0.00009605       0.00004264      -0.00027300
Zn       3.88168829       5.78778589      19.92189386      -0.92549072      -1.12361178       1.17172280       0.00033772      -0.00010907      -0.00072376
O        3.88723633       7.72541009      14.17981652       0.00000000       0.00000000       0.00000000       0.00000000       0.00000000       0.00000000
O        5.59148637       7.75036336      17.06261232      -0.55738043       0.25260981       0.12421405      -0.00025411      -0.00004210      -0.00037317
O        3.93418129       7.80404096      19.84535098      -0.39632239      -0.68416821       0.33875607       0.00040680       0.00000101      -0.00066139
Zn       5.56218633       8.36637119      15.14689051       0.00000000       0.00000000       0.00000000       0.00000000       0.00000000       0.00000000
Zn       3.89719890       8.32434689      17.91862861      -2.59980556       0.16804209       1.63658631       0.00016549       0.00034032      -0.00029161
Zn       5.63858189       8.40059426      20.70284311      -1.72394206       0.33868192      -2.07878887       0.00134554       0.00044709      -0.00156198
O        5.56218633      10.35791009      15.14689051       0.00000000       0.00000000       0.00000000       0.00000000       0.00000000       0.00000000
O        3.94654181      10.33676654      17.78054452       0.56081419      -0.45703041       0.08987454       0.00007752       0.00041421      -0.00038027
O        5.68143846      10.38688453      20.65585755       0.06879957       1.25503921       0.24043636       0.00002185       0.00027880      -0.00093493
O        2.29218491       2.91587993      22.63128080       0.08489221      -0.04482866       0.92355158      -0.00067530      -0.00221938      -0.00122353
O        4.85155158       1.97276941      22.44441606      -0.72072195      -0.44216692      -0.49331992      -0.00074617      -0.00086807      -0.00028386
O        2.25626740       7.90687446      22.59037039      -0.59532912      -0.23565820       0.80472350      -0.00224643       0.00111955      -0.00769561
O        5.68925518       7.87026914      22.59486657       0.13452009      -0.59979070      -0.83603605       0.00068929       0.00115313      -0.00143275
Zn       3.09501145       1.30401803      21.80085839       0.15461243      -1.31538361      -2.86794557      -0.00071394      -0.00225122       0.00117442
Zn       7.34167078       7.01170026      22.94550665      -1.12464808      -0.51578179       0.62137431      -0.00043128      -0.00150063      -0.00410569
Zn      -0.59486497       0.48993023      22.54879242      -0.83737388      -0.96875941       0.79071475       0.00005113       0.00012099      -0.00040653
C        0.70461165       0.07848214      23.94948225       0.62050669      -0.52300417       0.06373767      -0.00004735       0.00032604      -0.00064206
H        1.10852851       1.05482345      24.25593644      -0.04895301       0.17976755       0.18572918       0.00006328      -0.00004185      -0.00044873
H        1.52537852      -0.49852568      23.49669314       0.04217606      -0.27977654      -0.09741832       0.00007307      -0.00009680      -0.00036022
C        0.14808559      -0.66660202      25.16414101       0.98120843       0.04998432      -0.75850378      -0.00092927       0.00061562      -0.00110808
H       -0.56739540      -0.05599257      25.72665547      -0.29256075      -0.18834391      -0.14935618      -0.00059155       0.00068150      -0.00130128
H        0.94405522      -0.94602389      25.86937779       0.12701920      -0.08543108      -0.23188666      -0.00074865       0.00067584      -0.00103343
H       -0.37653202      -1.59092175      24.88357072      -0.11694924       0.20066108       0.31170471      -0.00067272       0.00043772      -0.00100626
Zn       2.02177705       4.90723371      22.88160453      -1.44524564       1.10083027       0.18882740      -0.00190152      -0.00165483      -0.00498140
C        0.18282930       5.08764749      23.96982858      -0.91990496       0.58204891       0.40565963      -0.00016385      -0.00148391      -0.00209840
H       -0.54125435       4.64550411      23.27114672      -0.42697450       0.30493449       0.19947482      -0.00043610      -0.00278249      -0.00036251
H       -0.35158534       5.89997487      24.50077768       0.15026541       0.13300659       0.07956590      -0.00025979      -0.00078558      -0.00244652
C        0.59960048       4.08092879      25.06176696      -1.16480048       0.56692717      -0.49269918       0.00088692       0.00010756      -0.00018965
H       -0.26455624       3.79890172      25.68080198      -0.06898554       0.08254282      -0.19266385       0.00035477       0.00027041      -0.00089359
H        1.35795723       4.48902477      25.74063018      -0.00591498      -0.22199272       0.19136054       0.00076992       0.00104338      -0.00112690
H        0.98428408       3.15346322      24.62324481      -0.02535734       0.15813334       0.10543785       0.00107598      -0.00046965       0.00114299
Zn       3.66340777       2.51209488      24.02422446      -0.34262841      -2.21991944       0.13532183      -0.00052210       0.00054711      -0.00011931
C        4.00409130       1.87720186      25.84681448       1.29192848      -0.54363986       0.54098809       0.00035380       0.00084251      -0.00023042
H        5.09058901       1.97264457      26.00352045       0.06241260      -0.06556741      -0.04096503       0.00051283       0.00040011      -0.00073488
H        3.51026706       2.53564531      26.57295125       0.09755362      -0.12399469      -0.12981553       0.00097328       0.00154308       0.00026421
C        3.55343689       0.42605628      26.05964412      -0.11919322      -0.98596512       0.44329374      -0.00010871       0.00145958       0.00050474
H        2.46137437       0.35519107      26.09435875       0.16675043       0.20335153      -0.21467960      -0.00032035       0.00139956       0.00043365
H        3.93097057       0.01593691      27.01090160       0.06431007       0.14114129       0.26197639      -0.00025990       0.00156582       0.00068320
H        3.88740408      -0.25863739      25.26604407       0.07500877      -0.48600456       0.10400307      -0.00037400       0.00061288       0.00070998
Zn       3.98814967       7.24404949      22.98699059       3.99647983      -0.65020917      -1.71431138      -0.00175066       0.00357527      -0.01081816
C        2.57009899       7.05224079      25.79342086       0.79577788       0.61785778       0.19585187      -0.01516628       0.01084685      -0.00083159
C        4.08305229       5.30713110      26.45188240      -1.22391311       2.64120811      -0.34503224      -0.00257297       0.02639420       0.00844966
C        3.98231977       5.70937331      27.78001688       0.02591043       0.80496085      -0.09567729       0.00897876       0.01007738      -0.03880763
C        2.47197666       7.46464016      27.11778714       0.22760626       0.23691417      -0.44995473      -0.00926395      -0.00329675      -0.04172169
C        3.40226526       5.97902142      25.42461521       0.19439894       0.54088420      -0.82658949       0.00520440      -0.00315275      -0.02478506
C        3.20387419       6.82092194      28.11415058       0.31438793      -0.14716351      -0.84878627      -0.00709275       0.02564899      -0.00918489
H        4.51655166       5.15796334      28.55436808      -0.31195960      -0.05657529       0.19013179       0.00731464       0.02778497      -0.01009026
H        4.70137255       4.44518375      26.21034431       0.01633268       0.26521277      -0.04141765       0.00994005       0.00841887      -0.01081911
H        1.86105697       8.32469113      27.39072411       0.09398200       0.09619533       0.14029029      -0.02488264       0.00211237      -0.02422442
H        2.04500553       7.62213267      25.02733782      -0.04489586      -0.01538667       0.21494411      -0.01212606      -0.00753959      -0.02329632
N        3.57996101       5.60956712      24.05749769       0.15531516       0.60522809      -0.52787520      -0.00280670       0.00375802      -0.01889962
O        3.14552580       7.32957203      29.39313113      -0.18953496      -0.53465419      -1.96335176      -0.01703320       0.02076976      -0.01976516
H        4.38821754       4.98573455      23.99886133       0.08943377       0.33216290      -0.03350007       0.00241366       0.00107464      -0.01609627
H        4.05121772       7.29310079      29.78561561      -0.29358322       1.02392334      -0.26489302      -0.03487363      -0.00282551      -0.00568665
Zn       4.05232159       6.52707169      31.85771049       0.00000000       0.00000000       0.00000000       0.05889819      -0.00508876       0.07764889
C        2.71393041       5.93801796      33.13658488       0.00000000       0.00000000       0.00000000       0.00383622      -0.00725157       0.02568708
C        1.91539345       7.08884345      33.77297637       0.00000000       0.00000000       0.00000000       0.00006121      -0.00049329       0.01234814
H        2.04073405       5.18915804      32.69355060       0.00000000       0.00000000       0.00000000       0.00312318       0.01239372      -0.01489967
H        3.29130400       5.40393719      33.90983246       0.00000000       0.00000000       0.00000000      -0.03888886      -0.03323176       0.04281758
H        2.56702731       7.90002293      34.13266005       0.00000000       0.00000000       0.00000000      -0.00133476      -0.00361884       0.02306316
H        1.32465012       6.74802477      34.63881415       0.00000000       0.00000000       0.00000000      -0.01735515       0.00308632       0.00086413
H        1.21407868       7.54236172      33.05801691       0.00000000       0.00000000       0.00000000       0.01542500       0.00414540      -0.00028358
C        5.72350346       7.10588805      30.97873533       0.00000000       0.00000000       0.00000000       0.02371081      -0.01523009       0.04507065
H        5.71508144       7.91063896      30.22209413       0.00000000       0.00000000       0.00000000      -0.03419682      -0.01838143       0.03422196
H        6.37681253       4.98810933      31.01281276       0.00000000       0.00000000       0.00000000       0.06800207      -0.00992066       0.02217814
C        6.59753751       5.93297403      30.49332346       0.00000000       0.00000000       0.00000000       0.02362508      -0.00474214       0.00581520
H        7.66640605       6.13655144      30.63496635       0.00000000       0.00000000       0.00000000       0.02748633       0.02886670      -0.04565434
H        6.19326140       7.59241693      31.85108136       0.00000000       0.00000000       0.00000000       0.07683244      -0.00042579       0.01615847
H        6.45308880       5.74292005      29.42187206       0.00000000       0.00000000       0.00000000      -0.02548714      -0.00553274       0.01157152
108
Lattice="6.733 0.0 0.0 6.447765397510814e-16 10.477 0.0 2.449293598294707e-15 2.449293598294707e-15 40.0" Properties=species:S:1:pos:R:3:momenta:R:3:forces:R:3 energy=-540.0370624062373 pbc="T T F"
Zn       0.53733633       0.46887119      14.17981652       0.00000000       0.00000000       0.00000000       0.00000000       0.00000000       0.00000000
Zn       2.24316297       0.58219068      17.02601844       2.28691008      -1.88472275       0.46656954       0.00009047       0.00019158       0.00015644
Zn       0.61270339       0.56361969      19.77945352      -3.16892361       0.70605982      -0.06338730      -0.00006913       0.00014596       0.00063763
O        0.53733633       2.46041009      14.17981652       0.00000000       0.00000000       0.00000000       0.00000000       0.00000000       0.00000000
O        2.13092805       2.55914512      17.09480193       0.38787548      -0.60858986       0.14690645      -0.00002497       0.00000008      -0.00020084
O        0.41577010       2.54771308      19.89946585      -0.39951532      -0.77177436       0.06027083       0.00001383       0.00013635      -0.00052463
Zn       2.21228633       3.10137119      15.14689051       0.00000000       0.00000000       0.00000000       0.00000000       0.00000000       0.00000000
Zn       0.44396633       3.18200547      17.97933619       0.42416291      -0.13975150       1.17524967      -0.00005825      -0.00006127       0.00040532
Zn       2.07675657       3.32232297      20.56843789      -1.28326730       0.31438443       0.27400643       0.00013058      -0.00027801       0.00085136
O        2.21228633       5.09291009      15.14689051       0.00000000       0.00000000       0.00000000       0.00000000       0.00000000       0.00000000
O        0.47090753       5.17410072      17.97174054       0.67893193       0.31676172      -0.83909697      -0.00006181       0.00001158      -0.00043906
O        2.13721898       5.24458097      20.83569171       0.39195600      -0.24504638      -0.61313008      -0.00026387       0.00043504      -0.00227370
Zn       0.53733633       5.73387119      14.17981652       0.00000000       0.00000000       0.00000000       0.00000000       0.00000000       0.00000000
Zn       2.14352024       5.77738183      17.06380601       0.42658597       2.07792257       1.29521025       0.00000220      -0.00009978       0.00035526
Zn       0.39984966       5.79088787      19.91781776       0.16671426      -0.85154380      -2.16687337       0.00048238      -0.00032127       0.00032135
O        0.53733633       7.72541009      14.17981652       0.00000000       0.00000000       0.00000000       0.00000000       0.00000000       0.00000000
O        2.20621256       7.76107894      17.06407269       0.33858272       0.55440372      -0.09835995       0.00005569      -0.00006591      -0.00001376
O        0.59603654       7.79911144      19.84187453       0.07881497      -0.75361447       0.33528639       0.00007736      -0.00013263      -0.00026896
Zn       2.21228633       8.36637119      15.14689051       0.00000000       0.00000000       0.00000000       0.00000000       0.00000000       0.00000000
Zn       0.53281244       8.37983307      17.93658456       2.92026103       2.00202497       2.05786781      -0.00007665      -0.00003196       0.00002605
Zn       2.25536948       8.46326673      20.75524659       1.07466508       0.93644329      -1.31442388      -0.00001750       0.00007337      -0.00013363
O        2.21228633      10.35791009      15.14689051       0.00000000       0.00000000       0.00000000       0.00000000       0.00000000       0.00000000
O        0.57804136      10.39474304      17.89598374      -0.45646370      -0.96084779       0.03719000       0.00000885       0.00000143      -0.00048402
O        2.34974020      10.47858797      20.62968762      -1.12155981       0.11372925       0.53534289       0.00008967      -0.00027082      -0.00064081
Zn       3.88723633       0.46887119      14.17981652       0.00000000       0.00000000       0.00000000       0.00000000       0.00000000       0.00000000
Zn       5.64513223       0.56841453      17.00919521       0.05395977      -1.31880276       0.73878092      -0.00003668       0.00003619       0.00025186
Zn       4.10038923       0.47980744      19.59751409       0.18571595      -0.66913440      -1.63265876       0.00001830       0.00038909       0.00051463
O        3.88723633       2.46041009      14.17981652       0.00000000       0.00000000       0.00000000       0.00000000       0.00000000       0.00000000
O        5.51528635       2.54376273      17.08784828       0.25401406      -0.12918708       0.28219970      -0.00002832      -0.00011520       0.00016588
O        3.78076698       2.48640093      19.81044475       0.02737674      -0.12186732       0.41879417       0.00007184       0.00027350      -0.00079304
Zn       5.56218633       3.10137119      15.14689051       0.00000000       0.00000000       0.00000000       0.00000000       0.00000000       0.00000000
Zn       3.83111331       3.19766229      17.93706103       0.75650301      -0.00728345       2.20592809      -0.00003437       0.00015161       0.00025457
Zn       5.42800017       3.16134520      20.87569056       0.43761276       3.31408278       0.78327372      -0.00019316      -0.00033785       0.00069782
O        5.56218633       5.09291009      15.14689051       0.00000000       0.00000000       0.00000000       0.00000000       0.00000000       0.00000000
O        3.82357103       5.18812528      17.96309148       0.81402493      -0.10500275       0.23776726       0.00006740       0.00020503      -0.00046507
O        5.50470043       5.08291980      20.74628435       0.12427646      -1.41626333      -0.98042154      -0.00003216      -0.00020534      -0.00139948
Zn       3.88723633       5.73387119      14.17981652       0.00000000       0.00000000       0.00000000       0.00000000       0.00000000       0.00000000
Zn       5.52502676       5.76549951      17.06475438       0.51373075       0.33226060       1.81849723       0.00001094       0.00013920       0.00045263
Zn       3.88047927       5.78821890      19.92574038      -0.92549072      -1.12361178       1.17172280      -0.00050974      -0.00029248       0.00062600
O        3.88723633       7.72541009      14.17981652       0.00000000       0.00000000       0.00000000       0.00000000       0.00000000       0.00000000
O        5.59242359       7.75049245      17.06364499      -0.55738043       0.25260981       0.12421405      -0.00007986       0.00014463      -0.00013287
O        3.93288066       7.80440510      19.84737840      -0.39632239      -0.68416821       0.33875607       0.00016006      -0.00015044      -0.00027311
Zn       5.56218633       8.36637119      15.14689051       0.00000000       0.00000000       0.00000000       0.00000000       0.00000000       0.00000000
Zn       3.89670368       8.32282651      17.92006151      -2.59980556       0.16804209       1.63658631       0.00003095       0.00004972       0.00023609
Zn       5.63449477       8.39882908      20.70858494      -1.72394206       0.33868192      -2.07878887       0.00032965       0.00012693       0.00034707
O        5.56218633      10.35791009      15.14689051       0.00000000       0.00000000       0.00000000       0.00000000       0.00000000       0.00000000
O        3.94631172      10.33501486      17.78186881       0.56081419      -0.45703041       0.08987454      -0.00001945       0.00017814       0.00000016
O        5.68121464      10.38577664      20.65868919       0.06879957       1.25503921       0.24043636       0.00006044      -0.00022223      -0.00086911
O        2.29552197       2.92301864      22.63607611       0.08489221      -0.04482866       0.92355158      -0.00102578      -0.00239473      -0.00159138
O        4.85399612       1.97539389      22.44511227      -0.72072195      -0.44216692      -0.49331992       0.00040892       0.00036435      -0.00141189
O        2.26224753       7.90481809      22.61440438      -0.59532912      -0.23565820       0.80472350       0.00005460      -0.00060597      -0.00058999
O        5.68662005       7.86660783      22.59953295       0.13452009      -0.59979070      -0.83603605       0.00059284       0.00241820       0.00040480
Zn       3.09745515       1.31141804      21.79799751       0.15461243      -1.31538361      -2.86794557      -0.00044413      -0.00095938       0.00115062
Zn       7.34232172       7.01649839      22.95977639      -1.12464808      -0.51578179       0.62137431      -0.00091703      -0.00108571      -0.00165289
Zn      -0.59525272       0.48983932      22.55080051      -0.83737388      -0.96875941       0.79071475       0.00020319       0.00105476       0.00031793
C        0.70458063       0.07802746      23.95161822       0.62050669      -0.52300417       0.06373767       0.00032567       0.00008549      -0.00012362
H        1.10824859       1.05478176      24.25737899      -0.04895301       0.17976755       0.18572918       0.00002791      -0.00009112       0.00004208
H        1.52542127      -0.49812423      23.49798248       0.04217606      -0.27977654      -0.09741832       0.00032983       0.00036323      -0.00049702
C        0.15053529      -0.66807545      25.16720764       0.98120843       0.04998432      -0.75850378      -0.00032330       0.00022128      -0.00065012
H       -0.56577971      -0.05859854      25.73013055      -0.29256075      -0.18834391      -0.14935618      -0.00010523      -0.00010862      -0.00034078
H        0.94630641      -0.94776210      25.87288927       0.12701920      -0.08543108      -0.23188666      -0.00058458       0.00072061      -0.00064939
H       -0.37386924      -1.59250455      24.88632407      -0.11694924       0.20066108       0.31170471       0.00017543      -0.00038501      -0.00041036
Zn       2.02730383       4.91198122      22.90273733      -1.44524564       1.10083027       0.18882740      -0.00088429      -0.00373241      -0.00320614
C        0.18314228       5.08903972      23.98085589      -0.91990496       0.58204891       0.40565963       0.00029002      -0.00074600      -0.00010226
H       -0.54021353       4.64828856      23.28053062      -0.42697450       0.30493449       0.19947482      -0.00004690      -0.00178540       0.00065963
H       -0.35203228       5.90203271      24.50999893       0.15026541       0.13300659       0.07956590       0.00025266      -0.00029792      -0.00058953
C        0.59729273       4.08312296      25.07511424      -1.16480048       0.56692717      -0.49269918      -0.00072087      -0.00020932       0.00029477
H       -0.26783030       3.80299011      25.69343722      -0.06898554       0.08254282      -0.19266385      -0.00057158       0.00235385       0.00289491
H        1.35559194       4.49262477      25.75285655      -0.00591498      -0.22199272       0.19136054      -0.00114707       0.00058317       0.00124173
H        0.98339481       3.15473948      24.63932571      -0.02535734       0.15813334       0.10543785      -0.00190735      -0.00068410       0.00369624
Zn       3.66575388       2.51087208      24.02557688      -0.34262841      -2.21991944       0.13532183      -0.00083102      -0.00010670       0.00093782
C        4.00364897       1.87461808      25.84790163       1.29192848      -0.54363986       0.54098809       0.00020546       0.00023580       0.00048756
H        5.08982487       1.97144348      26.00642600       0.06241260      -0.06556741      -0.04096503      -0.00007797       0.00000167       0.00044807
H        3.50760651       2.53186642      26.57332377       0.09755362      -0.12399469      -0.12981553       0.00045328      -0.00082219       0.00085789
C        3.55415996       0.42302866      26.05923211      -0.11919322      -0.98596512       0.44329374      -0.00003473       0.00026028       0.00004579
H        2.46211890       0.35188956      26.09363411       0.16675043       0.20335153      -0.21467960       0.00003162       0.00076006       0.00040828
H        3.93165537       0.01136101      27.00981636       0.06431007       0.14114129       0.26197639       0.00025812       0.00243297       0.00055258
H        3.88853541      -0.26018554      25.26455040       0.07500877      -0.48600456       0.10400307       0.00010417       0.00004718      -0.00003858
Zn       3.99270394       7.23349070      23.02525931       3.99647983      -0.65020917      -1.71431138       0.00179289      -0.00025368      -0.00601926
C        2.59236944       7.06092545      25.85793820       0.79577788       0.61785778       0.19585187      -0.01790830      -0.01869233      -0.04944167
C        4.06750188       5.27488757      26.50101653      -1.22391311       2.64120811      -0.34503224      -0.00318769      -0.00109463      -0.02202058
C        3.96950083       5.65642795      27.83351737       0.02591043       0.80496085      -0.09567729       0.00120001       0.03953830      -0.00766651
C        2.50457725       7.45856583      27.18643296       0.22760626       0.23691417      -0.44995473      -0.01840726       0.01593082      -0.04888222
C        3.40076686       5.97269259      25.48211483       0.19439894       0.54088420      -0.82658949      -0.01622109      -0.00261340      -0.01860329
C        3.21419219       6.78257286      28.17550688       0.31438793      -0.14716351      -0.84878627       0.00574327       0.03197908      -0.07811822
H        4.49574533       5.08524537      28.59904455      -0.31195960      -0.05657529       0.19013179      -0.00292017       0.05051666      -0.00145844
H        4.67838266       4.41074349      26.24713344       0.01633268       0.26521277      -0.04141765      -0.00296447       0.01265046      -0.00375860
H        1.92919003       8.33800496      27.47315890       0.09398200       0.09619533       0.14029029      -0.00839405       0.01216969      -0.04267164
H        2.07750522       7.65076200      25.09971268      -0.04489586      -0.01538667       0.21494411      -0.01008425      -0.01265045      -0.05185869
N        3.57748163       5.61048846      24.11713711       0.15531516       0.60522809      -0.52787520       0.00461994      -0.01399930      -0.01776504
O        3.19656990       7.29918003      29.45222858      -0.18953496      -0.53465419      -1.96335176      -0.04364864       0.09395531      -0.07365469
H        4.38157474       4.98203461      24.05771178       0.08943377       0.33216290      -0.03350007       0.00353115      -0.00405937      -0.00933047
H        4.15431384       7.30889867      29.80945854      -0.29358322       1.02392334      -0.26489302      -0.40218127       0.08342873      -0.26623769
Zn       3.88172068       6.54976298      31.62447642       0.00000000       0.00000000       0.00000000       0.29042141       0.01299947       0.25539594
C        2.70978928       5.95783945      33.05858422       0.00000000       0.00000000       0.00000000       0.00308224      -0.00811168       0.02354674
C        1.92047048       7.09599664      33.72589678       0.00000000       0.00000000       0.00000000      -0.00179893      -0.00181446       0.00855128
H        2.03810314       5.15143050      32.73058465       0.00000000       0.00000000       0.00000000       0.00509856       0.00915066      -0.02434637
H        3.40732154       5.50518136      33.78320172       0.00000000       0.00000000       0.00000000      -0.04812011      -0.03640364       0.06228543
H        2.57614049       7.91689437      34.05297963       0.00000000       0.00000000       0.00000000      -0.00192117       0.00104197       0.00798137
H        1.38320793       6.74466051      34.62186881       0.00000000       0.00000000       0.00000000      -0.01334806       0.00695959       0.00304729
H        1.17333394       7.53224429      33.04809083       0.00000000       0.00000000       0.00000000       0.01245724       0.00136589      -0.00725659
C        5.64842672       7.15963400      30.83986803       0.00000000       0.00000000       0.00000000       0.04192245      -0.05660917       0.19828981
H        5.80985173       7.98699094      30.12113646       0.00000000       0.00000000       0.00000000      -0.21070947      -0.09107074       0.06297847
H        6.23785750       5.03712427      30.96874830       0.00000000       0.00000000       0.00000000       0.09772967      -0.04086924       0.00656682
C        6.54641036       5.96637667      30.46569802       0.00000000       0.00000000       0.00000000       0.04401565      -0.01513367       0.03565377
H        7.59751543       6.14628191      30.72685443       0.00000000       0.00000000       0.00000000       0.07019536      -0.01276941      -0.04853487
H        5.96733010       7.60298834      31.79611335       0.00000000       0.00000000       0.00000000       0.27530176       0.03903901       0.08929113
H        6.52315359       5.76272400      29.38577245       0.00000000       0.00000000       0.00000000      -0.04423834       0.02683118       0.02454099
108
Lattice="6.733 0.0 0.0 6.447765397510814e-16 10.477 0.0 2.449293598294707e-15 2.449293598294707e-15 40.0" Properties=species:S:1:pos:R:3:momenta:R:3:forces:R:3 energy=-539.6363580886665 pbc="T T F"
Zn       0.53733633       0.46887119      14.17981652       0.00000000       0.00000000       0.00000000       0.00000000       0.00000000       0.00000000
Zn       2.24316345       0.58207276      17.02590119       2.28691008      -1.88472275       0.46656954       0.00011034       0.00015823       0.00033204
Zn       0.61278683       0.56354630      19.77920638      -3.16892361       0.70605982      -0.06338730       0.00028381       0.00020817       0.00050454
O        0.53733633       2.46041009      14.17981652       0.00000000       0.00000000       0.00000000       0.00000000       0.00000000       0.00000000
O        2.13092788       2.55909537      17.09484934       0.38787548      -0.60858986       0.14690645      -0.00009983       0.00000314      -0.00030717
O        0.41586255       2.54770307      19.89982869      -0.39951532      -0.77177436       0.06027083       0.00008073       0.00013379       0.00007365
Zn       2.21228633       3.10137119      15.14689051       0.00000000       0.00000000       0.00000000       0.00000000       0.00000000       0.00000000
Zn       0.44395372       3.18207060      17.97919540       0.42416291      -0.13975150       1.17524967       0.00000652       0.00000382       0.00057161
Zn       2.07647843       3.32331876      20.56856255      -1.28326730       0.31438443       0.27400643      -0.00079786       0.00157967       0.00179677
O        2.21228633       5.09291009      15.14689051       0.00000000       0.00000000       0.00000000       0.00000000       0.00000000       0.00000000
O        0.47097085       5.17416867      17.97207594       0.67893193       0.31676172      -0.83909697       0.00009551       0.00014187       0.00002530
O        2.13738971       5.24505462      20.83727989       0.39195600      -0.24504638      -0.61313008       0.00019191       0.00154677      -0.00001259
Zn       0.53733633       5.73387119      14.17981652       0.00000000       0.00000000       0.00000000       0.00000000       0.00000000       0.00000000
Zn       2.14355657       5.77729081      17.06371828       0.42658597       2.07792257       1.29521025       0.00009654      -0.00022801       0.00046826
Zn       0.39990899       5.79094633      19.91795758       0.16671426      -0.85154380      -2.16687337       0.00050738      -0.00014256       0.00071928
O        0.53733633       7.72541009      14.17981652       0.00000000       0.00000000       0.00000000       0.00000000       0.00000000       0.00000000
O        2.20620263       7.76100896      17.06404575       0.33858272       0.55440372      -0.09835995      -0.00003308      -0.00018973      -0.00012310
O        0.59597584       7.79923391      19.84217940       0.07881497      -0.75361447       0.33528639       0.00017200       0.00009788       0.00014168
Zn       2.21228633       8.36637119      15.14689051       0.00000000       0.00000000       0.00000000       0.00000000       0.00000000       0.00000000
Zn       0.53282082       8.37979480      17.93652266       2.92026103       2.00202497       2.05786781      -0.00003077      -0.00018171       0.00031613
Zn       2.25550899       8.46311814      20.75526672       1.07466508       0.93644329      -1.31442388       0.00015249      -0.00006060       0.00054870
O        2.21228633      10.35791009      15.14689051       0.00000000       0.00000000       0.00000000       0.00000000       0.00000000       0.00000000
O        0.57807927      10.39469334      17.89615258      -0.45646370      -0.96084779       0.03719000       0.00013668      -0.00016890      -0.00003897
O        2.34964944      10.47869980      20.63032060      -1.12155981       0.11372925       0.53534289      -0.00009831      -0.00014407       0.00034081
Zn       3.88723633       0.46887119      14.17981652       0.00000000       0.00000000       0.00000000       0.00000000       0.00000000       0.00000000
Zn       5.64516899       0.56826751      17.00909979       0.05395977      -1.31880276       0.73878092      -0.00001258      -0.00014316       0.00048725
Zn       4.10033384       0.47941320      19.59734553       0.18571595      -0.66913440      -1.63265876      -0.00043841      -0.00025743       0.00081070
O        3.88723633       2.46041009      14.17981652       0.00000000       0.00000000       0.00000000       0.00000000       0.00000000       0.00000000
O        5.51519864       2.54361920      17.08806766       0.25401406      -0.12918708       0.28219970      -0.00016818      -0.00037130       0.00055997
O        3.78052319       2.48615610      19.81103689       0.02737674      -0.12186732       0.41879417      -0.00040270       0.00003057       0.00016972
Zn       5.56218633       3.10137119      15.14689051       0.00000000       0.00000000       0.00000000       0.00000000       0.00000000       0.00000000
Zn       3.83104074       3.19763036      17.93706647       0.75650301      -0.00728345       2.20592809      -0.00025150       0.00005013       0.00057177
Zn       5.42812044       3.16147002      20.87530902       0.43761276       3.31408278       0.78327372      -0.00000429       0.00000844       0.00059884
O        5.56218633       5.09291009      15.14689051       0.00000000       0.00000000       0.00000000       0.00000000       0.00000000       0.00000000
O        3.82349778       5.18806327      17.96354145       0.81402493      -0.10500275       0.23776726      -0.00008326       0.00013675       0.00032825
O        5.50472583       5.08299749      20.74664229       0.12427646      -1.41626333      -0.98042154       0.00022100       0.00003079      -0.00065363
Zn       3.88723633       5.73387119      14.17981652       0.00000000       0.00000000       0.00000000       0.00000000       0.00000000       0.00000000
Zn       5.52500972       5.76535742      17.06472673       0.51373075       0.33226060       1.81849723      -0.00008780      -0.00019232       0.00084736
Zn       3.88049810       5.78827058      19.92582818      -0.92549072      -1.12361178       1.17172280      -0.00020133      -0.00021959       0.00108155
O        3.88723633       7.72541009      14.17981652       0.00000000       0.00000000       0.00000000       0.00000000       0.00000000       0.00000000
O        5.59246872       7.75036362      17.06361081      -0.55738043       0.25260981       0.12421405       0.00008143      -0.00011854      -0.00019596
O        3.93284369       7.80445795      19.84746357      -0.39632239      -0.68416821       0.33875607      -0.00007503       0.00008548      -0.00024329
Zn       5.56218633       8.36637119      15.14689051       0.00000000       0.00000000       0.00000000       0.00000000       0.00000000       0.00000000
Zn       3.89672674       8.32269801      17.91991108      -2.59980556       0.16804209       1.63658631      -0.00001622      -0.00012578      -0.00007146
Zn       5.63426347       8.39849825      20.70861615      -1.72394206       0.33868192      -2.07878887      -0.00009155      -0.00029546      -0.00026894
O        5.56218633      10.35791009      15.14689051       0.00000000       0.00000000       0.00000000       0.00000000       0.00000000       0.00000000
O        3.94633206      10.33484868      17.78196890       0.56081419      -0.45703041       0.08987454      -0.00003129      -0.00023840       0.00023068
O        5.68122118      10.38570368      20.65909323       0.06879957       1.25503921       0.24043636       0.00017250      -0.00023715      -0.00039279
O        2.29615529       2.92467338      22.63714764       0.08489221      -0.04482866       0.92355158      -0.00015795      -0.00036735      -0.00031936
O        4.85401199       1.97532020      22.44598516      -0.72072195      -0.44216692      -0.49331992       0.00049907       0.00031815      -0.00040561
O        2.26233434       7.90481292      22.61499792      -0.59532912      -0.23565820       0.80472350       0.00063456      -0.00089132       0.00055591
O        5.68638332       7.86678405      22.59998988       0.13452009      -0.59979070      -0.83603605       0.00014494       0.00141359       0.00059315
Zn       3.09775511       1.31255647      21.79713307       0.15461243      -1.31538361      -2.86794557      -0.00017342       0.00118380      -0.00038405
Zn       7.34242622       7.01760100      22.96046303      -1.12464808      -0.51578179       0.62137431      -0.00007394      -0.00048212      -0.00003391
Zn      -0.59525732       0.48913756      22.55036937      -0.83737388      -0.96875941       0.79071475      -0.00005559      -0.00026144      -0.00002147
C        0.70442257       0.07808182      23.95185316       0.62050669      -0.52300417       0.06373767       0.00002155       0.00007166      -0.00010506
H        1.10828073       1.05486602      24.25735319      -0.04895301       0.17976755       0.18572918       0.00015060       0.00013191      -0.00002909
H        1.52516226      -0.49823384      23.49820199       0.04217606      -0.27977654      -0.09741832      -0.00003963       0.00020727      -0.00010612
C        0.15075825      -0.66803115      25.16766009       0.98120843       0.04998432      -0.75850378      -0.00004500       0.00019418       0.00002086
H       -0.56588597      -0.05848343      25.73025991      -0.29256075      -0.18834391      -0.14935618      -0.00025884       0.00014724      -0.00025196
H        0.94648439      -0.94830637      25.87344064       0.12701920      -0.08543108      -0.23188666      -0.00029294      -0.00035967       0.00016009
H       -0.37381155      -1.59234585      24.88667666      -0.11694924       0.20066108       0.31170471       0.00042128      -0.00012451       0.00021792
Zn       2.02912645       4.91428989      22.90574302      -1.44524564       1.10083027       0.18882740       0.00119391      -0.00061652       0.00081205
C        0.18326481       5.08956226      23.98146912      -0.91990496       0.58204891       0.40565963       0.00056369       0.00080660       0.00097688
H       -0.53992389       4.64890364      23.28082838      -0.42697450       0.30493449       0.19947482       0.00140545      -0.00059856       0.00048218
H       -0.35220886       5.90238779      24.51049241       0.15026541       0.13300659       0.07956590       0.00065019      -0.00008447       0.00052331
C        0.59740708       4.08347613      25.07551799      -1.16480048       0.56692717      -0.49269918      -0.00051550       0.00180751       0.00285488
H       -0.26790541       3.80331955      25.69383319      -0.06898554       0.08254282      -0.19266385       0.00069660       0.00317212       0.00224766
H        1.35625267       4.49318135      25.75278153      -0.00591498      -0.22199272       0.19136054      -0.00017943       0.00088827       0.00069337
H        0.98331583       3.15510613      24.63951210      -0.02535734       0.15813334       0.10543785      -0.00104686      -0.00094647       0.00303389
Zn       3.66623032       2.51096634      24.02519260      -0.34262841      -2.21991944       0.13532183       0.00023852       0.00058001       0.00021684
C        4.00361956       1.87459619      25.84804855       1.29192848      -0.54363986       0.54098809      -0.00002975       0.00006570       0.00025413
H        5.08988329       1.97148889      26.00641360       0.06241260      -0.06556741      -0.04096503      -0.00001725       0.00020234       0.00043669
H        3.50751847       2.53232824      26.57308917       0.09755362      -0.12399469      -0.12981553       0.00048335       0.00016156       0.00044820
C        3.55419909       0.42303230      26.05936310      -0.11919322      -0.98596512       0.44329374       0.00017658       0.00024202       0.00034557
H        2.46213712       0.35155778      26.09340816       0.16675043       0.20335153      -0.21467960       0.00004292       0.00011512      -0.00006818
H        3.93151776       0.00996152      27.00954147       0.06431007       0.14114129       0.26197639      -0.00005870      -0.00004266      -0.00011053
H        3.88846901      -0.26014767      25.26470264       0.07500877      -0.48600456       0.10400307       0.00002639       0.00010721       0.00013553
Zn       3.99259909       7.23456362      23.02867989       3.99647983      -0.65020917      -1.71431138       0.00110479      -0.00022870       0.00108357
C        2.60496365       7.06883757      25.88304285       0.79577788       0.61785778       0.19585187       0.01037554      -0.00639320       0.00867985
C        4.06875228       5.27167045      26.50833780      -1.22391311       2.64120811      -0.34503224      -0.00103948      -0.00316806       0.01364019
C        3.96601230       5.63896327      27.84349796       0.02591043       0.80496085      -0.09567729      -0.00985415       0.01555992      -0.00356510
C        2.51568798       7.45312135      27.21929377       0.22760626       0.23691417      -0.44995473      -0.00355934       0.01773776       0.00127404
C        3.40533433       5.97872301      25.49446503       0.19439894       0.54088420      -0.82658949      -0.01284686       0.00558508      -0.00293810
C        3.21442747       6.76371163      28.21983021       0.31438793      -0.14716351      -0.84878627       0.00832255      -0.00734146       0.01914515
H        4.49426391       5.05709749      28.59986913      -0.31195960      -0.05657529       0.19013179       0.00040909      -0.00510505       0.00149843
H        4.67808812       4.40821129      26.24787212       0.01633268       0.26521277      -0.04141765      -0.00200924       0.00866657      -0.00212554
H        1.93447413       8.33138954      27.49895192       0.09398200       0.09619533       0.14029029      -0.00380423      -0.00031047      -0.00269252
H        2.08619665       7.65947414      25.12608444      -0.04489586      -0.01538667       0.21494411       0.00546539      -0.00228462       0.00167046
N        3.57705661       5.61670821      24.12808530       0.15531516       0.60522809      -0.52787520       0.00060590      -0.00205979       0.00190831
O        3.22423069       7.23975346      29.49996660      -0.18953496      -0.53465419      -1.96335176      -0.00562857      -0.00657839       0.02039370
H        4.37931542       4.98571873      24.06652716       0.08943377       0.33216290      -0.03350007       0.00016792       0.00361790       0.00174398
H        4.39793791       7.26784722      29.96703902      -0.29358322       1.02392334      -0.26489302       0.01113514      -0.00572520       0.02991024
Zn       3.71008772       6.54466910      31.47560144       0.00000000       0.00000000       0.00000000      -0.02646435      -0.00422014      -0.01647294
C        2.70809905       5.96262262      33.04407403       0.00000000       0.00000000       0.00000000       0.00216238       0.00078020       0.00199324
C        1.92196399       7.09726827      33.72068614       0.00000000       0.00000000       0.00000000       0.00234993       0.00160910      -0.00147807
H        2.03516932       5.14600915      32.74407737       0.00000000       0.00000000       0.00000000       0.00321173       0.00273157      -0.00962371
H        3.43658837       5.52793427      33.74498102       0.00000000       0.00000000       0.00000000      -0.00010058       0.00064849       0.00443269
H        2.57836438       7.91632150      34.04881261       0.00000000       0.00000000       0.00000000       0.00115129       0.00149340      -0.00039060
H        1.39045556       6.73847417      34.61702269       0.00000000       0.00000000       0.00000000      -0.00072281      -0.00474419      -0.00328422
H        1.16857088       7.53470319      33.05053288       0.00000000       0.00000000       0.00000000       0.00554564       0.00474385      -0.00415968
C        5.62324060       7.19858405      30.72525918       0.00000000       0.00000000       0.00000000       0.00426387       0.01857757      -0.01025732
H        5.92852018       8.04571948      30.08671409       0.00000000       0.00000000       0.00000000       0.00662738       0.01939700      -0.00070667
H        6.18575372       5.06896586      30.96141393       0.00000000       0.00000000       0.00000000       0.01254548       0.01178075      -0.00075445
C        6.51698043       5.98034770      30.43939663       0.00000000       0.00000000       0.00000000       0.00741220       0.01569483      -0.00810016
H        7.55666339       6.16076389      30.74037036       0.00000000       0.00000000       0.00000000       0.00762987       0.02420659      -0.02295315
H        5.80632390       7.58828318      31.74407300       0.00000000       0.00000000       0.00000000      -0.00659020       0.01182664      -0.00387246
H        6.53941924       5.74682126      29.36714211       0.00000000       0.00000000       0.00000000      -0.00404972       0.00437584      -0.00276982
108
Lattice="6.733 0.0 0.0 6.447765397510814e-16 10.477 0.0 2.449293598294707e-15 2.449293598294707e-15 40.0" Properties=species:S:1:pos:R:3:momenta:R:3:forces:R:3 energy=-540.1216097467177 pbc="T T F"
Zn       0.53733633       0.46887119      14.17981652       0.00000000       0.00000000       0.00000000       0.00000000       0.00000000       0.00000000
Zn       2.24315216       0.58200707      17.02563799       2.28691008      -1.88472275       0.46656954      -0.00000103      -0.00023905      -0.00105732
Zn       0.61281289       0.56354700      19.77877810      -3.16892361       0.70605982      -0.06338730       0.00056355       0.00014334      -0.00172467
O        0.53733633       2.46041009      14.17981652       0.00000000       0.00000000       0.00000000       0.00000000       0.00000000       0.00000000
O        2.13090815       2.55908641      17.09499569       0.38787548      -0.60858986       0.14690645      -0.00014308       0.00003923       0.00078333
O        0.41585458       2.54767331      19.90011851      -0.39951532      -0.77177436       0.06027083       0.00004334      -0.00001463       0.00214811
Zn       2.21228633       3.10137119      15.14689051       0.00000000       0.00000000       0.00000000       0.00000000       0.00000000       0.00000000
Zn       0.44390673       3.18212912      17.97887587       0.42416291      -0.13975150       1.17524967      -0.00010057       0.00034722      -0.00093987
Zn       2.07646690       3.32350609      20.56802860      -1.28326730       0.31438443       0.27400643      -0.00112198       0.00298903      -0.00087268
O        2.21228633       5.09291009      15.14689051       0.00000000       0.00000000       0.00000000       0.00000000       0.00000000       0.00000000
O        0.47098237       5.17420072      17.97232053       0.67893193       0.31676172      -0.83909697       0.00024646       0.00028412       0.00159408
O        2.13742740       5.24505655      20.83792456       0.39195600      -0.24504638      -0.61313008       0.00052822       0.00148867       0.00441790
Zn       0.53733633       5.73387119      14.17981652       0.00000000       0.00000000       0.00000000       0.00000000       0.00000000       0.00000000
Zn       2.14356836       5.77721197      17.06344451       0.42658597       2.07792257       1.29521025       0.00023371      -0.00060303      -0.00102158
Zn       0.39981021       5.79091504      19.91759415       0.16671426      -0.85154380      -2.16687337      -0.00004920      -0.00021605      -0.00121613
O        0.53733633       7.72541009      14.17981652       0.00000000       0.00000000       0.00000000       0.00000000       0.00000000       0.00000000
O        2.20620254       7.76093759      17.06412258       0.33858272       0.55440372      -0.09835995      -0.00009250      -0.00055181       0.00060410
O        0.59594346       7.79925615      19.84242958       0.07881497      -0.75361447       0.33528639      -0.00009066       0.00020103       0.00208943
Zn       2.21228633       8.36637119      15.14689051       0.00000000       0.00000000       0.00000000       0.00000000       0.00000000       0.00000000
Zn       0.53282487       8.37982276      17.93624140       2.92026103       2.00202497       2.05786781      -0.00001888      -0.00012436      -0.00081021
Zn       2.25554349       8.46311581      20.75487192       1.07466508       0.93644329      -1.31442388       0.00047885      -0.00016432      -0.00124706
O        2.21228633      10.35791009      15.14689051       0.00000000       0.00000000       0.00000000       0.00000000       0.00000000       0.00000000
O        0.57810324      10.39465555      17.89635533      -0.45646370      -0.96084779       0.03719000       0.00030249      -0.00038115       0.00136844
O        2.34957469      10.47868718      20.63067607      -1.12155981       0.11372925       0.53534289      -0.00066189      -0.00020390       0.00269112
Zn       3.88723633       0.46887119      14.17981652       0.00000000       0.00000000       0.00000000       0.00000000       0.00000000       0.00000000
Zn       5.64518524       0.56815608      17.00886127       0.05395977      -1.31880276       0.73878092       0.00012688      -0.00070038      -0.00080282
Zn       4.10032731       0.47926867      19.59699321       0.18571595      -0.66913440      -1.63265876      -0.00045831      -0.00109186      -0.00086806
O        3.88723633       2.46041009      14.17981652       0.00000000       0.00000000       0.00000000       0.00000000       0.00000000       0.00000000
O        5.51512780       2.54349290      17.08829514       0.25401406      -0.12918708       0.28219970      -0.00052305      -0.00089241       0.00188170
O        3.78046451       2.48601046      19.81143843       0.02737674      -0.12186732       0.41879417      -0.00100583      -0.00055699       0.00280349
Zn       5.56218633       3.10137119      15.14689051       0.00000000       0.00000000       0.00000000       0.00000000       0.00000000       0.00000000
Zn       3.83101359       3.19765890      17.93676362       0.75650301      -0.00728345       2.20592809      -0.00046731       0.00018979      -0.00086579
Zn       5.42821187       3.16157179      20.87480362       0.43761276       3.31408278       0.78327372       0.00053066       0.00064762      -0.00234581
O        5.56218633       5.09291009      15.14689051       0.00000000       0.00000000       0.00000000       0.00000000       0.00000000       0.00000000
O        3.82344874       5.18803880      17.96390403       0.81402493      -0.10500275       0.23776726      -0.00039160      -0.00004312       0.00269013
O        5.50474128       5.08309183      20.74706988       0.12427646      -1.41626333      -0.98042154       0.00038277       0.00057126       0.00225815
Zn       3.88723633       5.73387119      14.17981652       0.00000000       0.00000000       0.00000000       0.00000000       0.00000000       0.00000000
Zn       5.52499065       5.76526977      17.06445993       0.51373075       0.33226060       1.81849723      -0.00012395      -0.00066034      -0.00048529
Zn       3.88064088       5.78828090      19.92547667      -0.92549072      -1.12361178       1.17172280       0.00074135      -0.00027791      -0.00065340
O        3.88723633       7.72541009      14.17981652       0.00000000       0.00000000       0.00000000       0.00000000       0.00000000       0.00000000
O        5.59245534       7.75028302      17.06368857      -0.55738043       0.25260981       0.12421405      -0.00000254      -0.00057919       0.00052877
O        3.93285007       7.80448656      19.84766383      -0.39632239      -0.68416821       0.33875607      -0.00025001      -0.00003786       0.00097486
Zn       5.56218633       8.36637119      15.14689051       0.00000000       0.00000000       0.00000000       0.00000000       0.00000000       0.00000000
Zn       3.89672215       8.32267161      17.91964764      -2.59980556       0.16804209       1.63658631      -0.00005912      -0.00031778      -0.00153497
Zn       5.63422821       8.39841757      20.70825689      -1.72394206       0.33868192      -2.07878887      -0.00065505      -0.00082307      -0.00232733
O        5.56218633      10.35791009      15.14689051       0.00000000       0.00000000       0.00000000       0.00000000       0.00000000       0.00000000
O        3.94634314      10.33472548      17.78210052       0.56081419      -0.45703041       0.08987454       0.00002218      -0.00089562       0.00102750
O        5.68122315      10.38570630      20.65950285       0.06879957       1.25503921       0.24043636       0.00025118       0.00007733       0.00221300
O        2.29621663       2.92478519      22.63784847       0.08489221      -0.04482866       0.92355158      -0.00008631       0.00045497       0.00421128
O        4.85392734       1.97528373      22.44674447      -0.72072195      -0.44216692      -0.49331992      -0.00008068       0.00042848       0.00392669
O        2.26234519       7.90479919      22.61533730      -0.59532912      -0.23565820       0.80472350       0.00082911      -0.00147009       0.00180760
O        5.68631347       7.86684662      22.60036874       0.13452009      -0.59979070      -0.83603605      -0.00050232       0.00104550       0.00226573
Zn       3.09799836       1.31276014      21.79652370       0.15461243      -1.31538361      -2.86794557       0.00117212       0.00296479      -0.00385942
Zn       7.34243258       7.01787569      22.95990538      -1.12464808      -0.51578179       0.62137431       0.00020282       0.00007962      -0.00378843
Zn      -0.59527916       0.48876097      22.54984505      -0.83737388      -0.96875941       0.79071475       0.00003459      -0.00246613      -0.00287821
C        0.70422358       0.07816393      23.95189818       0.62050669      -0.52300417       0.06373767      -0.00071570       0.00069303       0.00048540
H        1.10829836       1.05491437      24.25731609      -0.04895301       0.17976755       0.18572918       0.00027100       0.00036797      -0.00010239
H        1.52494646      -0.49826937      23.49827310       0.04217606      -0.27977654      -0.09741832      -0.00120320       0.00018015       0.00038176
C        0.15085376      -0.66800338      25.16780489       0.98120843       0.04998432      -0.75850378       0.00048365       0.00048281       0.00084251
H       -0.56601754      -0.05836865      25.73019685      -0.29256075      -0.18834391      -0.14935618      -0.00082929       0.00073361      -0.00039128
H        0.94659343      -0.94860016      25.87359250       0.12701920      -0.08543108      -0.23188666       0.00013645      -0.00187712       0.00121397
H       -0.37379968      -1.59227275      24.88672675      -0.11694924       0.20066108       0.31170471       0.00072574       0.00034413       0.00072360
Zn       2.02947935       4.91473856      22.90580871      -1.44524564       1.10083027       0.18882740       0.00363104       0.00179896       0.00137432
C        0.18328864       5.08962366      23.98167323      -0.91990496       0.58204891       0.40565963       0.00154965       0.00123158       0.00194264
H       -0.53981857       4.64888766      23.28089429      -0.42697450       0.30493449       0.19947482       0.00283690      -0.00032837       0.00124046
H       -0.35229163       5.90248479      24.51048802       0.15026541       0.13300659       0.07956590       0.00010969       0.00053589       0.00079541
C        0.59735560       4.08357889      25.07573215      -1.16480048       0.56692717      -0.49269918       0.00005670       0.00163633       0.00223217
H       -0.26813165       3.80326744      25.69384720      -0.06898554       0.08254282      -0.19266385      -0.00111392       0.00253346       0.00347483
H        1.35658536       4.49341258      25.75265488      -0.00591498      -0.22199272       0.19136054       0.00199554       0.00221744       0.00071029
H        0.98331574       3.15520754      24.63958393      -0.02535734       0.15813334       0.10543785      -0.00107262       0.00015539       0.00373476
Zn       3.66646398       2.51109881      24.02460436      -0.34262841      -2.21991944       0.13532183       0.00158452       0.00156639      -0.00259421
C        4.00363802       1.87483993      25.84806678       1.29192848      -0.54363986       0.54098809       0.00001107       0.00154965       0.00056262
H        5.08998659       1.97155112      26.00631911       0.06241260      -0.06556741      -0.04096503       0.00036060       0.00054902       0.00030270
H        3.50757010       2.53281091      26.57305689       0.09755362      -0.12399469      -0.12981553       0.00063099       0.00270427       0.00080028
C        3.55421270       0.42328618      26.05946116      -0.11919322      -0.98596512       0.44329374       0.00015712       0.00155836       0.00082055
H        2.46212471       0.35148435      26.09323297       0.16675043       0.20335153      -0.21467960       0.00011280      -0.00029204      -0.00078020
H        3.93146387       0.00933423      27.00945050       0.06431007       0.14114129       0.26197639      -0.00020529      -0.00330519      -0.00020915
H        3.88840384      -0.26002808      25.26492348       0.07500877      -0.48600456       0.10400307      -0.00039153       0.00099815       0.00176536
Zn       3.99246739       7.23459455      23.02895076       3.99647983      -0.65020917      -1.71431138       0.00081530      -0.00088802       0.00253721
C        2.61235993       7.07355791      25.89038657       0.79577788       0.61785778       0.19585187       0.04834215       0.00983593       0.06261930
C        4.07079706       5.27674563      26.51507413      -1.22391311       2.64120811      -0.34503224       0.01813187       0.00468582       0.03646731
C        3.96261209       5.63963775      27.85331639       0.02591043       0.80496085      -0.09567729      -0.03073519       0.01648340       0.05786865
C        2.51712077       7.45241576      27.22707640       0.22760626       0.23691417      -0.44995473       0.00491429       0.00080959       0.01042880
C        3.40852128       5.98016357      25.49897028       0.19439894       0.54088420      -0.82658949      -0.01105969       0.02411127       0.00839753
C        3.19362886       6.75336518      28.24763824       0.31438793      -0.14716351      -0.84878627      -0.11567525      -0.05395009       0.15501953
H        4.49188935       5.04979511      28.60379152      -0.31195960      -0.05657529       0.19013179      -0.02345100      -0.03024598       0.01934914
H        4.67953159       4.41255849      26.25223766       0.01633268       0.26521277      -0.04141765       0.00171138       0.03738841       0.02527651
H        1.93133434       8.32868803      27.50280792       0.09398200       0.09619533       0.14029029      -0.02964190      -0.00250272       0.00535247
H        2.09054248       7.66213913      25.13346485      -0.04489586      -0.01538667       0.21494411       0.02599931       0.01554229       0.01361025
N        3.57720989       5.61830045      24.13190573       0.15531516       0.60522809      -0.52787520       0.00791700      -0.00442900       0.01660283
O        3.11737625       7.19388425      29.52535727      -0.18953496      -0.53465419      -1.96335176      -0.58993600      -0.26458957       0.14487391
H        4.37901675       4.98643401      24.06788740       0.08943377       0.33216290      -0.03350007      -0.00557682       0.01149422       0.00726516
H        4.61443371       7.25237029      30.09658037      -0.29358322       1.02392334      -0.26489302       1.14898150      -0.07082075       0.72272690
Zn       3.56613243       6.53211677      31.37058858       0.00000000       0.00000000       0.00000000      -0.76622053      -0.07018700      -0.55274563
C        2.71355995       5.96680977      33.03921319       0.00000000       0.00000000       0.00000000       0.03612365       0.02495621      -0.02243482
C        1.92407732       7.09800922      33.71958616       0.00000000       0.00000000       0.00000000       0.01382856       0.00591866      -0.00653392
H        2.03721155       5.14677283      32.74990938       0.00000000       0.00000000       0.00000000       0.02268602       0.01282867       0.00415550
H        3.44765035       5.53432070      33.73344269       0.00000000       0.00000000       0.00000000       0.05439244       0.03013346      -0.05016652
H        2.57910465       7.91696579      34.04856190       0.00000000       0.00000000       0.00000000       0.00480412       0.00798221      -0.00175411
H        1.39293323       6.73631322      34.61520679       0.00000000       0.00000000       0.00000000       0.01503810      -0.01938264      -0.01496623
H        1.16854355       7.53536686      33.05156293       0.00000000       0.00000000       0.00000000       0.00655866       0.00791739       0.00118504
C        5.65821295       7.22818649      30.67020092       0.00000000       0.00000000       0.00000000       0.19747891       0.16847550      -0.27011384
H        6.01453064       8.08079621      30.08077671       0.00000000       0.00000000       0.00000000       0.44490561       0.19520013      -0.02721814
H        6.16854881       5.08476565      30.96093678       0.00000000       0.00000000       0.00000000      -0.06750401       0.09046759      -0.00293560
C        6.51784707       5.98332999      30.42683063       0.00000000       0.00000000       0.00000000       0.01230929       0.02459655      -0.06925192
H        7.55295621       6.16054168      30.74063940       0.00000000       0.00000000       0.00000000      -0.00622776       0.01170327      -0.02422279
H        5.74070013       7.57834867      31.71767230       0.00000000       0.00000000       0.00000000      -0.30919599      -0.03793182      -0.12091020
H        6.54917239       5.74125001      29.35889080       0.00000000       0.00000000       0.00000000       0.04856139      -0.02393908      -0.04507182
108
Lattice="6.733 0.0 0.0 6.447765397510814e-16 10.477 0.0 2.449293598294707e-15 2.449293598294707e-15 40.0" Properties=species:S:1:pos:R:3:momenta:R:3:forces:R:3 energy=-540.7777262125051 pbc="T T F"
Zn       0.53733633       0.46887119      14.17981652       0.00000000       0.00000000       0.00000000       0.00000000       0.00000000       0.00000000
Zn       2.24313950       0.58196193      17.02561783       2.28691008      -1.88472275       0.46656954       0.00024099       0.00003818      -0.00002373
Zn       0.61295405       0.56347340      19.77890679      -3.16892361       0.70605982      -0.06338730       0.00015880       0.00045446      -0.00002373
O        0.53733633       2.46041009      14.17981652       0.00000000       0.00000000       0.00000000       0.00000000       0.00000000       0.00000000
O        2.13086618       2.55906818      17.09509205       0.38787548      -0.60858986       0.14690645      -0.00017816       0.00007202      -0.00017441
O        0.41586446       2.54765413      19.90022519      -0.39951532      -0.77177436       0.06027083       0.00048763       0.00065536       0.00055810
Zn       2.21228633       3.10137119      15.14689051       0.00000000       0.00000000       0.00000000       0.00000000       0.00000000       0.00000000
Zn       0.44385639       3.18207152      17.97895207       0.42416291      -0.13975150       1.17524967      -0.00014115       0.00016582       0.00017653
Zn       2.07614319       3.32402210      20.56829831      -1.28326730       0.31438443       0.27400643      -0.00114197       0.00330245       0.00227807
O        2.21228633       5.09291009      15.14689051       0.00000000       0.00000000       0.00000000       0.00000000       0.00000000       0.00000000
O        0.47103835       5.17420715      17.97241348       0.67893193       0.31676172      -0.83909697       0.00009093       0.00038258       0.00094243
O        2.13767339       5.24535269      20.83854782       0.39195600      -0.24504638      -0.61313008       0.00092719       0.00266274       0.00374966
Zn       0.53733633       5.73387119      14.17981652       0.00000000       0.00000000       0.00000000       0.00000000       0.00000000       0.00000000
Zn       2.14365121       5.77716997      17.06339901       0.42658597       2.07792257       1.29521025       0.00009623      -0.00066433       0.00026365
Zn       0.39985362       5.79111018      19.91770044       0.16671426      -0.85154380      -2.16687337       0.00092051      -0.00033724       0.00118083
O        0.53733633       7.72541009      14.17981652       0.00000000       0.00000000       0.00000000       0.00000000       0.00000000       0.00000000
O        2.20614786       7.76087570      17.06414087       0.33858272       0.55440372      -0.09835995       0.00016014      -0.00058563      -0.00002133
O        0.59590533       7.79942854      19.84264739       0.07881497      -0.75361447       0.33528639       0.00020051      -0.00016805       0.00022545
Zn       2.21228633       8.36637119      15.14689051       0.00000000       0.00000000       0.00000000       0.00000000       0.00000000       0.00000000
Zn       0.53283302       8.37974333      17.93647237       2.92026103       2.00202497       2.05786781      -0.00002190      -0.00023077      -0.00055968
Zn       2.25563474       8.46321700      20.75514109       1.07466508       0.93644329      -1.31442388       0.00057218      -0.00014036      -0.00031604
O        2.21228633      10.35791009      15.14689051       0.00000000       0.00000000       0.00000000       0.00000000       0.00000000       0.00000000
O        0.57816596      10.39459926      17.89646353      -0.45646370      -0.96084779       0.03719000       0.00031535      -0.00012389       0.00013348
O        2.34953684      10.47880283      20.63106330      -1.12155981       0.11372925       0.53534289      -0.00016909       0.00033387       0.00154308
Zn       3.88723633       0.46887119      14.17981652       0.00000000       0.00000000       0.00000000       0.00000000       0.00000000       0.00000000
Zn       5.64524272       0.56799247      17.00891020       0.05395977      -1.31880276       0.73878092      -0.00006587      -0.00069749       0.00019992
Zn       4.10018616       0.47893198      19.59705032       0.18571595      -0.66913440      -1.63265876      -0.00063376      -0.00061510       0.00046408
O        3.88723633       2.46041009      14.17981652       0.00000000       0.00000000       0.00000000       0.00000000       0.00000000       0.00000000
O        5.51500118       2.54323853      17.08865113       0.25401406      -0.12918708       0.28219970      -0.00049824      -0.00087720       0.00113633
O        3.78026916       2.48582099      19.81176517       0.02737674      -0.12186732       0.41879417      -0.00080979       0.00011593       0.00109008
Zn       5.56218633       3.10137119      15.14689051       0.00000000       0.00000000       0.00000000       0.00000000       0.00000000       0.00000000
Zn       3.83091617       3.19750612      17.93701248       0.75650301      -0.00728345       2.20592809      -0.00051527      -0.00005481       0.00060855
Zn       5.42827098       3.16162361      20.87475130       0.43761276       3.31408278       0.78327372       0.00032009      -0.00001173       0.00034356
O        5.56218633       5.09291009      15.14689051       0.00000000       0.00000000       0.00000000       0.00000000       0.00000000       0.00000000
O        3.82343655       5.18793775      17.96414559       0.81402493      -0.10500275       0.23776726      -0.00015006       0.00001877       0.00102942
O        5.50483728       5.08321462      20.74735444       0.12427646      -1.41626333      -0.98042154       0.00012094       0.00013515      -0.00029042
Zn       3.88723633       5.73387119      14.17981652       0.00000000       0.00000000       0.00000000       0.00000000       0.00000000       0.00000000
Zn       5.52497510       5.76515016      17.06448204       0.51373075       0.33226060       1.81849723      -0.00013710      -0.00054836       0.00062574
Zn       3.88077001       5.78831862      19.92560945      -0.92549072      -1.12361178       1.17172280      -0.00023754       0.00004072       0.00094238
O        3.88723633       7.72541009      14.17981652       0.00000000       0.00000000       0.00000000       0.00000000       0.00000000       0.00000000
O        5.59251702       7.75014906      17.06371293      -0.55738043       0.25260981       0.12421405       0.00005468      -0.00052610      -0.00010483
O        3.93278274       7.80452998      19.84758172      -0.39632239      -0.68416821       0.33875607       0.00001196      -0.00003033       0.00006853
Zn       5.56218633       8.36637119      15.14689051       0.00000000       0.00000000       0.00000000       0.00000000       0.00000000       0.00000000
Zn       3.89670880       8.32254218      17.91950839      -2.59980556       0.16804209       1.63658631       0.00008650      -0.00045585      -0.00010325
Zn       5.63398907       8.39849527      20.70818242      -1.72394206       0.33868192      -2.07878887      -0.00023947      -0.00101802       0.00051738
O        5.56218633      10.35791009      15.14689051       0.00000000       0.00000000       0.00000000       0.00000000       0.00000000       0.00000000
O        3.94632920      10.33458997      17.78210207       0.56081419      -0.45703041       0.08987454      -0.00013077      -0.00055995       0.00041126
O        5.68118546      10.38576486      20.65946850       0.06879957       1.25503921       0.24043636       0.00009276      -0.00038380      -0.00004757
O        2.29654555       2.92566853      22.63817469       0.08489221      -0.04482866       0.92355158       0.00123388       0.00335792       0.00071497
O        4.85417592       1.97549080      22.44687490      -0.72072195      -0.44216692      -0.49331992       0.00085759       0.00115423       0.00036822
O        2.26282963       7.90454150      22.61539524      -0.59532912      -0.23565820       0.80472350       0.00082875      -0.00211875       0.00069798
O        5.68651060       7.86653622      22.60009888       0.13452009      -0.59979070      -0.83603605      -0.00200348       0.00120368       0.00212411
Zn       3.09837546       1.31365387      21.79617149       0.15461243      -1.31538361      -2.86794557       0.00092683       0.00284404      -0.00112539
Zn       7.34288568       7.01793405      22.95998520      -1.12464808      -0.51578179       0.62137431      -0.00083415       0.00143851       0.00058367
Zn      -0.59529617       0.48853559      22.54979270      -0.83737388      -0.96875941       0.79071475       0.00014594      -0.00086417      -0.00077355
C        0.70419194       0.07816515      23.95185324       0.62050669      -0.52300417       0.06373767      -0.00002981      -0.00028815       0.00019745
H        1.10825557       1.05493299      24.25718652      -0.04895301       0.17976755       0.18572918       0.00020826       0.00055372      -0.00018555
H        1.52493405      -0.49824250      23.49829168       0.04217606      -0.27977654      -0.09741832      -0.00055483       0.00047687      -0.00038837
C        0.15079259      -0.66793863      25.16775652       0.98120843       0.04998432      -0.75850378       0.00024215       0.00011972       0.00019352
H       -0.56600776      -0.05834509      25.73022076      -0.29256075      -0.18834391      -0.14935618      -0.00039582       0.00015972       0.00007580
H        0.94651607      -0.94854837      25.87351945       0.12701920      -0.08543108      -0.23188666      -0.00065005      -0.00030577       0.00069857
H       -0.37371384      -1.59231579      24.88688076      -0.11694924       0.20066108       0.31170471       0.00055344      -0.00002040       0.00056139
Zn       2.03057331       4.91541467      22.90767291      -1.44524564       1.10083027       0.18882740       0.00568088       0.00277518       0.00835385
C        0.18385867       5.09007207      23.98205697      -0.91990496       0.58204891       0.40565963       0.00095454       0.00133877       0.00193900
H       -0.53886106       4.64931733      23.28090936      -0.42697450       0.30493449       0.19947482       0.00223656       0.00025624       0.00083038
H       -0.35187584       5.90287038      24.51073602       0.15026541       0.13300659       0.07956590       0.00042690       0.00114445       0.00158893
C        0.59772617       4.08387460      25.07601517      -1.16480048       0.56692717      -0.49269918      -0.00013565       0.00104202       0.00260171
H       -0.26786572       3.80332669      25.69396577      -0.06898554       0.08254282      -0.19266385       0.00033307       0.00338719       0.00301818
H        1.35709493       4.49346211      25.75298119      -0.00591498      -0.22199272       0.19136054       0.00101797       0.00191065       0.00170186
H        0.98360546       3.15551909      24.63974000      -0.02535734       0.15813334       0.10543785      -0.00101516       0.00041234       0.00397045
Zn       3.66700684       2.51153136      24.02493140      -0.34262841      -2.21991944       0.13532183       0.00134208       0.00169604       0.00080751
C        4.00385030       1.87536884      25.84831010       1.29192848      -0.54363986       0.54098809       0.00089725       0.00123264       0.00126047
H        5.09016626       1.97174847      26.00649332       0.06241260      -0.06556741      -0.04096503       0.00100038       0.00043197       0.00097635
H        3.50798097       2.53362037      26.57321244       0.09755362      -0.12399469      -0.12981553       0.00112862       0.00191007       0.00106331
C        3.55413878       0.42370893      26.05945080      -0.11919322      -0.98596512       0.44329374      -0.00017729       0.00081890       0.00009018
H        2.46205285       0.35180790      26.09309599       0.16675043       0.20335153      -0.21467960       0.00002722       0.00092399      -0.00027729
H        3.93140890       0.00929258      27.00921356       0.06431007       0.14114129       0.26197639      -0.00004225      -0.00045476      -0.00025097
H        3.88842886      -0.25949183      25.26484653       0.07500877      -0.48600456       0.10400307      -0.00000392       0.00136511       0.00023541
Zn       3.99294469       7.23386244      23.02968108       3.99647983      -0.65020917      -1.71431138       0.00049994      -0.00080006       0.00843243
C        2.62213887       7.08188629      25.89406496       0.79577788       0.61785778       0.19585187       0.03047949       0.01546215      -0.02371047
C        4.07273309       5.28524686      26.52703248      -1.22391311       2.64120811      -0.34503224       0.00434262       0.01901796       0.00072491
C        3.94618761       5.64031505      27.86814021       0.02591043       0.80496085      -0.09567729      -0.04136733       0.01077771       0.07349633
C        2.50616454       7.45164800      27.22857390       0.22760626       0.23691417      -0.44995473      -0.02636084       0.00837085       0.04933130
C        3.41242608       5.98339437      25.50548476       0.19439894       0.54088420      -0.82658949       0.01254726       0.01740125       0.03755568
C        3.14640563       6.73302336      28.25899903       0.31438793      -0.14716351      -0.84878627      -0.10273817      -0.05686066       0.01712134
H        4.47569876       5.04887238      28.61819142      -0.31195960      -0.05657529       0.19013179      -0.03548787      -0.00625612       0.03396366
H        4.68869856       4.42581358      26.26582029       0.01633268       0.26521277      -0.04141765       0.01533607       0.03573955       0.03780453
H        1.91401557       8.32550471      27.49992082       0.09398200       0.09619533       0.14029029      -0.02816972      -0.01616608       0.01051331
H        2.11107367       7.67554866      25.13386333      -0.04489586      -0.01538667       0.21494411       0.05335434       0.03110522       0.01081740
N        3.57850982       5.62051487      24.13829821       0.15531516       0.60522809      -0.52787520       0.00792756       0.00474657       0.02034019
O        2.95623436       7.13420742      29.53457518      -0.18953496      -0.53465419      -1.96335176      -0.37616625      -0.13873007       0.02227514
H        4.37944235       4.98800214      24.07119580       0.08943377       0.33216290      -0.03350007       0.00220111       0.00545255       0.01779472
H        4.75996853       7.25017305      30.17092367      -0.29358322       1.02392334      -0.26489302       0.34084256       0.01002975       0.15161172
Zn       3.32622428       6.49306126      31.25060637       0.00000000       0.00000000       0.00000000      -0.56974577      -0.08325340      -0.27606069
C        2.71046138       5.97091039      33.02117868       0.00000000       0.00000000       0.00000000      -0.01573778       0.00803321      -0.04571985
C        1.92650985       7.09771621      33.71769589       0.00000000       0.00000000       0.00000000       0.00478135       0.00056268      -0.00682547
H        2.03406119       5.13531769      32.77957165       0.00000000       0.00000000       0.00000000      -0.01674482      -0.03352562       0.08716229
H        3.48676234       5.56102002      33.68226542       0.00000000       0.00000000       0.00000000       0.09781869       0.06897564      -0.13605745
H        2.58213544       7.91710842      34.04401449       0.00000000       0.00000000       0.00000000       0.01447873      -0.00344721      -0.01639298
H        1.40226693       6.73015064      34.61487476       0.00000000       0.00000000       0.00000000       0.02019091      -0.01949885      -0.00635423
H        1.16320959       7.53575244      33.05906646       0.00000000       0.00000000       0.00000000      -0.00969353       0.01003463       0.01632311
C        5.76012278       7.27389559      30.64670521       0.00000000       0.00000000       0.00000000       0.23424750       0.11590968      -0.06505217
H        6.17823700       8.12291176      30.09618272       0.00000000       0.00000000       0.00000000       0.38019579       0.11459721       0.03792301
H        6.14665333       5.12079178      30.96115201       0.00000000       0.00000000       0.00000000      -0.03772797       0.08780135      -0.00301724
C        6.54724936       5.99068461      30.41686816       0.00000000       0.00000000       0.00000000       0.06838951       0.02415556      -0.02876819
H        7.58465840       6.12654120      30.73827349       0.00000000       0.00000000       0.00000000       0.07863554      -0.07367968      -0.01881900
H        5.72161357       7.56487456      31.70796951       0.00000000       0.00000000       0.00000000      -0.07305509      -0.01357899      -0.03247564
H        6.57522916       5.73698780      29.35076499       0.00000000       0.00000000       0.00000000       0.06215621      -0.00832372      -0.02337911
108
Lattice="6.733 0.0 0.0 6.447765397510814e-16 10.477 0.0 2.449293598294707e-15 2.449293598294707e-15 40.0" Properties=species:S:1:pos:R:3:momenta:R:3:forces:R:3 energy=-541.0986733240845 pbc="T T F"
Zn       0.53733633       0.46887119      14.17981652       0.00000000       0.00000000       0.00000000       0.00000000       0.00000000       0.00000000
Zn       2.24329086       0.58198181      17.02580159       2.28691008      -1.88472275       0.46656954       0.00004399      -0.00005816       0.00022257
Zn       0.61316986       0.56369918      19.77928811      -3.16892361       0.70605982      -0.06338730       0.00038855      -0.00021732       0.00055430
O        0.53733633       2.46041009      14.17981652       0.00000000       0.00000000       0.00000000       0.00000000       0.00000000       0.00000000
O        2.13080179       2.55910352      17.09506335       0.38787548      -0.60858986       0.14690645      -0.00003172      -0.00014220      -0.00016756
O        0.41602744       2.54793189      19.90051045      -0.39951532      -0.77177436       0.06027083       0.00036429       0.00020549      -0.00010597
Zn       2.21228633       3.10137119      15.14689051       0.00000000       0.00000000       0.00000000       0.00000000       0.00000000       0.00000000
Zn       0.44379260       3.18202551      17.97927904       0.42416291      -0.13975150       1.17524967      -0.00016931      -0.00007308       0.00042425
Zn       2.07538794       3.32569873      20.56983867      -1.28326730       0.31438443       0.27400643      -0.00054499       0.00122073       0.00165894
O        2.21228633       5.09291009      15.14689051       0.00000000       0.00000000       0.00000000       0.00000000       0.00000000       0.00000000
O        0.47117264       5.17428125      17.97278029       0.67893193       0.31676172      -0.83909697       0.00008416      -0.00010779       0.00011475
O        2.13852116       5.24671157      20.84012474       0.39195600      -0.24504638      -0.61313008       0.00062562       0.00078424       0.00106352
Zn       0.53733633       5.73387119      14.17981652       0.00000000       0.00000000       0.00000000       0.00000000       0.00000000       0.00000000
Zn       2.14372119       5.77689022      17.06368464       0.42658597       2.07792257       1.29521025       0.00007577      -0.00021262       0.00029943
Zn       0.40050084       5.79135146      19.91863607       0.16671426      -0.85154380      -2.16687337       0.00095752       0.00013407       0.00088502
O        0.53733633       7.72541009      14.17981652       0.00000000       0.00000000       0.00000000       0.00000000       0.00000000       0.00000000
O        2.20625935       7.76057614      17.06407455       0.33858272       0.55440372      -0.09835995      -0.00000749      -0.00017237      -0.00032844
O        0.59610200       7.79958196      19.84260078       0.07881497      -0.75361447       0.33528639       0.00001460       0.00006465      -0.00006891
Zn       2.21228633       8.36637119      15.14689051       0.00000000       0.00000000       0.00000000       0.00000000       0.00000000       0.00000000
Zn       0.53296943       8.37959725      17.93650459       2.92026103       2.00202497       2.05786781       0.00007806      -0.00023399       0.00032287
Zn       2.25586112       8.46330572      20.75555929       1.07466508       0.93644329      -1.31442388       0.00013449       0.00029207       0.00042278
O        2.21228633      10.35791009      15.14689051       0.00000000       0.00000000       0.00000000       0.00000000       0.00000000       0.00000000
O        0.57838314      10.39453978      17.89661735      -0.45646370      -0.96084779       0.03719000       0.00019330       0.00001994      -0.00002798
O        2.34944256      10.47915562      20.63212927      -1.12155981       0.11372925       0.53534289       0.00007381       0.00037955       0.00074280
Zn       3.88723633       0.46887119      14.17981652       0.00000000       0.00000000       0.00000000       0.00000000       0.00000000       0.00000000
Zn       5.64525671       0.56764764      17.00928491       0.05395977      -1.31880276       0.73878092       0.00020289      -0.00038312       0.00036013
Zn       4.09964257       0.47848348      19.59752169       0.18571595      -0.66913440      -1.63265876      -0.00038555      -0.00058926       0.00010134
O        3.88723633       2.46041009      14.17981652       0.00000000       0.00000000       0.00000000       0.00000000       0.00000000       0.00000000
O        5.51474737       2.54278884      17.08925834       0.25401406      -0.12918708       0.28219970      -0.00022370      -0.00045211       0.00030983
O        3.77974436       2.48567795      19.81249490       0.02737674      -0.12186732       0.41879417      -0.00039404      -0.00005314       0.00033148
Zn       5.56218633       3.10137119      15.14689051       0.00000000       0.00000000       0.00000000       0.00000000       0.00000000       0.00000000
Zn       3.83068112       3.19721060      17.93786889       0.75650301      -0.00728345       2.20592809      -0.00018445      -0.00030716       0.00102047
Zn       5.42843595       3.16192976      20.87511439       0.43761276       3.31408278       0.78327372       0.00011791       0.00042089       0.00009685
O        5.56218633       5.09291009      15.14689051       0.00000000       0.00000000       0.00000000       0.00000000       0.00000000       0.00000000
O        3.82344185       5.18775060      17.96450456       0.81402493      -0.10500275       0.23776726       0.00004236      -0.00022376       0.00007229
O        5.50506802       5.08343285      20.74733978       0.12427646      -1.41626333      -0.98042154       0.00012843       0.00013021      -0.00043963
Zn       3.88723633       5.73387119      14.17981652       0.00000000       0.00000000       0.00000000       0.00000000       0.00000000       0.00000000
Zn       5.52501158       5.76481020      17.06493961       0.51373075       0.33226060       1.81849723       0.00003322      -0.00018325       0.00035483
Zn       3.88086547       5.78857476      19.92603982      -0.92549072      -1.12361178       1.17172280      -0.00026407      -0.00004232       0.00076652
O        3.88723633       7.72541009      14.17981652       0.00000000       0.00000000       0.00000000       0.00000000       0.00000000       0.00000000
O        5.59272696       7.74980597      17.06360867      -0.55738043       0.25260981       0.12421405       0.00021499      -0.00016153      -0.00038808
O        3.93289630       7.80468886      19.84755158      -0.39632239      -0.68416821       0.33875607       0.00001396      -0.00019703      -0.00014642
Zn       5.56218633       8.36637119      15.14689051       0.00000000       0.00000000       0.00000000       0.00000000       0.00000000       0.00000000
Zn       3.89684195       8.32216468      17.91956460      -2.59980556       0.16804209       1.63658631       0.00010100      -0.00049816      -0.00019527
Zn       5.63425553       8.39838411      20.70848311      -1.72394206       0.33868192      -2.07878887      -0.00035201       0.00017003       0.00022977
O        5.56218633      10.35791009      15.14689051       0.00000000       0.00000000       0.00000000       0.00000000       0.00000000       0.00000000
O        3.94630160      10.33420764      17.78232881       0.56081419      -0.45703041       0.08987454      -0.00001693      -0.00014365      -0.00007856
O        5.68117547      10.38579110      20.65930762       0.06879957       1.25503921       0.24043636      -0.00013454       0.00006403      -0.00049187
O        2.29744479       2.92729478      22.63871766       0.08489221      -0.04482866       0.92355158       0.00113722       0.00152972      -0.00007380
O        4.85529183       1.97676981      22.44705083      -0.72072195      -0.44216692      -0.49331992       0.00088193       0.00118151       0.00013012
O        2.26405511       7.90370727      22.61529823      -0.59532912      -0.23565820       0.80472350       0.00130921       0.00009660      -0.00022901
O        5.68694900       7.86645860      22.60009037       0.13452009      -0.59979070      -0.83603605       0.00044431       0.00065315      -0.00026930
Zn       3.09922967       1.31551343      21.79594947       0.15461243      -1.31538361      -2.86794557       0.00096818       0.00182820       0.00008387
Zn       7.34348070       7.01885840      22.96199866      -1.12464808      -0.51578179       0.62137431       0.00079828       0.00049780       0.00143239
Zn      -0.59516724       0.48880240      22.54954425      -0.83737388      -0.96875941       0.79071475       0.00025757       0.00038571       0.00027101
C        0.70409874       0.07842552      23.95164947       0.62050669      -0.52300417       0.06373767      -0.00013583       0.00002303      -0.00041443
H        1.10823166       1.05519670      24.25687850      -0.04895301       0.17976755       0.18572918       0.00006562       0.00013370      -0.00009961
H        1.52486914      -0.49779470      23.49797114       0.04217606      -0.27977654      -0.09741832       0.00014902       0.00015940       0.00000197
C        0.15051583      -0.66743266      25.16756110       0.98120843       0.04998432      -0.75850378      -0.00051890       0.00017139      -0.00067353
H       -0.56635912      -0.05796555      25.72994778      -0.29256075      -0.18834391      -0.14935618      -0.00023793       0.00026525      -0.00008993
H        0.94619522      -0.94760758      25.87330326       0.12701920      -0.08543108      -0.23188666       0.00004203       0.00063300       0.00020648
H       -0.37348923      -1.59218922      24.88709235      -0.11694924       0.20066108       0.31170471       0.00026702       0.00018184       0.00018288
Zn       2.03370866       4.91651798      22.91145507      -1.44524564       1.10083027       0.18882740       0.00337992       0.00070268       0.00427521
C        0.18576630       5.09117270      23.98341049      -0.91990496       0.58204891       0.40565963       0.00107903       0.00046224       0.00090179
H       -0.53560290       4.65070480      23.28073799      -0.42697450       0.30493449       0.19947482       0.00185054       0.00045626       0.00119762
H       -0.35068280       5.90359465      24.51188694       0.15026541       0.13300659       0.07956590       0.00033712       0.00104754       0.00057410
C        0.59841396       4.08460465      25.07744528      -1.16480048       0.56692717      -0.49269918      -0.00004543       0.00110407       0.00133745
H       -0.26757819       3.80463110      25.69507314      -0.06898554       0.08254282      -0.19266385      -0.00052687       0.00215875       0.00281237
H        1.35780638       4.49376761      25.75462624      -0.00591498      -0.22199272       0.19136054       0.00081704       0.00065391       0.00188362
H        0.98390269       3.15597450      24.64137871      -0.02535734       0.15813334       0.10543785      -0.00110052       0.00007686       0.00340789
Zn       3.66825406       2.51267095      24.02583270      -0.34262841      -2.21991944       0.13532183       0.00068038       0.00084864       0.00155845
C        4.00459666       1.87608592      25.84913109       1.29192848      -0.54363986       0.54098809       0.00047824       0.00050210       0.00013991
H        5.09089989       1.97196344      26.00748439       0.06241260      -0.06556741      -0.04096503       0.00053636       0.00020043       0.00072608
H        3.50894047       2.53448027      26.57402036       0.09755362      -0.12399469      -0.12981553       0.00019159       0.00096215       0.00111497
C        3.55408197       0.42446061      26.05951478      -0.11919322      -0.98596512       0.44329374       0.00005551       0.00028782      -0.00013263
H        2.46196364       0.35307342      26.09288898       0.16675043       0.20335153      -0.21467960      -0.00017934       0.00075149       0.00014794
H        3.93098450       0.00946220      27.00906354       0.06431007       0.14114129       0.26197639      -0.00024633      -0.00008908       0.00045495
H        3.88838058      -0.25838089      25.26453981       0.07500877      -0.48600456       0.10400307      -0.00002517       0.00099921       0.00018773
Zn       3.99448369       7.23144889      23.02995846       3.99647983      -0.65020917      -1.71431138       0.00108511      -0.00101122       0.00210464
C        2.62534761       7.08994897      25.87902097       0.79577788       0.61785778       0.19585187       0.00331972       0.00372127       0.00362016
C        4.06365442       5.28680176      26.53551856      -1.22391311       2.64120811      -0.34503224      -0.00656952       0.00090102       0.02993161
C        3.91104611       5.63788624      27.87504787       0.02591043       0.80496085      -0.09567729      -0.03177507       0.00609830      -0.01552212
C        2.47401146       7.44901704      27.21168826       0.22760626       0.23691417      -0.44995473      -0.02740590       0.00703341      -0.02689704
C        3.41562764       5.98674358      25.50717717       0.19439894       0.54088420      -0.82658949      -0.00544539       0.00833731      -0.00695183
C        3.09860602       6.72465816      28.24209555       0.31438793      -0.14716351      -0.84878627      -0.02270481      -0.01419598       0.00359199
H        4.43335860       5.05904401      28.63986811      -0.31195960      -0.05657529       0.19013179      -0.02543810       0.00596802       0.02008754
H        4.69460890       4.43600550      26.28490625       0.01633268       0.26521277      -0.04141765       0.00172689       0.00769035       0.01510566
H        1.86457367       8.31189536      27.48320260       0.09398200       0.09619533       0.14029029      -0.02870345      -0.00943680      -0.00717937
H        2.14789476       7.69658289      25.10842312      -0.04489586      -0.01538667       0.21494411       0.01823403       0.01659569      -0.01394607
N        3.58279330       5.61992412      24.14190862       0.15531516       0.60522809      -0.52787520       0.00040567      -0.00050979       0.00277583
O        2.90003721       7.13890648      29.50962271      -0.18953496      -0.53465419      -1.96335176      -0.03772866       0.00773917      -0.00919352
H        4.38419633       4.98816009      24.07601723       0.08943377       0.33216290      -0.03350007       0.00638745      -0.00283460       0.00901930
H        4.90640821       7.37593828      30.15165993      -0.29358322       1.02392334      -0.26489302       0.08305614       0.07455187      -0.00899191
Zn       3.08450848       6.44164754      31.17145888       0.00000000       0.00000000       0.00000000      -0.13294731      -0.02608662      -0.04772119
C        2.67828065       5.96934570      32.99845717       0.00000000       0.00000000       0.00000000      -0.01633685      -0.00402976      -0.01165934
C        1.92336741       7.09885131      33.72324906       0.00000000       0.00000000       0.00000000      -0.00220368       0.00002153       0.00372502
H        2.02803549       5.08757054      32.88823586       0.00000000       0.00000000       0.00000000      -0.00211439      -0.02939698       0.06528497
H        3.55502441       5.63702445      33.56963487       0.00000000       0.00000000       0.00000000       0.04124396       0.04873441      -0.06421428
H        2.59435060       7.92091019      34.00823621       0.00000000       0.00000000       0.00000000       0.00650819       0.00035421      -0.02351321
H        1.44208767       6.73480794      34.64547107       0.00000000       0.00000000       0.00000000       0.02461920       0.00442984       0.01509492
H        1.12733291       7.53407043      33.10279302       0.00000000       0.00000000       0.00000000      -0.02116247      -0.00353827       0.02161425
C        5.89250274       7.33208797      30.63231062       0.00000000       0.00000000       0.00000000       0.07811661       0.03710897      -0.01199521
H        6.46236889       8.13909483      30.15572386       0.00000000       0.00000000       0.00000000       0.16209599       0.01844924       0.02784218
H        6.01181974       5.15393241      30.93193309       0.00000000       0.00000000       0.00000000      -0.05536877       0.02998327      -0.01395603
C        6.54361014       5.97145110      30.42134099       0.00000000       0.00000000       0.00000000       0.00392785      -0.00325513      -0.00296749
H        7.56712178       5.96494665      30.81491481       0.00000000       0.00000000       0.00000000       0.00489495      -0.07656375       0.02478954
H        5.77648113       7.58198922      31.69826436       0.00000000       0.00000000       0.00000000       0.04526966       0.01476320      -0.00819224
H        6.61444200       5.72479783      29.35487024       0.00000000       0.00000000       0.00000000       0.01374151      -0.00245803      -0.00607417
108
Lattice="6.733 0.0 0.0 6.447765397510814e-16 10.477 0.0 2.449293598294707e-15 2.449293598294707e-15 40.0" Properties=species:S:1:pos:R:3:momenta:R:3:forces:R:3 energy=-541.2646353215417 pbc="T T F"
Zn       0.53733633       0.46887119      14.17981652       0.00000000       0.00000000       0.00000000       0.00000000       0.00000000       0.00000000
Zn       2.24329640       0.58204695      17.02583459       2.28691008      -1.88472275       0.46656954       0.00003312       0.00013655      -0.00009489
Zn       0.61418605       0.56381197      19.78011828      -3.16892361       0.70605982      -0.06338730       0.00034896       0.00006869       0.00006980
O        0.53733633       2.46041009      14.17981652       0.00000000       0.00000000       0.00000000       0.00000000       0.00000000       0.00000000
O        2.13082718       2.55920480      17.09523650       0.38787548      -0.60858986       0.14690645      -0.00002519       0.00009125       0.00020502
O        0.41632171       2.54827798      19.90093636      -0.39951532      -0.77177436       0.06027083       0.00012510       0.00014066       0.00036327
Zn       2.21228633       3.10137119      15.14689051       0.00000000       0.00000000       0.00000000       0.00000000       0.00000000       0.00000000
Zn       0.44381390       3.18210447      17.97968603       0.42416291      -0.13975150       1.17524967      -0.00010729       0.00003566       0.00002054
Zn       2.07424183       3.32792882      20.57182776      -1.28326730       0.31438443       0.27400643      -0.00029809       0.00083989       0.00048994
O        2.21228633       5.09291009      15.14689051       0.00000000       0.00000000       0.00000000       0.00000000       0.00000000       0.00000000
O        0.47155588       5.17453987      17.97344075       0.67893193       0.31676172      -0.83909697       0.00011550       0.00004410       0.00035099
O        2.14098381       5.24876564      20.84251684       0.39195600      -0.24504638      -0.61313008       0.00085841       0.00081654       0.00109506
Zn       0.53733633       5.73387119      14.17981652       0.00000000       0.00000000       0.00000000       0.00000000       0.00000000       0.00000000
Zn       2.14399732       5.77665333      17.06388657       0.42658597       2.07792257       1.29521025       0.00008874      -0.00017610      -0.00001090
Zn       0.40218105       5.79218339      19.91981651       0.16671426      -0.85154380      -2.16687337       0.00051410       0.00031104       0.00013312
O        0.53733633       7.72541009      14.17981652       0.00000000       0.00000000       0.00000000       0.00000000       0.00000000       0.00000000
O        2.20638640       7.76035112      17.06408185       0.33858272       0.55440372      -0.09835995       0.00000150      -0.00008751       0.00009279
O        0.59601103       7.80050386      19.84353039       0.07881497      -0.75361447       0.33528639      -0.00003804       0.00031987       0.00054542
Zn       2.21228633       8.36637119      15.14689051       0.00000000       0.00000000       0.00000000       0.00000000       0.00000000       0.00000000
Zn       0.53329697       8.37938921      17.93717783       2.92026103       2.00202497       2.05786781       0.00008098      -0.00009296       0.00006959
Zn       2.25666151       8.46404067      20.75635144       1.07466508       0.93644329      -1.31442388       0.00027840       0.00024926       0.00011061
O        2.21228633      10.35791009      15.14689051       0.00000000       0.00000000       0.00000000       0.00000000       0.00000000       0.00000000
O        0.57878534      10.39450135      17.89722208      -0.45646370      -0.96084779       0.03719000       0.00012125      -0.00000778       0.00030337
O        2.34999129      10.48024828      20.63416876      -1.12155981       0.11372925       0.53534289       0.00008783       0.00029050       0.00071914
Zn       3.88723633       0.46887119      14.17981652       0.00000000       0.00000000       0.00000000       0.00000000       0.00000000       0.00000000
Zn       5.64564247       0.56732608      17.00962251       0.05395977      -1.31880276       0.73878092       0.00010426      -0.00011074       0.00008231
Zn       4.09892531       0.47761188      19.59719547       0.18571595      -0.66913440      -1.63265876      -0.00034751      -0.00027117      -0.00019277
O        3.88723633       2.46041009      14.17981652       0.00000000       0.00000000       0.00000000       0.00000000       0.00000000       0.00000000
O        5.51456245       2.54240430      17.08996241       0.25401406      -0.12918708       0.28219970      -0.00006880      -0.00013104       0.00032021
O        3.77917025       2.48539214      19.81400039       0.02737674      -0.12186732       0.41879417      -0.00018400      -0.00020375       0.00082391
Zn       5.56218633       3.10137119      15.14689051       0.00000000       0.00000000       0.00000000       0.00000000       0.00000000       0.00000000
Zn       3.83052495       3.19676681      17.93912419       0.75650301      -0.00728345       2.20592809      -0.00002112      -0.00015470       0.00032319
Zn       5.42926697       3.16364651      20.87524009       0.43761276       3.31408278       0.78327372       0.00018058       0.00048844      -0.00003164
O        5.56218633       5.09291009      15.14689051       0.00000000       0.00000000       0.00000000       0.00000000       0.00000000       0.00000000
O        3.82359888       5.18741535      17.96488067       0.81402493      -0.10500275       0.23776726       0.00002259      -0.00010573       0.00032829
O        5.50584189       5.08452622      20.74712753       0.12427646      -1.41626333      -0.98042154       0.00019401       0.00023642      -0.00005044
Zn       3.88723633       5.73387119      14.17981652       0.00000000       0.00000000       0.00000000       0.00000000       0.00000000       0.00000000
Zn       5.52529979       5.76446197      17.06536962       0.51373075       0.33226060       1.81849723       0.00003960      -0.00018894       0.00009234
Zn       3.88154050       5.78936758      19.92619773      -0.92549072      -1.12361178       1.17172280       0.00010461       0.00030104      -0.00008075
O        3.88723633       7.72541009      14.17981652       0.00000000       0.00000000       0.00000000       0.00000000       0.00000000       0.00000000
O        5.59345986       7.74949850      17.06342293      -0.55738043       0.25260981       0.12421405       0.00022090      -0.00010621       0.00007151
O        3.93303985       7.80518136      19.84726902      -0.39632239      -0.68416821       0.33875607       0.00001092       0.00016535       0.00010329
Zn       5.56218633       8.36637119      15.14689051       0.00000000       0.00000000       0.00000000       0.00000000       0.00000000       0.00000000
Zn       3.89724766       8.32170467      17.91922273      -2.59980556       0.16804209       1.63658631       0.00008964      -0.00014004      -0.00025660
Zn       5.63359535       8.39891116      20.70952837      -1.72394206       0.33868192      -2.07878887      -0.00029333       0.00017069       0.00013166
O        5.56218633      10.35791009      15.14689051       0.00000000       0.00000000       0.00000000       0.00000000       0.00000000       0.00000000
O        3.94632152      10.33397662      17.78215478       0.56081419      -0.45703041       0.08987454      -0.00003246       0.00002065       0.00007779
O        5.68096930      10.38657230      20.65914915       0.06879957       1.25503921       0.24043636      -0.00005952       0.00034303       0.00016558
O        2.29877451       2.92871209      22.64000280       0.08489221      -0.04482866       0.92355158       0.00036531       0.00043286       0.00065511
O        4.85854697       1.98243852      22.44913637      -0.72072195      -0.44216692      -0.49331992       0.00097411       0.00159958       0.00119063
O        2.26640764       7.90223507      22.61492175      -0.59532912      -0.23565820       0.80472350       0.00068121      -0.00026807       0.00013265
O        5.68729829       7.86562183      22.60036350       0.13452009      -0.59979070      -0.83603605      -0.00016368      -0.00010982       0.00014642
Zn       3.10426024       1.31906906      21.79475427       0.15461243      -1.31538361      -2.86794557       0.00148836       0.00108204      -0.00065561
Zn       7.34482452       7.01873909      22.96085012      -1.12464808      -0.51578179       0.62137431       0.00019365       0.00028041      -0.00033848
Zn      -0.59410052       0.49233780      22.54783471      -0.83737388      -0.96875941       0.79071475       0.00021635       0.00077462      -0.00060559
C        0.70288978       0.08037394      23.95062177       0.62050669      -0.52300417       0.06373767      -0.00007294       0.00029048      -0.00008750
H        1.10930123       1.05643704      24.25479355      -0.04895301       0.17976755       0.18572918       0.00029068       0.00034151      -0.00042658
H        1.52266863      -0.49861495      23.49875803       0.04217606      -0.27977654      -0.09741832      -0.00053577      -0.00018066       0.00019399
C        0.14545122      -0.66098969      25.16696903       0.98120843       0.04998432      -0.75850378      -0.00132605       0.00134370      -0.00016485
H       -0.56960920      -0.04965438      25.72895257      -0.29256075      -0.18834391      -0.14935618      -0.00090825       0.00192565      -0.00031278
H        0.94052920      -0.94252421      25.87260701       0.12701920      -0.08543108      -0.23188666      -0.00143431       0.00113681       0.00008775
H       -0.37996289      -1.58520772      24.88800296      -0.11694924       0.20066108       0.31170471      -0.00141382       0.00164863       0.00017592
Zn       2.03820327       4.91644259      22.91602582      -1.44524564       1.10083027       0.18882740       0.00107713       0.00015337       0.00152208
C        0.18583247       5.09206004      23.98293631      -0.91990496       0.58204891       0.40565963      -0.00032650       0.00055287       0.00012560
H       -0.53401185       4.65249015      23.27825425      -0.42697450       0.30493449       0.19947482       0.00016283       0.00072418      -0.00031812
H       -0.35065457       5.90566900      24.50959163       0.15026541       0.13300659       0.07956590       0.00000825       0.00101367      -0.00058169
C        0.59197238       4.08595638      25.07955694      -1.16480048       0.56692717      -0.49269918      -0.00181781       0.00093741       0.00104078
H       -0.27621042       3.81310714      25.69746258      -0.06898554       0.08254282      -0.19266385      -0.00302048       0.00400692       0.00145629
H        1.35321310       4.49241990      25.75633438      -0.00591498      -0.22199272       0.19136054      -0.00119485      -0.00011829       0.00035608
H        0.97251043       3.15420971      24.64584011      -0.02535734       0.15813334       0.10543785      -0.00431954      -0.00022162       0.00189251
Zn       3.66923466       2.51468096      24.02785172      -0.34262841      -2.21991944       0.13532183      -0.00013425       0.00044591       0.00053225
C        4.00535692       1.87731455      25.85083658       1.29192848      -0.54363986       0.54098809       0.00008208       0.00014945       0.00105066
H        5.09169755       1.97219781      26.00889970       0.06241260      -0.06556741      -0.04096503       0.00029637      -0.00001415       0.00052963
H        3.51035980       2.53586627      26.57616077       0.09755362      -0.12399469      -0.12981553       0.00029924       0.00009847       0.00098149
C        3.55311340       0.42581365      26.06024904      -0.11919322      -0.98596512       0.44329374      -0.00019441       0.00021111       0.00036158
H        2.46092107       0.35539111      26.09335325       0.16675043       0.20335153      -0.21467960      -0.00028340       0.00045922       0.00030784
H        3.92946385       0.01001234      27.00969099       0.06431007       0.14114129       0.26197639      -0.00031713      -0.00005763       0.00037553
H        3.88701494      -0.25682575      25.26493509       0.07500877      -0.48600456       0.10400307      -0.00037378       0.00039492       0.00026367
Zn       3.99657110       7.22777368      23.03413976       3.99647983      -0.65020917      -1.71431138       0.00041604      -0.00065160       0.00144568
C        2.57667300       7.09062117      25.86358354       0.79577788       0.61785778       0.19585187      -0.01573522       0.00559785      -0.00259050
C        4.01468494       5.30225509      26.56040826      -1.22391311       2.64120811      -0.34503224      -0.01504761       0.00587550       0.00556204
C        3.81080895       5.65097869      27.89308277       0.02591043       0.80496085      -0.09567729      -0.01986474      -0.00277657       0.00379330
C        2.37198898       7.44517053      27.18990596       0.22760626       0.23691417      -0.44995473      -0.02090812      -0.00529915      -0.00560330
C        3.38701282       5.99457480      25.51477557       0.19439894       0.54088420      -0.82658949      -0.00270629      -0.00284795       0.00340345
C        2.97262981       6.72498126      28.23633304       0.31438793      -0.14716351      -0.84878627      -0.03353156       0.00694363      -0.00117792
H        4.31895406       5.08272649      28.67453445      -0.31195960      -0.05657529       0.19013179      -0.02859407       0.00698006       0.00829742
H        4.67468430       4.46807079      26.32780063       0.01633268       0.26521277      -0.04141765      -0.00484039       0.00542685       0.01150314
H        1.75887199       8.30937296      27.44427044       0.09398200       0.09619533       0.14029029      -0.02493946       0.00146922      -0.00753223
H        2.13470992       7.70399040      25.07755066      -0.04489586      -0.01538667       0.21494411      -0.00303338       0.00119891      -0.00636715
N        3.58281125       5.62238712      24.15485594       0.15531516       0.60522809      -0.52787520      -0.00128749       0.00195115       0.00376200
O        2.73930587       7.13789145      29.49852643      -0.18953496      -0.53465419      -1.96335176      -0.03518453       0.00240985      -0.00365021
H        4.38673091       4.99244863      24.10258061       0.08943377       0.33216290      -0.03350007       0.00153001       0.00058600       0.00752372
H        5.02303756       7.52980741      30.10599090      -0.29358322       1.02392334      -0.26489302       0.02605553       0.04304871      -0.00494748
Zn       2.91974452       6.41866679      31.13764366       0.00000000       0.00000000       0.00000000      -0.03757707      -0.00271431      -0.00768431
C        2.68223009       5.97076364      32.99619925       0.00000000       0.00000000       0.00000000       0.00238026       0.00124529      -0.00105365
C        1.96630892       7.10123593      33.75739135       0.00000000       0.00000000       0.00000000       0.01004157       0.00059607       0.00664257
H        2.06571743       5.05799105      32.99679105       0.00000000       0.00000000       0.00000000       0.01055352      -0.00517460       0.02271003
H        3.63608941       5.70761241      33.47350889       0.00000000       0.00000000       0.00000000       0.01951307       0.01618554      -0.02011230
H        2.63547260       7.95179375      33.94598542       0.00000000       0.00000000       0.00000000       0.00742217       0.00896350      -0.01321751
H        1.59958638       6.75360593      34.73599164       0.00000000       0.00000000       0.00000000       0.03522587       0.00314201       0.01886066
H        1.09718427       7.49442645      33.21104942       0.00000000       0.00000000       0.00000000      -0.00614799      -0.00948548       0.02293544
C        5.96423797       7.35816306      30.64815504       0.00000000       0.00000000       0.00000000       0.01930384       0.01189045       0.00142583
H        6.67989836       8.09778044      30.26474645       0.00000000       0.00000000       0.00000000       0.04896843      -0.00461737       0.01252761
H        5.77728308       5.17566550      30.84069539       0.00000000       0.00000000       0.00000000      -0.04630176       0.01003292      -0.01740152
C        6.46891667       5.93356419      30.44193474       0.00000000       0.00000000       0.00000000      -0.01397268      -0.00315166      -0.00050987
H        7.42213195       5.76169054      30.96264893       0.00000000       0.00000000       0.00000000      -0.02623727      -0.04005021       0.02047285
H        5.79097847       7.58184000      31.71196936       0.00000000       0.00000000       0.00000000       0.01874210       0.00800907       0.00088224
H        6.64218715       5.71883258      29.37987855       0.00000000       0.00000000       0.00000000      -0.00235399       0.00077910      -0.00295518
108
Lattice="6.733 0.0 0.0 6.447765397510814e-16 10.477 0.0 2.449293598294707e-15 2.449293598294707e-15 40.0" Properties=species:S:1:pos:R:3:momenta:R:3:forces:R:3 energy=-541.3583473336887 pbc="T T F"
Zn       0.53733633       0.46887119      14.17981652       0.00000000       0.00000000       0.00000000       0.00000000       0.00000000       0.00000000
Zn       2.24705740       0.56952958      17.02865851       2.28691008      -1.88472275       0.46656954       0.00026366      -0.00049686      -0.00007744
Zn       0.61482321       0.56121200      19.78258433      -3.16892361       0.70605982      -0.06338730       0.00022985       0.00014669       0.00021697
O        0.53733633       2.46041009      14.17981652       0.00000000       0.00000000       0.00000000       0.00000000       0.00000000       0.00000000
O        2.14413765       2.54427914      17.09346585       0.38787548      -0.60858986       0.14690645       0.00071728      -0.00080287      -0.00054076
O        0.41569176       2.54564136      19.89806868      -0.39951532      -0.77177436       0.06027083       0.00000797       0.00009993      -0.00106799
Zn       2.21228633       3.10137119      15.14689051       0.00000000       0.00000000       0.00000000       0.00000000       0.00000000       0.00000000
Zn       0.45510229       3.17628825      17.97599274       0.42416291      -0.13975150       1.17524967       0.00049033      -0.00048748      -0.00018015
Zn       2.07859377       3.31197760      20.57072714      -1.28326730       0.31438443       0.27400643       0.00028563      -0.00033154      -0.00026600
O        2.21228633       5.09291009      15.14689051       0.00000000       0.00000000       0.00000000       0.00000000       0.00000000       0.00000000
O        0.47666925       5.16916060      17.97134962       0.67893193       0.31676172      -0.83909697       0.00011894      -0.00046964      -0.00043542
O        2.13805221       5.23698799      20.83605249       0.39195600      -0.24504638      -0.61313008      -0.00014160      -0.00019873      -0.00023828
Zn       0.53733633       5.73387119      14.17981652       0.00000000       0.00000000       0.00000000       0.00000000       0.00000000       0.00000000
Zn       2.14655445       5.77806744      17.06285241       0.42658597       2.07792257       1.29521025       0.00018548      -0.00010027      -0.00022858
Zn       0.40271074       5.78880146      19.91679224       0.16671426      -0.85154380      -2.16687337      -0.00010758      -0.00012762      -0.00006050
O        0.53733633       7.72541009      14.17981652       0.00000000       0.00000000       0.00000000       0.00000000       0.00000000       0.00000000
O        2.21248204       7.76111958      17.06469807       0.33858272       0.55440372      -0.09835995       0.00032387      -0.00004955      -0.00058715
O        0.59518042       7.79972107      19.84921236       0.07881497      -0.75361447       0.33528639      -0.00026671       0.00000990       0.00003156
Zn       2.21228633       8.36637119      15.14689051       0.00000000       0.00000000       0.00000000       0.00000000       0.00000000       0.00000000
Zn       0.54230267       8.37882471      17.94368656       2.92026103       2.00202497       2.05786781       0.00042483      -0.00014314      -0.00000553
Zn       2.26263972       8.46009184      20.75789027       1.07466508       0.93644329      -1.31442388       0.00008935       0.00006194      -0.00008404
O        2.21228633      10.35791009      15.14689051       0.00000000       0.00000000       0.00000000       0.00000000       0.00000000       0.00000000
O        0.57906010      10.39353392      17.89912504      -0.45646370      -0.96084779       0.03719000      -0.00003524      -0.00027411      -0.00011379
O        2.35174575      10.47551164      20.63461156      -1.12155981       0.11372925       0.53534289       0.00012402      -0.00032533      -0.00112296
Zn       3.88723633       0.46887119      14.17981652       0.00000000       0.00000000       0.00000000       0.00000000       0.00000000       0.00000000
Zn       5.64679433       0.56904008      17.00968279       0.05395977      -1.31880276       0.73878092      -0.00002694       0.00006372      -0.00017310
Zn       4.10097730       0.47578491      19.59629560       0.18571595      -0.66913440      -1.63265876      -0.00057166       0.00036452       0.00051998
O        3.88723633       2.46041009      14.17981652       0.00000000       0.00000000       0.00000000       0.00000000       0.00000000       0.00000000
O        5.52069581       2.54590177      17.08478994       0.25401406      -0.12918708       0.28219970       0.00030156       0.00001834      -0.00065612
O        3.78367984       2.48324149      19.81257377       0.02737674      -0.12186732       0.41879417       0.00014801      -0.00056909       0.00044996
Zn       5.56218633       3.10137119      15.14689051       0.00000000       0.00000000       0.00000000       0.00000000       0.00000000       0.00000000
Zn       3.83636947       3.19516668      17.93829874       0.75650301      -0.00728345       2.20592809       0.00032274      -0.00029208       0.00012603
Zn       5.42998760       3.16283406      20.87578108       0.43761276       3.31408278       0.78327372      -0.00029287      -0.00002540       0.00039114
O        5.56218633       5.09291009      15.14689051       0.00000000       0.00000000       0.00000000       0.00000000       0.00000000       0.00000000
O        3.82524836       5.18592470      17.96298442       0.81402493      -0.10500275       0.23776726       0.00018997      -0.00009526      -0.00040483
O        5.50511775       5.08417608      20.74687165       0.12427646      -1.41626333      -0.98042154      -0.00003313       0.00050177      -0.00044994
Zn       3.88723633       5.73387119      14.17981652       0.00000000       0.00000000       0.00000000       0.00000000       0.00000000       0.00000000
Zn       5.53075380       5.75548974      17.06523373       0.51373075       0.33226060       1.81849723       0.00023641      -0.00056592      -0.00007865
Zn       3.87873815       5.78669119      19.92530135      -0.92549072      -1.12361178       1.17172280       0.00024739      -0.00008954       0.00028592
O        3.88723633       7.72541009      14.17981652       0.00000000       0.00000000       0.00000000       0.00000000       0.00000000       0.00000000
O        5.61579820       7.73809810      17.06021191      -0.55738043       0.25260981       0.12421405       0.00110521      -0.00054843      -0.00072091
O        3.93539568       7.80254849      19.84412094      -0.39632239      -0.68416821       0.33875607       0.00033924       0.00025717      -0.00013035
Zn       5.56218633       8.36637119      15.14689051       0.00000000       0.00000000       0.00000000       0.00000000       0.00000000       0.00000000
Zn       3.91351160       8.31159925      17.91314725      -2.59980556       0.16804209       1.63658631       0.00082543      -0.00060469      -0.00020066
Zn       5.62960894       8.39816169      20.71741466      -1.72394206       0.33868192      -2.07878887       0.00014665      -0.00004626       0.00041655
O        5.56218633      10.35791009      15.14689051       0.00000000       0.00000000       0.00000000       0.00000000       0.00000000       0.00000000
O        3.95128917      10.32659840      17.78426026       0.56081419      -0.45703041       0.08987454       0.00034954      -0.00056819       0.00006272
O        5.68114431      10.38536878      20.66254024       0.06879957       1.25503921       0.24043636      -0.00009415      -0.00019548       0.00025019
O        2.29337100       2.89989306      22.63275010       0.08489221      -0.04482866       0.92355158      -0.00024319      -0.00079570       0.00010912
O        4.86235506       1.98584979      22.45842697      -0.72072195      -0.44216692      -0.49331992      -0.00034365       0.00057479       0.00032153
O        2.29418942       7.86029331      22.60470222      -0.59532912      -0.23565820       0.80472350       0.00116653      -0.00143114      -0.00053348
O        5.68823962       7.85097317      22.60538049       0.13452009      -0.59979070      -0.83603605      -0.00041050       0.00031886      -0.00055925
Zn       3.11881502       1.29979841      21.80236704       0.15461243      -1.31538361      -2.86794557       0.00037136      -0.00029300       0.00057936
Zn       7.35320456       7.00524989      22.93478973      -1.12464808      -0.51578179       0.62137431       0.00016428      -0.00115519      -0.00026147
Zn      -0.57860503       0.50733501      22.54637125      -0.83737388      -0.96875941       0.79071475       0.00145349       0.00073626      -0.00022233
C        0.71158910       0.07467699      23.94798299       0.62050669      -0.52300417       0.06373767       0.00099193       0.00021098      -0.00218468
H        1.14723350       1.04151649      24.24170923      -0.04895301       0.17976755       0.18572918       0.00163016      -0.00018089      -0.00059786
H        1.51545393      -0.53546871      23.50855631       0.04217606      -0.27977654      -0.09741832      -0.00029215      -0.00117481       0.00058474
C        0.11611250      -0.62596365      25.17127170       0.98120843       0.04998432      -0.75850378      -0.00168091       0.00158561      -0.00032618
H       -0.55410212       0.03808475      25.72998851      -0.29256075      -0.18834391      -0.14935618      -0.00001791       0.00425710      -0.00007741
H        0.89749391      -0.94779926      25.87661547       0.12701920      -0.08543108      -0.23188666      -0.00223378       0.00057611       0.00087857
H       -0.46931806      -1.51658074      24.90187868      -0.11694924       0.20066108       0.31170471      -0.00393192       0.00334937       0.00102975
Zn       2.02499184       4.88516927      22.90422112      -1.44524564       1.10083027       0.18882740      -0.00020922      -0.00080953      -0.00169304
C        0.18917446       5.06956688      23.97965758      -0.91990496       0.58204891       0.40565963      -0.00186891      -0.00036216      -0.00164282
H       -0.52937623       4.61804608      23.28106938      -0.42697450       0.30493449       0.19947482      -0.00006504       0.00037896       0.00064900
H       -0.34584390       5.89160885      24.49449054       0.15026541       0.13300659       0.07956590      -0.00009494       0.00058806       0.00026083
C        0.59653393       4.07488558      25.08520547      -1.16480048       0.56692717      -0.49269918      -0.00017300      -0.00055153      -0.00119678
H       -0.27300262       3.79158307      25.69611979      -0.06898554       0.08254282      -0.19266385       0.00010102       0.00007661      -0.00008531
H        1.34605031       4.49390500      25.76713182      -0.00591498      -0.22199272       0.19136054      -0.00016034       0.00059478       0.00072122
H        0.99093010       3.14482938      24.65951912      -0.02535734       0.15813334       0.10543785       0.00051354       0.00072948       0.00066427
Zn       3.66432091       2.51609285      24.03470542      -0.34262841      -2.21991944       0.13532183       0.00068426       0.00091864       0.00081746
C        3.99854754       1.91056613      25.86979722       1.29192848      -0.54363986       0.54098809       0.00045508       0.00268814       0.00081789
H        5.08412452       2.00854280      26.03313724       0.06241260      -0.06556741      -0.04096503      -0.00036942       0.00260548       0.00284802
H        3.50421138       2.58428024      26.58220964       0.09755362      -0.12399469      -0.12981553      -0.00073626       0.00312145       0.00126776
C        3.54237331       0.46477907      26.10954923      -0.11919322      -0.98596512       0.44329374      -0.00058154       0.00256948       0.00217188
H        2.44969391       0.40035720      26.14353930       0.16675043       0.20335153      -0.21467960      -0.00079190       0.00292919       0.00248437
H        3.91844201       0.06994273      27.06764483       0.06431007       0.14114129       0.26197639      -0.00088852       0.00305208       0.00304744
H        3.87245635      -0.23773931      25.33038886       0.07500877      -0.48600456       0.10400307      -0.00106791       0.00146844       0.00336660
Zn       4.01374706       7.15083997      23.02510822       3.99647983      -0.65020917      -1.71431138       0.00028591      -0.00323348      -0.00050453
C        2.58137504       7.04528662      25.82173128       0.79577788       0.61785778       0.19585187      -0.00144847       0.00513843      -0.00258535
C        4.09606590       5.33287881      26.54419676      -1.22391311       2.64120811      -0.34503224       0.00056248       0.00238986      -0.00187870
C        3.97910856       5.77409298      27.85832405       0.02591043       0.80496085      -0.09567729       0.00916279       0.00060270      -0.00366713
C        2.46517569       7.49216363      27.13248250       0.22760626       0.23691417      -0.44995473       0.00433649       0.00208418      -0.00524715
C        3.41024824       5.95680095      25.49057383       0.19439894       0.54088420      -0.82658949       0.00241777      -0.00294135      -0.00368316
C        3.17239394       6.87732702      28.17789112       0.31438793      -0.14716351      -0.84878627       0.00709453       0.01044674      -0.00182161
H        4.53608156       5.26547856      28.64672439      -0.31195960      -0.05657529       0.19013179       0.00930146       0.00740302      -0.00309624
H        4.73647843       4.47939222      26.33436538       0.01633268       0.26521277      -0.04141765       0.00229831      -0.00062941      -0.00193682
H        1.83219703       8.34898430      27.36293639       0.09398200       0.09619533       0.14029029       0.00194669       0.00415410      -0.00493290
H        2.05303067       7.58604446      25.03571565      -0.04489586      -0.01538667       0.21494411      -0.00092391      -0.00310189      -0.00223808
N        3.58140541       5.52770560      24.14075134       0.15531516       0.60522809      -0.52787520      -0.00003684       0.00022007      -0.00483212
O        3.09766796       7.41310914      29.41885118      -0.18953496      -0.53465419      -1.96335176       0.01927705       0.01362735      -0.00450887
H        4.39760448       4.91381821      24.09747830       0.08943377       0.33216290      -0.03350007      -0.00016699      -0.00125811      -0.00135257
H        5.52697985       7.92528133      29.94299483      -0.29358322       1.02392334      -0.26489302       0.02303889       0.01749301      -0.00933623
Zn       3.09653221       6.64296440      31.04487415       0.00000000       0.00000000       0.00000000       0.00731165       0.00350871      -0.00769568
C        2.98536230       6.14002155      32.90194204       0.00000000       0.00000000       0.00000000       0.01245208       0.00167178      -0.00998125
C        2.28220771       7.20356699      33.75973122       0.00000000       0.00000000       0.00000000       0.00258426      -0.00430450      -0.00390675
H        2.45162102       5.17875771      32.95494762       0.00000000       0.00000000       0.00000000       0.01779126      -0.00119877      -0.00976178
H        4.00678403       5.95042766      33.26618336       0.00000000       0.00000000       0.00000000       0.01337779       0.00532919      -0.00681135
H        2.82984362       8.15602483      33.76523627       0.00000000       0.00000000       0.00000000      -0.00777567       0.00921324      -0.01075578
H        2.18847683       6.87966094      34.80837181       0.00000000       0.00000000       0.00000000       0.01638690      -0.01326544      -0.00525120
H        1.26616806       7.41974818      33.40016723       0.00000000       0.00000000       0.00000000      -0.00593258      -0.02125537       0.00289966
C        6.31881284       7.59499451      30.62837337       0.00000000       0.00000000       0.00000000       0.01523925       0.01081884      -0.00232980
H        7.22679130       8.14980182      30.35479999       0.00000000       0.00000000       0.00000000       0.02714044       0.00421092       0.00514070
H        5.62168758       5.51863580      30.75765686       0.00000000       0.00000000       0.00000000      -0.00764163       0.01452758      -0.00998318
C        6.53805307       6.08729347      30.53059594       0.00000000       0.00000000       0.00000000       0.00476138       0.00565717       0.00032620
H        7.29366427       5.73277501      31.24796311       0.00000000       0.00000000       0.00000000      -0.00560096      -0.00361065       0.01219787
H        6.03311695       7.90059703      31.64704249       0.00000000       0.00000000       0.00000000       0.00915861       0.01195371      -0.00447560
H        6.86075332       5.79288485      29.52277982       0.00000000       0.00000000       0.00000000       0.01464404       0.00531993       0.00344541
