# Supplementary material for: Modelling of growth reaction pathways of zincone ALD/MLD hybrid thin films: a DFT study of precursor screening and the diethyl zinc pulse
Source: RSC Adv. 2025 May 15;15(21):16299–311. doi: 10.1039/d5ra00686d (PMC12080462; doi:10.1039/d5ra00686d)
Supplement: RA-015-D5RA00686D-s001 [file RA-015-D5RA00686D-s001.zip › RSCAdv_supplementary/case1_APO_rmEt_dzd_p2_z40a_neb.xyz]

117
Lattice="6.733 0.0 0.0 6.447765397510814e-16 10.477 0.0 2.449293598294707e-15 2.449293598294707e-15 40.0" Properties=species:S:1:pos:R:3:momenta:R:3:forces:R:3 energy=-588.324182935095 pbc="T T F"
Zn       3.63733633       0.46887119      14.17981652       0.00000000       0.00000000       0.00000000       0.00000000       0.00000000       0.00000000
Zn       5.25597410       0.53933187      17.01781716       2.01606379      -0.18529759       2.05932681       0.00241072      -0.01013843       0.00790123
Zn       3.66790013       0.50342137      19.70613143      -2.31636486      -0.57873544      -1.47380595       0.00816627       0.01158844       0.00552359
O        3.63733633       2.46041009      14.17981652       0.00000000       0.00000000       0.00000000       0.00000000       0.00000000       0.00000000
O        5.26196711       2.51976747      17.07007587      -0.19848679      -0.23210539      -0.41071758       0.00195141       0.00949653       0.00020450
O        3.57920558       2.49374803      19.79738381       0.17668446      -0.37662459       0.20103344       0.01157082       0.01316721      -0.00681773
Zn       5.31228633       3.10137119      15.14689051       0.00000000       0.00000000       0.00000000       0.00000000       0.00000000       0.00000000
Zn       3.58084858       3.15025232      17.91848868       1.67836144      -1.85468485      -0.89701908      -0.00299653      -0.00056717       0.01269677
Zn       5.23509423       3.06329037      20.76875654      -0.87635929      -0.05222940      -0.92080725       0.00103293      -0.00195349      -0.00058047
O        5.31228633       5.09291009      15.14689051       0.00000000       0.00000000       0.00000000       0.00000000       0.00000000       0.00000000
O        3.58076839       5.15088305      17.94084019      -0.54487818      -0.25706518      -0.23361303       0.00676658      -0.00050120       0.00531147
O        5.25854625       5.03999900      20.78553715       0.83792499      -0.08823600      -0.50984554      -0.00266483       0.02204321       0.00925426
Zn       3.63733633       5.73387119      14.17981652       0.00000000       0.00000000       0.00000000       0.00000000       0.00000000       0.00000000
Zn       5.26858585       5.77197440      17.03179016      -1.77764866      -4.79598197       1.30257035       0.00082119      -0.00049891       0.00341864
Zn       3.66721009       5.75455283      19.83385432       0.52329443      -1.65261085      -1.08234411      -0.01749606       0.01399499      -0.00536886
O        3.63733633       7.72541009      14.17981652       0.00000000       0.00000000       0.00000000       0.00000000       0.00000000       0.00000000
O        5.25774177       7.75054554      17.06977662       0.44123338      -0.74465043      -0.47395890      -0.00007558      -0.00613866       0.00320113
O        3.53962960       7.73545006      19.90521870      -0.30110505      -0.78616273      -0.33589456      -0.00169197       0.00062602       0.00165378
Zn       5.31228633       8.36637119      15.14689051       0.00000000       0.00000000       0.00000000       0.00000000       0.00000000       0.00000000
Zn       3.57721919       8.33005751      17.97211337       1.25359046      -0.02531170      -1.46968192      -0.00075901       0.00447665       0.00100537
Zn       5.28906034       8.40429871      20.77611786       1.81130415       2.12374629      -0.56032155      -0.00256198      -0.00037202       0.00520713
O        5.31228633      10.35791009      15.14689051       0.00000000       0.00000000       0.00000000       0.00000000       0.00000000       0.00000000
O        3.57752077      10.32851009      17.84995986       0.13355147       0.28894087      -0.13369384       0.03771218      -0.01864120      -0.01803384
O        5.26860048      10.33870444      20.61990636      -0.28825895      -0.18717282      -0.38433345      -0.00673909       0.01857133      -0.00366452
Zn       0.28743633       0.46887119      14.17981652       0.00000000       0.00000000       0.00000000       0.00000000       0.00000000       0.00000000
Zn       1.90441874       0.54382311      17.03051998       0.69859440       3.98647684      -1.77780641       0.00129507       0.00574285      -0.01340597
Zn       0.11795062       0.54326730      19.70579055      -0.50404099       1.39441440      -1.59101796       0.00367818      -0.00324628      -0.00943325
O        0.28743633       2.46041009      14.17981652       0.00000000       0.00000000       0.00000000       0.00000000       0.00000000       0.00000000
O        1.89673255       2.52269648      17.07265901       0.81467638      -0.00170316      -0.95132904      -0.00614818       0.01519524      -0.01171147
O        0.20475794       2.52671488      19.82201100       0.01350509       0.68826315      -0.14152633      -0.01404605      -0.00033789       0.00138437
Zn       1.96238633       3.10137119      15.14689051       0.00000000       0.00000000       0.00000000       0.00000000       0.00000000       0.00000000
Zn       0.21201917       3.14389662      17.92289949       0.44137727      -1.26839135       1.15141526       0.00755284      -0.01243566       0.00858617
Zn       1.90702522       2.97599713      20.75884938      -0.67096441      -0.24492916      -1.63078059       0.00714683       0.00426690       0.00037317
O        1.96238633       5.09291009      15.14689051       0.00000000       0.00000000       0.00000000       0.00000000       0.00000000       0.00000000
O        0.21572886       5.14110145      17.93680454       0.87509253      -1.03484293      -0.05888451      -0.01050108       0.00961837      -0.00190065
O        1.89924404       5.04142652      20.73187065      -0.00030986      -0.51519890      -0.14112635       0.01708845      -0.01575601      -0.00313853
Zn       0.28743633       5.73387119      14.17981652       0.00000000       0.00000000       0.00000000       0.00000000       0.00000000       0.00000000
Zn       1.89617067       5.77531951      17.04233270       1.43591329       1.91128097      -0.70734646       0.00238361       0.00458860       0.00526836
Zn       0.13137684       5.73484320      19.83493088      -1.58965564      -0.92997951       0.33955032       0.00415776       0.00761107       0.00037710
O        0.28743633       7.72541009      14.17981652       0.00000000       0.00000000       0.00000000       0.00000000       0.00000000       0.00000000
O        1.89812931       7.75247529      17.06897736       0.58567127       1.76717174      -0.65927197       0.00572169      -0.01316863       0.00216175
O        0.19096327       7.71018137      19.80892422      -0.40113038       0.49733257       0.07003287       0.00058977      -0.01304342       0.00369289
Zn       1.96238633       8.36637119      15.14689051       0.00000000       0.00000000       0.00000000       0.00000000       0.00000000       0.00000000
Zn       0.21117249       8.36357382      17.91786778      -0.87151382      -0.09003902       1.41378329       0.00076893      -0.00504186      -0.01040538
Zn       1.80356015       8.35168440      20.75653875       0.84206610      -0.26504975       1.56877521      -0.00262604      -0.00591995      -0.00359673
O        1.96238633      10.35791009      15.14689051       0.00000000       0.00000000       0.00000000       0.00000000       0.00000000       0.00000000
O        0.21632346      10.36374553      17.84817978       0.59501245       0.33545081      -0.96124827      -0.00762397      -0.00913511       0.00346883
O        1.88632280      10.37205058      20.54041328      -0.07273279      -0.18960606       0.76668970       0.01373412      -0.00352565      -0.00613306
H        5.33383506       0.95834552      21.80425578       0.29693377       0.20694669       0.08482862       0.02029552       0.01364610      -0.00987348
O        5.25196848       1.80588998      22.37163711       0.50966448       0.34514619       0.76564573      -0.03785197       0.01983279      -0.00749406
H        1.86379823       0.45469635      21.38123904      -0.06975996      -0.07350286      -0.30523529       0.01350084       0.00442309      -0.00109885
O        1.95758241       1.86687816      22.35342174       0.29962534       0.00508976      -0.40514671      -0.00882080      -0.03181813      -0.01229692
O        5.28269760       7.62459806      22.58498667      -0.14050377      -0.08400032      -0.31784105       0.00149469       0.00890466      -0.01394384
H        1.95085559       5.34719299      21.66225734       0.11248870      -0.50191521       0.36445378      -0.00528912      -0.00769986      -0.00620337
O        1.66639199       7.88355868      22.63444055      -0.55406433       1.48795033       1.34272393       0.00293417       0.00158117      -0.01329378
Zn       0.49806434       1.73670680      23.56079751       0.30515565      -0.51363715       4.09874676      -0.00744219       0.00616660      -0.00650038
C       -0.03128412       0.82149324      25.18788592      -0.49135952      -0.21949945       0.98121298       0.00365824       0.00371479      -0.00052321
H        0.59428881      -0.07877390      25.24291199       0.31052989       0.16896977      -0.55348284      -0.01332949      -0.00968081       0.02029457
H       -1.04019529       0.46164699      24.95428129       0.03236457       0.14355431      -0.29729248      -0.00061447       0.01548659       0.02305410
C       -0.03586279       1.53494613      26.53159330      -0.08636333      -0.27041099      -0.32265717      -0.00489387       0.01242296       0.02976000
H        0.95212041       1.91414506      26.82861361       0.01581337      -0.03156695       0.01747578      -0.00101529      -0.02145529      -0.00947719
H       -0.36892337       0.85216960      27.32951903       0.10640329       0.00766188      -0.05612254       0.01032009       0.00529066       0.02597620
H       -0.71163837       2.39778559      26.53654021       0.03816103       0.09425998       0.05408590      -0.00642667       0.02072700       0.00014086
Zn       3.53323032       1.15543527      23.29065624       1.06993031      -1.81252050       0.56553725       0.03156985       0.00507324       0.01107454
C        3.36946013      -0.41447560      24.49089090      -0.38173236       0.53439993       0.23202204       0.00808626      -0.00062316       0.00168957
H        4.21175382      -1.06309002      24.18070817      -0.09926184      -0.12236299      -0.05721433       0.00058857      -0.00761074      -0.00232469
H        2.43509548      -0.87266339      24.13249196       0.13716773      -0.13786514      -0.03863425       0.01281003      -0.00707545       0.00175496
C        3.32882452      -0.28800187      26.01414643       0.14298327      -0.15663228       0.71074720       0.00436840      -0.00052152       0.00344624
H        2.48434726       0.33263065      26.33805528       0.05371804      -0.14849500      -0.07341492       0.00025445      -0.00488153       0.00354682
H        4.24884973       0.15073655      26.42144476      -0.24476276       0.23719261      -0.20394214       0.00497102       0.00141796       0.00329701
H        3.21165825      -1.26808602      26.50346910       0.18683373       0.04572921      -0.08973499       0.00821374      -0.00317829       0.00892946
Zn       3.44218538       7.54608179      23.08835878      -3.13430569       1.35537965      -0.00612730      -0.01265587       0.00781428       0.00789489
Zn       0.23714212       7.91871047      23.88804650       0.41560611       1.34018650       1.68695935       0.01490194      -0.00080725      -0.00692808
C       -0.57944472       8.00715898      25.67932397      -0.82868519      -1.09192800      -0.45987868       0.00668106      -0.00431834       0.01153726
H       -1.28550103       7.16518859      25.68024321      -0.08352796      -0.03426287       0.08618913      -0.00342818       0.00370910       0.00549630
H       -1.18790889       8.91607514      25.64025790       0.07050258      -0.16941223      -0.27127061       0.00807146      -0.00378303      -0.00536881
C        0.21632473       7.99807925      26.98191906      -0.22284818      -0.16739202      -0.79562683       0.00733402       0.00192398       0.01342741
H        0.93553628       8.82591417      27.04511227      -0.08797178       0.01302605       0.20310598       0.00264491      -0.00364203       0.00181940
H        0.77471729       7.06355521      27.11848190      -0.00954858      -0.06009545       0.23836413      -0.00845204      -0.00183713       0.01362717
H       -0.46013859       8.09645033      27.85057084       0.12184773       0.11875893       0.16586927      -0.00100025       0.00570082      -0.00948225
Zn       5.57959774       5.61371655      22.72554095       1.32473998       0.74145982       0.56500241      -0.00408017      -0.00208604      -0.01247681
C        6.74277285       4.43500871      23.82309603       0.72819835       0.46773839       0.34548072      -0.00875617       0.01192416      -0.01189760
H        7.70285807       4.27834835      23.30937909      -0.06158844      -0.36189615      -0.03599013       0.00325066       0.00402145       0.00777367
H        6.14335404       3.50923603      23.73962058      -0.01196652       0.16952132      -0.36385128       0.00679459      -0.00765786       0.01413192
C        6.96127269       4.78545667      25.28984054      -0.23207256       0.35097582       1.43518404      -0.00169632      -0.00371349       0.00434726
H        6.01695809       4.85226202      25.84127771      -0.10543379      -0.17419505      -0.03322018      -0.00949456       0.00022191       0.00185423
H        7.45723831       5.75356812      25.39334674       0.11001597      -0.00717132      -0.24133804      -0.00673083       0.00087506       0.00293949
H        7.59680577       4.05612046      25.80764001      -0.24390181      -0.01238482       0.10975530       0.00844870      -0.01617740      -0.00777605
C        3.57986881       3.81012410      25.11978064       0.26337327      -0.16603808       0.06459243      -0.00824190       0.00179211      -0.00921450
C        3.24098980       6.06717448      25.85296028      -0.07520059      -0.82970630       0.18491116      -0.00196156       0.00210961       0.00376154
C        3.21474291       5.63802141      27.17357285       0.07122093      -0.58002916      -0.26043888       0.00675632      -0.00487669       0.00699192
C        3.54379377       3.36865008      26.43193701      -0.27959068       0.74007334       0.51197503       0.01430367      -0.00370158      -0.00064355
C        3.45462806       5.16826895      24.79204766       0.13052763      -0.13190408      -0.84045224      -0.00135697      -0.00060234       0.00349558
C        3.39033818       4.28095495      27.48906245      -0.76799110       0.62094916       0.01182952      -0.00883610      -0.00172319      -0.00397731
H        3.06861108       6.36898165      27.97034630      -0.01426271       0.29498044      -0.08836549      -0.00332158      -0.00104036       0.00187667
H        3.09516183       7.12931275      25.63975109       0.01662967       0.01918085      -0.00177018      -0.00321729       0.00156835       0.00497910
H        3.65350014       2.30784021      26.64883283      -0.18592741       0.19361813       0.29669809       0.01165660       0.00635686       0.00189396
H        3.75319819       3.11338155      24.29906446      -0.26324742       0.08179587      -0.05398510      -0.00658336       0.00151246      -0.00079855
O        3.57048293       5.57441870      23.51061495      -0.34198245       0.54075050       0.65545970      -0.00365327      -0.01611577      -0.00488755
N        3.36573499       3.82776464      28.80748406      -2.09668688       0.78802089      -1.10850579       0.00601446       0.00025895      -0.00107861
H        3.61843190       4.51707166      29.50798144      -0.51272569       0.29868991       0.02779909       0.00464343      -0.00373943       0.00407917
H        3.84277669       2.94464651      28.95981529      -0.08524513      -0.17212128       0.17350948       0.00621069       0.00103089      -0.00411189
Zn       5.18140927       1.67498520      31.49344040       0.00000000       0.00000000       0.00000000       0.03225693       0.00737870      -0.01521939
C        3.82004913       1.32187653      32.84696264       0.00000000       0.00000000       0.00000000       0.01189105      -0.02159374       0.01314024
C        2.63374071       2.29381051      32.93544183       0.00000000       0.00000000       0.00000000      -0.00940629       0.01283860       0.00127307
H        3.45963190       0.29735607      32.65584121       0.00000000       0.00000000       0.00000000      -0.04032508      -0.01068295      -0.00048346
H        4.33692371       1.27274657      33.81959798       0.00000000       0.00000000       0.00000000       0.00249258      -0.01330845       0.02217425
H        2.95202201       3.30747876      33.21586740       0.00000000       0.00000000       0.00000000       0.03444569       0.01905649       0.00472986
H        1.90038601       1.97099765      33.69248656       0.00000000       0.00000000       0.00000000      -0.00147402      -0.00208900       0.01828602
H        2.08816745       2.38013414      31.98696761       0.00000000       0.00000000       0.00000000       0.00685654       0.00300071      -0.02922789
C        6.56087613       2.01240928      30.15071167       0.00000000       0.00000000       0.00000000       0.00786742      -0.01310313      -0.01172037
H        6.07625260       2.28090353      29.19691634       0.00000000       0.00000000       0.00000000       0.00413787      -0.01513977       0.02073207
H        7.08710723      -0.02802050      29.49946221       0.00000000       0.00000000       0.00000000      -0.01434743       0.00017002       0.00590179
C        7.56761923       0.86996174      29.91551004       0.00000000       0.00000000       0.00000000      -0.04000392       0.00510150      -0.00230587
H        8.07781401       0.55894886      30.83917013       0.00000000       0.00000000       0.00000000      -0.01816172       0.00472556       0.00469929
H        7.09712434       2.92654520      30.45787913       0.00000000       0.00000000       0.00000000      -0.02006712      -0.00765733       0.00575474
H        8.34932113       1.17098019      29.19892846       0.00000000       0.00000000       0.00000000      -0.01402827      -0.02462020       0.01428027
117
Lattice="6.733 0.0 0.0 6.447765397510814e-16 10.477 0.0 2.449293598294707e-15 2.449293598294707e-15 40.0" Properties=species:S:1:pos:R:3:momenta:R:3:forces:R:3 energy=-588.3079555284957 pbc="T T F"
Zn       3.63733633       0.46887119      14.17981652       0.00000000       0.00000000       0.00000000       0.00000000       0.00000000       0.00000000
Zn       5.25938941       0.53856160      17.01901506       2.01606379      -0.18529759       2.05932681       0.00032417      -0.00023363       0.00033760
Zn       3.67498754       0.50252389      19.70792578      -2.31636486      -0.57873544      -1.47380595       0.00020620      -0.00008339       0.00034966
O        3.63733633       2.46041009      14.17981652       0.00000000       0.00000000       0.00000000       0.00000000       0.00000000       0.00000000
O        5.26224093       2.52050051      17.07024470      -0.19848679      -0.23210539      -0.41071758       0.00009052      -0.00015537      -0.00012983
O        3.58067084       2.49375168      19.79773229       0.17668446      -0.37662459       0.20103344       0.00020367      -0.00003441       0.00009442
Zn       5.31228633       3.10137119      15.14689051       0.00000000       0.00000000       0.00000000       0.00000000       0.00000000       0.00000000
Zn       3.58094461       3.15005208      17.92001894       1.67836144      -1.85468485      -0.89701908       0.00003254      -0.00011683       0.00024357
Zn       5.23773038       3.06624163      20.76660642      -0.87635929      -0.05222940      -0.92080725      -0.00029863      -0.00031077       0.00132700
O        5.31228633       5.09291009      15.14689051       0.00000000       0.00000000       0.00000000       0.00000000       0.00000000       0.00000000
O        3.58160186       5.15114773      17.94394534      -0.54487818      -0.25706518      -0.23361303       0.00003265       0.00003702       0.00001764
O        5.25611590       5.04311058      20.79418642       0.83792499      -0.08823600      -0.50984554      -0.00030672      -0.00000361       0.00024759
Zn       3.63733633       5.73387119      14.17981652       0.00000000       0.00000000       0.00000000       0.00000000       0.00000000       0.00000000
Zn       5.26854803       5.77160079      17.03213634      -1.77764866      -4.79598197       1.30257035       0.00002023      -0.00004959       0.00004193
Zn       3.66517332       5.75842108      19.83557872       0.52329443      -1.65261085      -1.08234411       0.00009798       0.00009095       0.00021174
O        3.63733633       7.72541009      14.17981652       0.00000000       0.00000000       0.00000000       0.00000000       0.00000000       0.00000000
O        5.25810793       7.75015780      17.07051306       0.44123338      -0.74465043      -0.47395890       0.00008092       0.00001043      -0.00004848
O        3.54158332       7.73682176      19.90716706      -0.30110505      -0.78616273      -0.33589456       0.00005170       0.00006153       0.00007123
Zn       5.31228633       8.36637119      15.14689051       0.00000000       0.00000000       0.00000000       0.00000000       0.00000000       0.00000000
Zn       3.57799733       8.33081895      17.97374107       1.25359046      -0.02531170      -1.46968192      -0.00001640       0.00002400       0.00015156
Zn       5.28625964       8.40037535      20.79728033       1.81130415       2.12374629      -0.56032155      -0.00008242       0.00003150       0.00022650
O        5.31228633      10.35791009      15.14689051       0.00000000       0.00000000       0.00000000       0.00000000       0.00000000       0.00000000
O        3.58047664      10.32831360      17.84977943       0.13355147       0.28894087      -0.13369384      -0.00001485       0.00009064      -0.00006797
O        5.27240233      10.33741454      20.63056301      -0.28825895      -0.18717282      -0.38433345      -0.00004407       0.00008050       0.00124607
Zn       0.28743633       0.46887119      14.17981652       0.00000000       0.00000000       0.00000000       0.00000000       0.00000000       0.00000000
Zn       1.90536003       0.54412263      17.03044690       0.69859440       3.98647684      -1.77780641      -0.00058284      -0.00035483       0.00048633
Zn       0.11988705       0.53905986      19.70968577      -0.50404099       1.39441440      -1.59101796      -0.00010815       0.00028551       0.00177093
O        0.28743633       2.46041009      14.17981652       0.00000000       0.00000000       0.00000000       0.00000000       0.00000000       0.00000000
O        1.89671920       2.52375560      17.07204784       0.81467638      -0.00170316      -0.95132904      -0.00013878      -0.00021893       0.00001042
O        0.20422974       2.52474106      19.82133832       0.01350509       0.68826315      -0.14152633      -0.00028361       0.00022501       0.00099864
Zn       1.96238633       3.10137119      15.14689051       0.00000000       0.00000000       0.00000000       0.00000000       0.00000000       0.00000000
Zn       0.21280107       3.14321259      17.92407154       0.44137727      -1.26839135       1.15141526      -0.00008563      -0.00019207       0.00068713
Zn       1.90682188       2.97375930      20.75809818      -0.67096441      -0.24492916      -1.63078059       0.00022393       0.00002918       0.00023344
O        1.96238633       5.09291009      15.14689051       0.00000000       0.00000000       0.00000000       0.00000000       0.00000000       0.00000000
O        0.21522702       5.14263551      17.93877268       0.87509253      -1.03484293      -0.05888451       0.00001834      -0.00006315      -0.00003159
O        1.89847918       5.03899440      20.73203092      -0.00030986      -0.51519890      -0.14112635       0.00010390       0.00035747       0.00042913
Zn       0.28743633       5.73387119      14.17981652       0.00000000       0.00000000       0.00000000       0.00000000       0.00000000       0.00000000
Zn       1.89704117       5.77504008      17.04375517       1.43591329       1.91128097      -0.70734646      -0.00000243      -0.00002189       0.00005389
Zn       0.12761036       5.73909048      19.83693652      -1.58965564      -0.92997951       0.33955032      -0.00020561      -0.00024349       0.00029957
O        0.28743633       7.72541009      14.17981652       0.00000000       0.00000000       0.00000000       0.00000000       0.00000000       0.00000000
O        1.89849738       7.75166394      17.07000487       0.58567127       1.76717174      -0.65927197      -0.00015334       0.00006969      -0.00003489
O        0.19188477       7.71298661      19.81755328      -0.40113038       0.49733257       0.07003287      -0.00001537      -0.00023224       0.00047662
Zn       1.96238633       8.36637119      15.14689051       0.00000000       0.00000000       0.00000000       0.00000000       0.00000000       0.00000000
Zn       0.21120077       8.36081000      17.92176408      -0.87151382      -0.09003902       1.41378329      -0.00003700      -0.00014152       0.00056376
Zn       1.80915802       8.35131700      20.76189752       0.84206610      -0.26504975       1.56877521       0.00008618       0.00004243       0.00015097
O        1.96238633      10.35791009      15.14689051       0.00000000       0.00000000       0.00000000       0.00000000       0.00000000       0.00000000
O        0.21696620      10.36228802      17.85269051       0.59501245       0.33545081      -0.96124827      -0.00040958       0.00004431       0.00269673
O        1.89023289      10.37054551      20.54083489      -0.07273279      -0.18960606       0.76668970       0.00016098       0.00015776       0.00026788
H        5.34239916       0.96788472      21.80952126       0.29693377       0.20694669       0.08482862      -0.00016509      -0.00021179       0.00162741
O        5.25702475       1.81610879      22.37482083       0.50966448       0.34514619       0.76564573       0.00007096      -0.00053669       0.00195061
H        1.87314158       0.45544164      21.38064896      -0.06975996      -0.07350286      -0.30523529       0.00053878      -0.00020213       0.00023913
O        1.95778056       1.86583713      22.35273142       0.29962534       0.00508976      -0.40514671       0.00021906      -0.00011819      -0.00012621
O        5.26965870       7.59014997      22.59571895      -0.14050377      -0.08400032      -0.31784105       0.00034732       0.00010795       0.00029340
H        1.93537202       5.34418434      21.66267488       0.11248870      -0.50191521       0.36445378      -0.00005891       0.00008673      -0.00017990
O        1.67278026       7.86242711      22.63669621      -0.55406433       1.48795033       1.34272393       0.00055775       0.00307296       0.00068121
Zn       0.50705838       1.73235368      23.57010955       0.30515565      -0.51363715       4.09874676      -0.00013047       0.00171301      -0.00008462
C       -0.01049138       0.82396429      25.20595938      -0.49135952      -0.21949945       0.98121298       0.00155978       0.00238013       0.00132963
H        0.62199717      -0.07124468      25.26406801       0.31052989       0.16896977      -0.55348284       0.00599770       0.00500847       0.00078489
H       -1.01628329       0.45644706      24.97758307       0.03236457       0.14355431      -0.29729248       0.00248274       0.00126809       0.00117243
C       -0.02365803       1.53904110      26.54926292      -0.08636333      -0.27041099      -0.32265717       0.00130680       0.00259823       0.00119694
H        0.96488538       1.91461776      26.84839085       0.01581337      -0.03156695       0.01747578       0.00215688       0.00106863       0.00137916
H       -0.36018017       0.85597242      27.34530552       0.10640329       0.00766188      -0.05612254       0.00004684       0.00334248       0.00113592
H       -0.69904642       2.40281566      26.55065859       0.03816103       0.09425998       0.05408590       0.00260779       0.00345892       0.00058222
Zn       3.54577413       1.17593587      23.28837557       1.06993031      -1.81252050       0.56553725      -0.00044862       0.00011636       0.00169241
C        3.39044186      -0.37998348      24.50234523      -0.38173236       0.53439993       0.23202204       0.00000813       0.00053643       0.00267988
H        4.23613102      -1.03022423      24.20775462      -0.09926184      -0.12236299      -0.05721433       0.00000106       0.00098019       0.00198685
H        2.46292148      -0.85982323      24.15281119       0.13716773      -0.13786514      -0.03863425       0.00009505       0.00057494       0.00253466
C        3.34963107      -0.20452108      26.02063937       0.14298327      -0.15663228       0.71074720       0.00052159      -0.00072882       0.00261286
H        2.49930347       0.41830608      26.32413912       0.05371804      -0.14849500      -0.07341492       0.00035953      -0.00111084       0.00435982
H        4.26319207       0.26259483      26.40907423      -0.24476276       0.23719261      -0.20394214       0.00098823      -0.00030303       0.00256384
H        3.24684179      -1.16805386      26.54532032       0.18683373       0.04572921      -0.08973499       0.00189788      -0.00105297       0.00161775
Zn       3.43365621       7.48407107      23.11395583      -3.13430569       1.35537965      -0.00612730       0.00016794       0.00205125       0.00140056
Zn       0.24860128       7.89489189      23.89643459       0.41560611       1.34018650       1.68695935       0.00017273       0.00105261       0.00032495
C       -0.57139153       8.01077442      25.68443137      -0.82868519      -1.09192800      -0.45987868       0.00053702       0.00056701       0.00000480
H       -1.28491020       7.17559173      25.69470340      -0.08352796      -0.03426287       0.08618913       0.00014379       0.00069972      -0.00023884
H       -1.17284847       8.92315977      25.62603325       0.07050258      -0.16941223      -0.27127061       0.00075246       0.00077394       0.00020715
C        0.21315545       8.01702862      26.99371190      -0.22284818      -0.16739202      -0.79562683       0.00027542       0.00001176       0.00006420
H        0.94814346       8.83143311      27.04458364      -0.08797178       0.01302605       0.20310598       0.00018466       0.00007709       0.00026708
H        0.75148712       7.07554951      27.15734835      -0.00954858      -0.06009545       0.23836413       0.00026198      -0.00002578      -0.00014822
H       -0.46979956       8.14928033      27.85221580       0.12184773       0.11875893       0.16586927       0.00014496      -0.00020796      -0.00008797
Zn       5.57410190       5.58305072      22.74811890       1.32473998       0.74145982       0.56500241      -0.00031072       0.00040223       0.00036738
C        6.73925664       4.42548388      23.86260685       0.72819835       0.46773839       0.34548072      -0.00079054      -0.00030539      -0.00028420
H        7.70637624       4.27405736      23.36054875      -0.06158844      -0.36189615      -0.03599013      -0.00182583      -0.00220094      -0.00199003
H        6.14787080       3.49390004      23.77957119      -0.01196652       0.16952132      -0.36385128      -0.00216894      -0.00021090       0.00266437
C        6.94244212       4.77766518      25.33323974      -0.23207256       0.35097582       1.43518404       0.00148228       0.00074660      -0.00079284
H        5.99047975       4.88913673      25.86287372      -0.10543379      -0.17419505      -0.03322018       0.00179826       0.00211222      -0.00047202
H        7.48133960       5.72182243      25.44500374       0.11001597      -0.00717132      -0.24133804       0.00292390      -0.00017317      -0.00190417
H        7.52971004       4.01873998      25.86418435      -0.24390181      -0.01238482       0.10975530       0.00078000       0.00003358      -0.00070100
C        3.58015039       3.83660782      25.31155611       0.26337327      -0.16603808       0.06459243       0.00170143      -0.00663853      -0.00292914
C        3.23618236       6.12746079      25.91907237      -0.07520059      -0.82970630       0.18491116       0.00265993      -0.00865502       0.00255228
C        3.20818157       5.77345430      27.26272328       0.07122093      -0.58002916      -0.26043888       0.00073228       0.00150261       0.00149416
C        3.54541442       3.47085202      26.64908085      -0.27959068       0.74007334       0.51197503       0.00029492      -0.00046519       0.00423091
C        3.45670252       5.17548913      24.90523041       0.13052763      -0.13190408      -0.84045224      -0.00057673       0.00974706       0.00540938
C        3.38433210       4.43763815      27.65657671      -0.76799110       0.62094916       0.01182952       0.00263330      -0.01505821       0.00037418
H        3.06551348       6.55002813      28.01669354      -0.01426271       0.29498044      -0.08836549       0.00136528      -0.00738525       0.00631963
H        3.08961018       7.17623385      25.64774658       0.01662967       0.01918085      -0.00177018       0.00077058      -0.00020852       0.00698054
H        3.65508086       2.42257503      26.92234963      -0.18592741       0.19361813       0.29669809       0.00064902      -0.00447886      -0.00471104
H        3.73919737       3.07939235      24.54172763      -0.26324742       0.08179587      -0.05398510       0.00022649       0.00186356      -0.00239886
O        3.57007575       5.52048631      23.60458174      -0.34198245       0.54075050       0.65545970       0.00005159       0.00232638       0.00182145
N        3.35692607       4.06147729      29.00178985      -2.09668688       0.78802089      -1.10850579       0.00017342      -0.01381779      -0.00420861
H        3.49578925       4.82443523      29.65710792      -0.51272569       0.29868991       0.02779909       0.00471032      -0.00872906       0.00461087
H        3.94409725       3.26577629      29.23419654      -0.08524513      -0.17212128       0.17350948      -0.00468963      -0.01219463      -0.00172322
Zn       4.69222936       1.73840489      31.36169045       0.00000000       0.00000000       0.00000000       0.01230023      -0.01067671       0.00979277
C        3.34274818       1.29372233      32.69590913       0.00000000       0.00000000       0.00000000       0.00740308      -0.00764471       0.00436834
C        2.26075015       2.35094409      32.96629107       0.00000000       0.00000000       0.00000000       0.01227285       0.00019378      -0.00054514
H        2.87401298       0.35046728      32.36759253       0.00000000       0.00000000       0.00000000       0.00565383      -0.00874062       0.00324502
H        3.87483514       1.05197723      33.63130724       0.00000000       0.00000000       0.00000000       0.00128195      -0.00746852       0.00692240
H        2.68100488       3.29068977      33.35239237       0.00000000       0.00000000       0.00000000       0.01744690      -0.00469802       0.00303424
H        1.52926205       1.99911260      33.71250957       0.00000000       0.00000000       0.00000000       0.00373150       0.00598368      -0.00493549
H        1.69689802       2.60683566      32.05912210       0.00000000       0.00000000       0.00000000       0.01913329       0.00906603      -0.00466936
C        6.12883900       2.10240988      30.08600290       0.00000000       0.00000000       0.00000000       0.01250007      -0.01007616       0.00976292
H        5.75078794       2.31889762      29.07491730       0.00000000       0.00000000       0.00000000       0.00864005      -0.01071113       0.01133589
H        6.67930196       0.04808737      29.54726193       0.00000000       0.00000000       0.00000000       0.02003818      -0.00530761      -0.00048149
C        7.13110546       0.93592769      30.01323885       0.00000000       0.00000000       0.00000000       0.01639190      -0.00719359       0.00593143
H        7.49089039       0.63178736      31.00621488       0.00000000       0.00000000       0.00000000       0.01648313      -0.01514796       0.00534003
H        6.63819986       3.02732141      30.40558944       0.00000000       0.00000000       0.00000000       0.00983849      -0.00830637       0.00856248
H        8.01952382       1.19679611      29.41495293       0.00000000       0.00000000       0.00000000       0.01654347       0.00235729       0.01128468
117
Lattice="6.733 0.0 0.0 6.447765397510814e-16 10.477 0.0 2.449293598294707e-15 2.449293598294707e-15 40.0" Properties=species:S:1:pos:R:3:momenta:R:3:forces:R:3 energy=-588.2238188837289 pbc="T T F"
Zn       3.63733633       0.46887119      14.17981652       0.00000000       0.00000000       0.00000000       0.00000000       0.00000000       0.00000000
Zn       5.25955480       0.53827888      17.01974927       2.01606379      -0.18529759       2.05932681       0.00000992       0.00002069      -0.00012387
Zn       3.67463983       0.50103157      19.70921829      -2.31636486      -0.57873544      -1.47380595       0.00064246       0.00039115      -0.00049767
O        3.63733633       2.46041009      14.17981652       0.00000000       0.00000000       0.00000000       0.00000000       0.00000000       0.00000000
O        5.26223958       2.52023131      17.06980483      -0.19848679      -0.23210539      -0.41071758      -0.00001438       0.00006711      -0.00002857
O        3.58087802       2.49238174      19.79648335       0.17668446      -0.37662459       0.20103344       0.00000593       0.00036024       0.00003816
Zn       5.31228633       3.10137119      15.14689051       0.00000000       0.00000000       0.00000000       0.00000000       0.00000000       0.00000000
Zn       3.58085358       3.14935091      17.91966441       1.67836144      -1.85468485      -0.89701908       0.00000444       0.00012106       0.00008805
Zn       5.23838083       3.06679981      20.76275724      -0.87635929      -0.05222940      -0.92080725      -0.00001506       0.00008105       0.00052999
O        5.31228633       5.09291009      15.14689051       0.00000000       0.00000000       0.00000000       0.00000000       0.00000000       0.00000000
O        3.58169980       5.15091825      17.94357914      -0.54487818      -0.25706518      -0.23361303      -0.00000893       0.00007807       0.00005540
O        5.25885012       5.04242349      20.79226870       0.83792499      -0.08823600      -0.50984554      -0.00022848       0.00026642       0.00013997
Zn       3.63733633       5.73387119      14.17981652       0.00000000       0.00000000       0.00000000       0.00000000       0.00000000       0.00000000
Zn       5.26878853       5.77162740      17.03243925      -1.77764866      -4.79598197       1.30257035      -0.00003208       0.00003336       0.00003210
Zn       3.66611472       5.75688630      19.83550588       0.52329443      -1.65261085      -1.08234411      -0.00006870       0.00019247       0.00006606
O        3.63733633       7.72541009      14.17981652       0.00000000       0.00000000       0.00000000       0.00000000       0.00000000       0.00000000
O        5.25794671       7.75021198      17.07060653       0.44123338      -0.74465043      -0.47395890       0.00000618      -0.00003376      -0.00008265
O        3.54181091       7.73597494      19.90944416      -0.30110505      -0.78616273      -0.33589456      -0.00008640       0.00012122      -0.00023563
Zn       5.31228633       8.36637119      15.14689051       0.00000000       0.00000000       0.00000000       0.00000000       0.00000000       0.00000000
Zn       3.57804080       8.33050777      17.97544649       1.25359046      -0.02531170      -1.46968192      -0.00002000       0.00002776      -0.00011714
Zn       5.28816403       8.39832934      20.79991750       1.81130415       2.12374629      -0.56032155      -0.00008408       0.00052358      -0.00062829
O        5.31228633      10.35791009      15.14689051       0.00000000       0.00000000       0.00000000       0.00000000       0.00000000       0.00000000
O        3.58036430      10.32809142      17.85008429       0.13355147       0.28894087      -0.13369384       0.00004038      -0.00001508      -0.00019979
O        5.27165956      10.33468980      20.63253785      -0.28825895      -0.18717282      -0.38433345       0.00063166       0.00049530      -0.00063339
Zn       0.28743633       0.46887119      14.17981652       0.00000000       0.00000000       0.00000000       0.00000000       0.00000000       0.00000000
Zn       1.90464706       0.54366710      17.03141702       0.69859440       3.98647684      -1.77780641       0.00010010       0.00001951      -0.00006061
Zn       0.11904034       0.53829350      19.71221352      -0.50404099       1.39441440      -1.59101796       0.00020140       0.00059249      -0.00072023
O        0.28743633       2.46041009      14.17981652       0.00000000       0.00000000       0.00000000       0.00000000       0.00000000       0.00000000
O        1.89673314       2.52344413      17.07149921       0.81467638      -0.00170316      -0.95132904       0.00001754       0.00005413       0.00000205
O        0.20470204       2.52378020      19.81900579       0.01350509       0.68826315      -0.14152633       0.00000297       0.00050262       0.00001573
Zn       1.96238633       3.10137119      15.14689051       0.00000000       0.00000000       0.00000000       0.00000000       0.00000000       0.00000000
Zn       0.21289168       3.14311020      17.92333253       0.44137727      -1.26839135       1.15141526      -0.00000602       0.00014035      -0.00001731
Zn       1.90713074       2.97443457      20.75683163      -0.67096441      -0.24492916      -1.63078059       0.00000296       0.00000388       0.00009014
O        1.96238633       5.09291009      15.14689051       0.00000000       0.00000000       0.00000000       0.00000000       0.00000000       0.00000000
O        0.21538343       5.14264151      17.93839915       0.87509253      -1.03484293      -0.05888451       0.00001392       0.00012405       0.00002134
O        1.89865351       5.03843696      20.73119797      -0.00030986      -0.51519890      -0.14112635       0.00002923       0.00013341       0.00013379
Zn       0.28743633       5.73387119      14.17981652       0.00000000       0.00000000       0.00000000       0.00000000       0.00000000       0.00000000
Zn       1.89705589       5.77515367      17.04394445       1.43591329       1.91128097      -0.70734646       0.00002119       0.00002560       0.00003298
Zn       0.12976523       5.73918108      19.83716009      -1.58965564      -0.92997951       0.33955032      -0.00014017      -0.00012608       0.00003462
O        0.28743633       7.72541009      14.17981652       0.00000000       0.00000000       0.00000000       0.00000000       0.00000000       0.00000000
O        1.89864633       7.75181717      17.07016643       0.58567127       1.76717174      -0.65927197      -0.00000258      -0.00003522      -0.00008878
O        0.19199190       7.71295343      19.81698051      -0.40113038       0.49733257       0.07003287      -0.00007486      -0.00015778      -0.00009438
Zn       1.96238633       8.36637119      15.14689051       0.00000000       0.00000000       0.00000000       0.00000000       0.00000000       0.00000000
Zn       0.21109008       8.36084874      17.92180708      -0.87151382      -0.09003902       1.41378329       0.00000514      -0.00003116      -0.00004781
Zn       1.80700162       8.35221457      20.76316815       0.84206610      -0.26504975       1.56877521      -0.00000630       0.00005982      -0.00034051
O        1.96238633      10.35791009      15.14689051       0.00000000       0.00000000       0.00000000       0.00000000       0.00000000       0.00000000
O        0.21658314      10.36223218      17.85483461       0.59501245       0.33545081      -0.96124827       0.00007405      -0.00005656      -0.00029795
O        1.88967438      10.37000732      20.54266713      -0.07273279      -0.18960606       0.76668970       0.00042977       0.00011736      -0.00209705
H        5.34159366       0.96761685      21.80738985       0.29693377       0.20694669       0.08482862       0.00012852       0.00000590       0.00018704
O        5.25790930       1.81819636      22.36951373       0.50966448       0.34514619       0.76564573       0.00004376      -0.00024130       0.00037480
H        1.87308623       0.45651570      21.38198062      -0.06975996      -0.07350286      -0.30523529       0.00033076      -0.00052817      -0.00160873
O        1.95656366       1.86760798      22.35042692       0.29962534       0.00508976      -0.40514671       0.00002466      -0.00008722      -0.00005221
O        5.27161707       7.58317572      22.59686391      -0.14050377      -0.08400032      -0.31784105      -0.00076049       0.00219238      -0.00005089
H        1.94151663       5.33784666      21.66366939       0.11248870      -0.50191521       0.36445378      -0.00039885       0.00032493       0.00007424
O        1.67000322       7.85946216      22.63782553      -0.55406433       1.48795033       1.34272393      -0.00036623       0.00170033       0.00001246
Zn       0.49762677       1.72678216      23.56137062       0.30515565      -0.51363715       4.09874676       0.00019907       0.00051731       0.00057693
C        0.01530994       0.77813595      25.18554105      -0.49135952      -0.21949945       0.98121298       0.00022772       0.00122239       0.00093803
H        0.69862848      -0.07883443      25.24596837       0.31052989       0.16896977      -0.55348284       0.00010555       0.00113568       0.00113819
H       -0.96501533       0.35400281      24.94686738       0.03236457       0.14355431      -0.29729248       0.00017659       0.00141492       0.00093681
C       -0.04643789       1.48200950      26.53334755      -0.08636333      -0.27041099      -0.32265717       0.00025868       0.00114359       0.00091132
H        0.91836385       1.90797859      26.84357252       0.01581337      -0.03156695       0.01747578       0.00046166       0.00077463       0.00117980
H       -0.35018704       0.77298951      27.31939071       0.10640329       0.00766188      -0.05612254      -0.00045418       0.00141840       0.00109168
H       -0.76640399       2.30919583      26.53758265       0.03816103       0.09425998       0.05408590       0.00075075       0.00166591       0.00087444
Zn       3.54440145       1.18072994      23.28287235       1.06993031      -1.81252050       0.56553725      -0.00023842       0.00002216       0.00057380
C        3.39581876      -0.36912704      24.50092427      -0.38173236       0.53439993       0.23202204       0.00015490       0.00056087       0.00127428
H        4.23941351      -1.02358562      24.21339989      -0.09926184      -0.12236299      -0.05721433       0.00036507       0.00073425       0.00167334
H        2.46888250      -0.85515307      24.15750301       0.13716773      -0.13786514      -0.03863425       0.00016327       0.00032417       0.00160293
C        3.35761770      -0.16920744      26.01617119       0.14298327      -0.15663228       0.71074720       0.00058861       0.00074070       0.00141910
H        2.51764705       0.47100141      26.31210635       0.05371804      -0.14849500      -0.07341492       0.00178753       0.00197107       0.00199649
H        4.27643912       0.29360460      26.39696345      -0.24476276       0.23719261      -0.20394214       0.00125026      -0.00043914       0.00121442
H        3.23974130      -1.12309859      26.55617527       0.18683373       0.04572921      -0.08973499      -0.00057689       0.00093807       0.00154230
Zn       3.43323288       7.46506590      23.08354389      -3.13430569       1.35537965      -0.00612730      -0.00042891       0.00262965       0.00200310
Zn       0.24638002       7.88589022      23.90027257       0.41560611       1.34018650       1.68695935      -0.00091992       0.00140333      -0.00026636
C       -0.57599883       7.99890170      25.68765626      -0.82868519      -1.09192800      -0.45987868      -0.00065457       0.00160865       0.00010281
H       -1.28507072       7.16053973      25.70003422      -0.08352796      -0.03426287       0.08618913      -0.00207802       0.00270916      -0.00003474
H       -1.18276265       8.90741133      25.62453048       0.07050258      -0.16941223      -0.27127061       0.00068431       0.00262816       0.00092936
C        0.21025372       8.01391932      26.99538596      -0.22284818      -0.16739202      -0.79562683      -0.00004113       0.00001509      -0.00027093
H        0.94731978       8.82704679      27.04038642      -0.08797178       0.01302605       0.20310598       0.00003625       0.00000431       0.00012707
H        0.74693369       7.07245058      27.16316963      -0.00954858      -0.06009545       0.23836413      -0.00003359      -0.00012670      -0.00157313
H       -0.47078488       8.15230728      27.85437514       0.12184773       0.11875893       0.16586927       0.00029347      -0.00068269       0.00015155
Zn       5.58181101       5.56705334      22.74950237       1.32473998       0.74145982       0.56500241      -0.00048906       0.00186817      -0.00001584
C        6.73295011       4.40481957      23.88031570       0.72819835       0.46773839       0.34548072      -0.00010217       0.00101619      -0.00132166
H        7.70383712       4.23949554      23.38920121      -0.06158844      -0.36189615      -0.03599013      -0.00030482       0.00071793      -0.00172435
H        6.13207180       3.47912440      23.79963991      -0.01196652       0.16952132      -0.36385128      -0.00007317       0.00099772      -0.00075777
C        6.92619154       4.76134630      25.35087094      -0.23207256       0.35097582       1.43518404       0.00097236       0.00155380      -0.00150026
H        5.97152512       4.88194026      25.87391017      -0.10543379      -0.17419505      -0.03322018       0.00132628       0.00329333      -0.00128425
H        7.47132054       5.70147042      25.46184660       0.11001597      -0.00717132      -0.24133804       0.00230675       0.00088694      -0.00269031
H        7.50237472       3.99780072      25.88909230      -0.24390181      -0.01238482       0.10975530       0.00026589       0.00126227      -0.00108678
C        3.56944121       3.86580002      25.32476889       0.26337327      -0.16603808       0.06459243       0.00293939      -0.00038523      -0.00292111
C        3.20883678       6.18183970      25.82500802      -0.07520059      -0.82970630       0.18491116       0.00108878      -0.00221144       0.00540716
C        3.18057657       5.89352161      27.18173458       0.07122093      -0.58002916      -0.26043888       0.00135244      -0.01035140       0.00892089
C        3.53042864       3.56438253      26.67887387      -0.27959068       0.74007334       0.51197503       0.00477966      -0.00640781      -0.00058238
C        3.44083489       5.18551732      24.85929176       0.13052763      -0.13190408      -0.84045224       0.00170720      -0.00138243       0.00465714
C        3.36613775       4.57991629      27.63743903      -0.76799110       0.62094916       0.01182952       0.00250844      -0.00809504      -0.00176973
H        3.03537472       6.70474773      27.89740055      -0.01426271       0.29498044      -0.08836549      -0.00179747      -0.00996801       0.00789499
H        3.06782409       7.21846760      25.50487108       0.01662967       0.01918085      -0.00177018      -0.00058042      -0.00375442       0.01012096
H        3.64254175       2.53204343      27.00685534      -0.18592741       0.19361813       0.29669809       0.00813474      -0.00671687      -0.00632186
H        3.73644661       3.07312490      24.59331387      -0.26324742       0.08179587      -0.05398510       0.00363184       0.00168481      -0.00381288
O        3.56607853       5.48502202      23.54918367      -0.34198245       0.54075050       0.65545970       0.00074694       0.00430643       0.00418352
N        3.35865286       4.27250754      29.00280479      -2.09668688       0.78802089      -1.10850579      -0.00050205      -0.01736239       0.00377943
H        3.41225637       5.09388290      29.59999374      -0.51272569       0.29868991       0.02779909       0.02018067      -0.02272883       0.00469816
H        4.06982340       3.59345409      29.27167157      -0.08524513      -0.17212128       0.17350948      -0.01921491      -0.04198469      -0.00333991
Zn       4.32046504       1.96642119      31.10841262       0.00000000       0.00000000       0.00000000       0.01526606      -0.03530398       0.02835247
C        3.01187576       1.34146758      32.40264276       0.00000000       0.00000000       0.00000000      -0.00925886      -0.01014379       0.01870532
C        1.94502456       2.31243923      32.92635201       0.00000000       0.00000000       0.00000000       0.00028746       0.01545988       0.00101627
H        2.53677190       0.45215169      31.95633823       0.00000000       0.00000000       0.00000000      -0.02206184      -0.00117245       0.01849920
H        3.62397578       0.96053409      33.24005405       0.00000000       0.00000000       0.00000000      -0.02438994      -0.01873310       0.02761559
H        2.38222170       3.24060493      33.32155184       0.00000000       0.00000000       0.00000000       0.01431156       0.00584449       0.00887739
H        1.35893577       1.86188457      33.74353240       0.00000000       0.00000000       0.00000000      -0.02304004       0.02565133      -0.00486916
H        1.23403858       2.60280660      32.14106761       0.00000000       0.00000000       0.00000000       0.01835972       0.03244005      -0.01198690
C        5.88434288       2.30906300      29.97802242       0.00000000       0.00000000       0.00000000       0.00623516      -0.03020515       0.01263986
H        5.66285764       2.56459690      28.93084549       0.00000000       0.00000000       0.00000000      -0.01039114      -0.03179552       0.01353503
H        6.24111694       0.19399523      29.51713053       0.00000000       0.00000000       0.00000000       0.03015423      -0.02690840       0.00708637
C        6.74549596       1.03344205      30.01810638       0.00000000       0.00000000       0.00000000       0.02578926      -0.01949545       0.00203705
H        6.96517509       0.71091446      31.04649952       0.00000000       0.00000000       0.00000000       0.04422572      -0.01915535      -0.00051401
H        6.44360240       3.16981569      30.37974144       0.00000000       0.00000000       0.00000000       0.00332228      -0.02258618       0.00496484
H        7.71356362       1.17189876      29.51262548       0.00000000       0.00000000       0.00000000       0.01812365      -0.00342099      -0.01159180
117
Lattice="6.733 0.0 0.0 6.447765397510814e-16 10.477 0.0 2.449293598294707e-15 2.449293598294707e-15 40.0" Properties=species:S:1:pos:R:3:momenta:R:3:forces:R:3 energy=-588.0336890795434 pbc="T T F"
Zn       3.63733633       0.46887119      14.17981652       0.00000000       0.00000000       0.00000000       0.00000000       0.00000000       0.00000000
Zn       5.25949908       0.53801226      17.02207176       2.01606379      -0.18529759       2.05932681      -0.00003424       0.00001611       0.00000618
Zn       3.66989674       0.49554620      19.71710569      -2.31636486      -0.57873544      -1.47380595       0.00014120       0.00023033       0.00011464
O        3.63733633       2.46041009      14.17981652       0.00000000       0.00000000       0.00000000       0.00000000       0.00000000       0.00000000
O        5.26229114       2.51987591      17.06948594      -0.19848679      -0.23210539      -0.41071758      -0.00000434      -0.00003027       0.00002748
O        3.58056842       2.48879958      19.79595424       0.17668446      -0.37662459       0.20103344       0.00005608       0.00017043       0.00013251
Zn       5.31228633       3.10137119      15.14689051       0.00000000       0.00000000       0.00000000       0.00000000       0.00000000       0.00000000
Zn       3.58081960       3.14759517      17.92063878       1.67836144      -1.85468485      -0.89701908       0.00001604      -0.00006955       0.00006223
Zn       5.23799644       3.06476707      20.76230944      -0.87635929      -0.05222940      -0.92080725      -0.00009160      -0.00029251       0.00073701
O        5.31228633       5.09291009      15.14689051       0.00000000       0.00000000       0.00000000       0.00000000       0.00000000       0.00000000
O        3.58164702       5.15011406      17.94290515      -0.54487818      -0.25706518      -0.23361303      -0.00002735      -0.00008228      -0.00023435
O        5.26054464       5.03978593      20.78993503       0.83792499      -0.08823600      -0.50984554       0.00026638      -0.00017808      -0.00055973
Zn       3.63733633       5.73387119      14.17981652       0.00000000       0.00000000       0.00000000       0.00000000       0.00000000       0.00000000
Zn       5.26907626       5.77126925      17.03346981      -1.77764866      -4.79598197       1.30257035       0.00004779      -0.00006090      -0.00002810
Zn       3.66644855       5.75438658      19.83580570       0.52329443      -1.65261085      -1.08234411       0.00002151      -0.00042798      -0.00039444
O        3.63733633       7.72541009      14.17981652       0.00000000       0.00000000       0.00000000       0.00000000       0.00000000       0.00000000
O        5.25794584       7.75020999      17.07059317       0.44123338      -0.74465043      -0.47395890      -0.00007978      -0.00005306      -0.00005800
O        3.54222388       7.73403816      19.91049975      -0.30110505      -0.78616273      -0.33589456       0.00021997      -0.00020479      -0.00000205
Zn       5.31228633       8.36637119      15.14689051       0.00000000       0.00000000       0.00000000       0.00000000       0.00000000       0.00000000
Zn       3.57823119       8.33012914      17.97721043       1.25359046      -0.02531170      -1.46968192       0.00004599      -0.00000423      -0.00008862
Zn       5.28842091       8.38987346      20.80652496       1.81130415       2.12374629      -0.56032155       0.00062966       0.00045582      -0.00118175
O        5.31228633      10.35791009      15.14689051       0.00000000       0.00000000       0.00000000       0.00000000       0.00000000       0.00000000
O        3.57986300      10.32825430      17.85256168       0.13355147       0.28894087      -0.13369384       0.00000427      -0.00001535       0.00011116
O        5.26502777      10.32587333      20.64438436      -0.28825895      -0.18717282      -0.38433345       0.00006223       0.00029255      -0.00001141
Zn       0.28743633       0.46887119      14.17981652       0.00000000       0.00000000       0.00000000       0.00000000       0.00000000       0.00000000
Zn       1.90337373       0.54321106      17.03390600       0.69859440       3.98647684      -1.77780641       0.00003814       0.00002514      -0.00000040
Zn       0.11490041       0.53080584      19.72329520      -0.50404099       1.39441440      -1.59101796      -0.00003594       0.00045735      -0.00000259
O        0.28743633       2.46041009      14.17981652       0.00000000       0.00000000       0.00000000       0.00000000       0.00000000       0.00000000
O        1.89660345       2.52307145      17.07114579       0.81467638      -0.00170316      -0.95132904      -0.00001286      -0.00001676       0.00005177
O        0.20460479       2.51866174      19.81945581       0.01350509       0.68826315      -0.14152633      -0.00008813       0.00025640       0.00019980
Zn       1.96238633       3.10137119      15.14689051       0.00000000       0.00000000       0.00000000       0.00000000       0.00000000       0.00000000
Zn       0.21285607       3.14086458      17.92571008       0.44137727      -1.26839135       1.15141526      -0.00002400      -0.00004688       0.00007961
Zn       1.90687419       2.97338173      20.75753042      -0.67096441      -0.24492916      -1.63078059       0.00004025      -0.00002928       0.00025692
O        1.96238633       5.09291009      15.14689051       0.00000000       0.00000000       0.00000000       0.00000000       0.00000000       0.00000000
O        0.21539213       5.14131298      17.93824405       0.87509253      -1.03484293      -0.05888451       0.00000918      -0.00014163      -0.00009756
O        1.89846338       5.03704740      20.73014037      -0.00030986      -0.51519890      -0.14112635       0.00005605      -0.00010362      -0.00024699
Zn       0.28743633       5.73387119      14.17981652       0.00000000       0.00000000       0.00000000       0.00000000       0.00000000       0.00000000
Zn       1.89671944       5.77492002      17.04492444       1.43591329       1.91128097      -0.70734646      -0.00007333      -0.00006680      -0.00008200
Zn       0.13102575       5.73882470      19.83799859      -1.58965564      -0.92997951       0.33955032       0.00047022      -0.00037499      -0.00009850
O        0.28743633       7.72541009      14.17981652       0.00000000       0.00000000       0.00000000       0.00000000       0.00000000       0.00000000
O        1.89864468       7.75194276      17.07027864       0.58567127       1.76717174      -0.65927197       0.00010389      -0.00003394      -0.00002069
O        0.19240898       7.71267858      19.81712318      -0.40113038       0.49733257       0.07003287      -0.00016672      -0.00032392      -0.00093518
Zn       1.96238633       8.36637119      15.14689051       0.00000000       0.00000000       0.00000000       0.00000000       0.00000000       0.00000000
Zn       0.21096144       8.36085353      17.92304794      -0.87151382      -0.09003902       1.41378329      -0.00002888       0.00015949      -0.00075601
Zn       1.80668855       8.35081157      20.76610836       0.84206610      -0.26504975       1.56877521      -0.00054101       0.00083662      -0.00206062
O        1.96238633      10.35791009      15.14689051       0.00000000       0.00000000       0.00000000       0.00000000       0.00000000       0.00000000
O        0.21580717      10.36278228      17.86032447       0.59501245       0.33545081      -0.96124827      -0.00001182       0.00007999       0.00012052
O        1.88532975      10.36811444      20.56171267      -0.07273279      -0.18960606       0.76668970       0.00009457       0.00053662      -0.00037623
H        5.34024299       0.96619675      21.81116475       0.29693377       0.20694669       0.08482862      -0.00002708      -0.00012949       0.00106801
O        5.25770608       1.81934619      22.36899280       0.50966448       0.34514619       0.76564573       0.00017138      -0.00023760       0.00087762
H        1.86973550       0.45958180      21.39880705      -0.06975996      -0.07350286      -0.30523529       0.00014571       0.00003652       0.00039801
O        1.95633983       1.86835097      22.35141067       0.29962534       0.00508976      -0.40514671       0.00005034      -0.00000229       0.00024130
O        5.27867858       7.56227149      22.59798734      -0.14050377      -0.08400032      -0.31784105       0.00063667       0.00163614      -0.00030913
H        1.94531182       5.33421873      21.66342753       0.11248870      -0.50191521       0.36445378       0.00183565      -0.00077425       0.00019886
O        1.67384097       7.84574692      22.63619834      -0.55406433       1.48795033       1.34272393      -0.00046906       0.00274284      -0.00195146
Zn       0.49818988       1.72365504      23.56302998       0.30515565      -0.51363715       4.09874676       0.00076808       0.00099488       0.00134947
C        0.01451594       0.77097436      25.18390984      -0.49135952      -0.21949945       0.98121298      -0.00038539       0.00313308       0.00179281
H        0.69929109      -0.08499310      25.24324854       0.31052989       0.16896977      -0.55348284      -0.00057557       0.00309091       0.00360115
H       -0.96525293       0.34560313      24.94559183       0.03236457       0.14355431      -0.29729248      -0.00034035       0.00334610       0.00187212
C       -0.04703829       1.47579445      26.53120750      -0.08636333      -0.27041099      -0.32265717      -0.00117895       0.00385865       0.00164468
H        0.91665229       1.90569344      26.83943046       0.01581337      -0.03156695       0.01747578      -0.00027676       0.00159213       0.00331744
H       -0.34518008       0.76666065      27.31868882       0.10640329       0.00766188      -0.05612254      -0.00332703       0.00393660       0.00097530
H       -0.77127957       2.29938963      26.53722110       0.03816103       0.09425998       0.05408590       0.00066388       0.00595974       0.00100680
Zn       3.54596621       1.18255605      23.28409380       1.06993031      -1.81252050       0.56553725      -0.00011647       0.00194337       0.00236972
C        3.39513969      -0.37212433      24.49449941      -0.38173236       0.53439993       0.23202204       0.00050119       0.00444022       0.00498457
H        4.23704596      -1.02697477      24.20251099      -0.09926184      -0.12236299      -0.05721433       0.00049441       0.00453675       0.00609280
H        2.46801024      -0.85672177      24.15024864       0.13716773      -0.13786514      -0.03863425       0.00101299       0.00282587       0.00581992
C        3.35852426      -0.17733776      26.01032219       0.14298327      -0.15663228       0.71074720       0.00089869       0.00521145       0.00446956
H        2.51420965       0.45598994      26.30928261       0.05371804      -0.14849500      -0.07341492       0.00188685       0.00638136       0.00624653
H        4.27445842       0.29064605      26.39123090      -0.24476276       0.23719261      -0.20394214       0.00166307       0.00467117       0.00482115
H        3.24848715      -1.13456464      26.54661962       0.18683373       0.04572921      -0.08973499      -0.00012845       0.00523726       0.00487009
Zn       3.43725517       7.44169333      23.06691905      -3.13430569       1.35537965      -0.00612730      -0.00016271       0.00246442      -0.00703738
Zn       0.25635405       7.87383081      23.90293408       0.41560611       1.34018650       1.68695935       0.00056979       0.00328586      -0.00165012
C       -0.56817057       7.98333710      25.68690114      -0.82868519      -1.09192800      -0.45987868       0.00200287       0.00112895      -0.00036345
H       -1.26204855       7.13367966      25.69941192      -0.08352796      -0.03426287       0.08618913       0.00631237      -0.00200456      -0.00206237
H       -1.18905650       8.88167617      25.61598959       0.07050258      -0.16941223      -0.27127061      -0.00023955      -0.00114107       0.00003419
C        0.21137438       8.01352488      26.99800473      -0.22284818      -0.16739202      -0.79562683       0.00044415       0.00089589      -0.00025084
H        0.94715286       8.82779768      27.03985875      -0.08797178       0.01302605       0.20310598       0.00077095       0.00073462       0.00080477
H        0.74882402       7.07444082      27.17780328      -0.00954858      -0.06009545       0.23836413       0.00043745       0.00061062       0.00003837
H       -0.47364333       8.15810775      27.85252643       0.12184773       0.11875893       0.16586927      -0.00033349       0.00061582      -0.00092641
Zn       5.58536778       5.55016069      22.75144748       1.32473998       0.74145982       0.56500241       0.00021348       0.00086023      -0.00158641
C        6.73318182       4.39650049      23.89178923       0.72819835       0.46773839       0.34548072       0.00006693       0.00151164      -0.00055504
H        7.70634786       4.23375611      23.40441059      -0.06158844      -0.36189615      -0.03599013      -0.00006613       0.00135151      -0.00075985
H        6.13330150       3.47053416      23.80664895      -0.01196652       0.16952132      -0.36385128       0.00003701       0.00158296      -0.00051295
C        6.91818152       4.74802803      25.36512019      -0.23207256       0.35097582       1.43518404       0.00064554       0.00164980      -0.00064233
H        5.96018882       4.85254951      25.88541294      -0.10543379      -0.17419505      -0.03322018       0.00061130       0.00267167      -0.00068228
H        7.45101264       5.69377015      25.48610622       0.11001597      -0.00717132      -0.24133804       0.00141823       0.00112275      -0.00086777
H        7.50111932       3.98707551      25.89860272      -0.24390181      -0.01238482       0.10975530       0.00007449       0.00131006      -0.00048263
C        3.54491133       3.87887143      25.33640392       0.26337327      -0.16603808       0.06459243       0.00436833       0.01225018      -0.00298972
C        3.19907625       6.21439585      25.76046753      -0.07520059      -0.82970630       0.18491116      -0.00004682       0.01424654      -0.01681990
C        3.17086389       5.96781461      27.12391245       0.07122093      -0.58002916      -0.26043888       0.00523300       0.01800704      -0.01074267
C        3.48816828       3.61833038      26.70018057      -0.27959068       0.74007334       0.51197503       0.01096161       0.02130271       0.00483586
C        3.42677499       5.18499546      24.82885585       0.13052763      -0.13190408      -0.84045224      -0.00017354       0.00690076      -0.00881401
C        3.33981574       4.67117372      27.61910684      -0.76799110       0.62094916       0.01182952       0.01218926       0.02876797      -0.01211130
H        3.05001290       6.79508758      27.82513818      -0.01426271       0.29498044      -0.08836549       0.00337878       0.02680018      -0.01774648
H        3.07300647       7.24621746      25.41768309       0.01662967       0.01918085      -0.00177018      -0.00242113       0.01114956      -0.02013196
H        3.57597618       2.59375602      27.06203869      -0.18592741       0.19361813       0.29669809       0.01418950       0.02124735       0.00516997
H        3.70715112       3.06076592      24.63203440      -0.26324742       0.08179587      -0.05398510       0.00211164       0.00755408       0.00428447
O        3.55903404       5.44825284      23.51050308      -0.34198245       0.54075050       0.65545970      -0.00176146      -0.00055693      -0.01201710
N        3.36406563       4.42950715      29.00470423      -2.09668688       0.78802089      -1.10850579       0.00087417       0.04082573       0.00747768
H        3.22977369       5.27928470      29.54775312      -0.51272569       0.29868991       0.02779909       0.02493368       0.03781349      -0.00851809
H        4.23711390       3.97651760      29.29179528      -0.08524513      -0.17212128       0.17350948      -0.02580377      -0.01181587       0.00970017
Zn       4.12654434       2.28062522      30.82004278       0.00000000       0.00000000       0.00000000       0.04963650      -0.04370727       0.07185471
C        2.94220949       1.42600867      32.09750934       0.00000000       0.00000000       0.00000000      -0.01089330      -0.01697923       0.03983723
C        1.87604451       2.21351217      32.86347737       0.00000000       0.00000000       0.00000000      -0.00920585       0.01447027       0.01475697
H        2.49705152       0.54332660      31.60954568       0.00000000       0.00000000       0.00000000      -0.03708974       0.00778465       0.01328154
H        3.68676609       1.02365133      32.80894714       0.00000000       0.00000000       0.00000000      -0.04763755      -0.05890477       0.05418428
H        2.26616382       3.14699539      33.29292944       0.00000000       0.00000000       0.00000000       0.00826829       0.00354632       0.02253171
H        1.47318839       1.62052373      33.70052887       0.00000000       0.00000000       0.00000000      -0.06192988       0.02961827       0.00338906
H        1.02799904       2.48676360      32.22236911       0.00000000       0.00000000       0.00000000       0.01365901       0.04328013      -0.01119671
C        5.84101042       2.60725313      29.91439708       0.00000000       0.00000000       0.00000000       0.01209323      -0.03789266       0.01688840
H        5.82465306       2.94069131      28.86581069       0.00000000       0.00000000       0.00000000      -0.03473952      -0.04325073       0.01188839
H        5.96171934       0.47214358      29.43719351       0.00000000       0.00000000       0.00000000       0.05951685      -0.03534966       0.00799663
C        6.51340480       1.22665184      30.01656358       0.00000000       0.00000000       0.00000000       0.04683421      -0.02494503       0.00481784
H        6.54502379       0.86769058      31.05612974       0.00000000       0.00000000       0.00000000       0.06951120      -0.03272220       0.00352374
H        6.41993464       3.36651891      30.46489780       0.00000000       0.00000000       0.00000000       0.02160644      -0.02229077      -0.00822818
H        7.54802100       1.22751310      29.64368809       0.00000000       0.00000000       0.00000000       0.04419131       0.00781542      -0.00628657
117
Lattice="6.733 0.0 0.0 6.447765397510814e-16 10.477 0.0 2.449293598294707e-15 2.449293598294707e-15 40.0" Properties=species:S:1:pos:R:3:momenta:R:3:forces:R:3 energy=-587.7023009038173 pbc="T T F"
Zn       3.63733633       0.46887119      14.17981652       0.00000000       0.00000000       0.00000000       0.00000000       0.00000000       0.00000000
Zn       5.25956564       0.53790875      17.02235560       2.01606379      -0.18529759       2.05932681      -0.00000128       0.00028415       0.00136269
Zn       3.66959271       0.49481493      19.71754954      -2.31636486      -0.57873544      -1.47380595      -0.00005121       0.00025842       0.00156113
O        3.63733633       2.46041009      14.17981652       0.00000000       0.00000000       0.00000000       0.00000000       0.00000000       0.00000000
O        5.26230051       2.51989131      17.06944312      -0.19848679      -0.23210539      -0.41071758       0.00002572       0.00022585      -0.00046409
O        3.58049373       2.48852720      19.79592358       0.17668446      -0.37662459       0.20103344       0.00008098       0.00009996      -0.00010566
Zn       5.31228633       3.10137119      15.14689051       0.00000000       0.00000000       0.00000000       0.00000000       0.00000000       0.00000000
Zn       3.58083967       3.14763330      17.92093542       1.67836144      -1.85468485      -0.89701908       0.00004533      -0.00011934       0.00145999
Zn       5.23801092       3.06446680      20.76282610      -0.87635929      -0.05222940      -0.92080725      -0.00016911      -0.00003331       0.00323907
O        5.31228633       5.09291009      15.14689051       0.00000000       0.00000000       0.00000000       0.00000000       0.00000000       0.00000000
O        3.58171494       5.15021727      17.94371698      -0.54487818      -0.25706518      -0.23361303      -0.00009733      -0.00002195      -0.00073278
O        5.25949373       5.03977514      20.79241425       0.83792499      -0.08823600      -0.50984554       0.00064192      -0.00049326      -0.00164513
Zn       3.63733633       5.73387119      14.17981652       0.00000000       0.00000000       0.00000000       0.00000000       0.00000000       0.00000000
Zn       5.26887087       5.77147040      17.03376685      -1.77764866      -4.79598197       1.30257035      -0.00002226       0.00019949       0.00153131
Zn       3.66653694       5.75511185      19.83746388       0.52329443      -1.65261085      -1.08234411       0.00027404      -0.00014619       0.00140143
O        3.63733633       7.72541009      14.17981652       0.00000000       0.00000000       0.00000000       0.00000000       0.00000000       0.00000000
O        5.25818348       7.75034253      17.07073432       0.44123338      -0.74465043      -0.47395890      -0.00000471       0.00010184      -0.00062854
O        3.54309697       7.73400285      19.90993639      -0.30110505      -0.78616273      -0.33589456      -0.00002699       0.00008254      -0.00133426
Zn       5.31228633       8.36637119      15.14689051       0.00000000       0.00000000       0.00000000       0.00000000       0.00000000       0.00000000
Zn       3.57833610       8.33004774      17.97774402       1.25359046      -0.02531170      -1.46968192       0.00004064       0.00002736       0.00109195
Zn       5.28661912       8.38823737      20.81203127       1.81130415       2.12374629      -0.56032155       0.00094850       0.00036528       0.00089583
O        5.31228633      10.35791009      15.14689051       0.00000000       0.00000000       0.00000000       0.00000000       0.00000000       0.00000000
O        3.57985301      10.32830272      17.85246557       0.13355147       0.28894087      -0.13369384       0.00002498       0.00011901      -0.00013160
O        5.26476825      10.32501318      20.64457637      -0.28825895      -0.18717282      -0.38433345       0.00032034      -0.00022484      -0.00110195
Zn       0.28743633       0.46887119      14.17981652       0.00000000       0.00000000       0.00000000       0.00000000       0.00000000       0.00000000
Zn       1.90328179       0.54309314      17.03419015       0.69859440       3.98647684      -1.77780641       0.00007541       0.00029850       0.00136502
Zn       0.11490816       0.52932322      19.72396339      -0.50404099       1.39441440      -1.59101796       0.00048600       0.00041885       0.00146197
O        0.28743633       2.46041009      14.17981652       0.00000000       0.00000000       0.00000000       0.00000000       0.00000000       0.00000000
O        1.89659565       2.52309373      17.07111460       0.81467638      -0.00170316      -0.95132904       0.00000110       0.00023988      -0.00048236
O        0.20450866       2.51797439      19.81945676       0.01350509       0.68826315      -0.14152633      -0.00004013       0.00019353      -0.00001558
Zn       1.96238633       3.10137119      15.14689051       0.00000000       0.00000000       0.00000000       0.00000000       0.00000000       0.00000000
Zn       0.21285574       3.14072847      17.92608511       0.44137727      -1.26839135       1.15141526      -0.00003584      -0.00002446       0.00153017
Zn       1.90666113       2.97249056      20.75799760      -0.67096441      -0.24492916      -1.63078059       0.00018073       0.00030157       0.00229652
O        1.96238633       5.09291009      15.14689051       0.00000000       0.00000000       0.00000000       0.00000000       0.00000000       0.00000000
O        0.21529973       5.14144910      17.93860572       0.87509253      -1.03484293      -0.05888451      -0.00001302       0.00008588      -0.00035966
O        1.89815322       5.03696802      20.73086775      -0.00030986      -0.51519890      -0.14112635       0.00012889       0.00020153      -0.00012988
Zn       0.28743633       5.73387119      14.17981652       0.00000000       0.00000000       0.00000000       0.00000000       0.00000000       0.00000000
Zn       1.89691426       5.77512420      17.04545957       1.43591329       1.91128097      -0.70734646      -0.00008973       0.00024174       0.00145805
Zn       0.12922523       5.73954555      19.83864106      -1.58965564      -0.92997951       0.33955032       0.00058202       0.00009846       0.00176783
O        0.28743633       7.72541009      14.17981652       0.00000000       0.00000000       0.00000000       0.00000000       0.00000000       0.00000000
O        1.89845502       7.75208387      17.07046466       0.58567127       1.76717174      -0.65927197       0.00008414       0.00011948      -0.00067823
O        0.19287935       7.71334299      19.82017827      -0.40113038       0.49733257       0.07003287       0.00061382       0.00017536      -0.00149167
Zn       1.96238633       8.36637119      15.14689051       0.00000000       0.00000000       0.00000000       0.00000000       0.00000000       0.00000000
Zn       0.21096884       8.36034819      17.92553070      -0.87151382      -0.09003902       1.41378329       0.00003760       0.00013581       0.00068473
Zn       1.80994302       8.34829924      20.77026679       0.84206610      -0.26504975       1.56877521      -0.00020742       0.00035310       0.00081760
O        1.96238633      10.35791009      15.14689051       0.00000000       0.00000000       0.00000000       0.00000000       0.00000000       0.00000000
O        0.21580399      10.36259028      17.86029137       0.59501245       0.33545081      -0.96124827       0.00002013       0.00020536      -0.00022250
O        1.88512403      10.36655563      20.56233207      -0.07273279      -0.18960606       0.76668970       0.00026308       0.00044435      -0.00063325
H        5.34034924       0.96562756      21.81064799       0.29693377       0.20694669       0.08482862       0.00011510       0.00004251       0.00186969
O        5.25747606       1.81838144      22.36901358       0.50966448       0.34514619       0.76564573      -0.00053623       0.00002886       0.00000939
H        1.86938215       0.45928239      21.39877313      -0.06975996      -0.07350286      -0.30523529       0.00061728       0.00064157       0.00019628
O        1.95642292       1.86716482      22.35135605       0.29962534       0.00508976      -0.40514671       0.00024727      -0.00117430      -0.00042900
O        5.27812889       7.55727103      22.60100985      -0.14050377      -0.08400032      -0.31784105       0.00148187       0.00356363      -0.00102214
H        1.93886504       5.33692878      21.66339587       0.11248870      -0.50191521       0.36445378       0.00258611      -0.00054134      -0.00007946
O        1.68004680       7.84000681      22.63927938      -0.55406433       1.48795033       1.34272393      -0.00050459       0.00280521      -0.00144150
Zn       0.49745761       1.71991604      23.56289581       0.30515565      -0.51363715       4.09874676       0.00360775       0.00040734       0.00418742
C        0.01612830       0.76333502      25.18248693      -0.49135952      -0.21949945       0.98121298      -0.00067384       0.00250430       0.00334513
H        0.70139504      -0.09235247      25.23828136       0.31052989       0.16896977      -0.55348284      -0.00056521       0.00233831       0.00270548
H       -0.96456647       0.33875460      24.94624365       0.03236457       0.14355431      -0.29729248      -0.00030686       0.00283147       0.00163531
C       -0.04166091       1.46706663      26.53021410      -0.08636333      -0.27041099      -0.32265717       0.00043698       0.00308718       0.00333607
H        0.91968859       1.90519189      26.83303142       0.01581337      -0.03156695       0.01747578       0.00043042       0.00054598       0.00527646
H       -0.33079599       0.75951809      27.32221271       0.10640329       0.00766188      -0.05612254      -0.00001819       0.00339606       0.00294257
H       -0.77234820       2.28483316      26.53922424       0.03816103       0.09425998       0.05408590       0.00196731       0.00428366       0.00505448
Zn       3.54557672       1.17617767      23.28230253       1.06993031      -1.81252050       0.56553725       0.00030474       0.00052918       0.00418868
C        3.39636763      -0.38243430      24.48878382      -0.38173236       0.53439993       0.23202204       0.00057150       0.00128870       0.00420334
H        4.23819606      -1.03711446      24.19466654      -0.09926184      -0.12236299      -0.05721433       0.00058445       0.00162706       0.00316497
H        2.46792540      -0.86314447      24.14333989       0.13716773      -0.13786514      -0.03863425       0.00007603       0.00142152       0.00517266
C        3.35807864      -0.19269337      26.00567145       0.14298327      -0.15663228       0.71074720       0.00273932       0.00341752       0.00424357
H        2.51140695       0.43726465      26.30475040       0.05371804      -0.14849500      -0.07341492       0.00143822       0.00087655       0.00501016
H        4.27254351       0.27542091      26.39021591      -0.24476276       0.23719261      -0.20394214       0.00118928       0.00623750       0.00247257
H        3.25023586      -1.15133658      26.53957119       0.18683373       0.04572921      -0.08973499       0.00639407       0.00374736       0.00564438
Zn       3.43978446       7.43362433      23.09526935      -3.13430569       1.35537965      -0.00612730       0.00094573       0.00778857      -0.00276906
Zn       0.26499519       7.86746949      23.90553121       0.41560611       1.34018650       1.68695935       0.00206755       0.00356358       0.00182412
C       -0.56093541       7.97089045      25.68832536      -0.82868519      -1.09192800      -0.45987868       0.00043159      -0.00020301       0.00067227
H       -1.24171968       7.11113325      25.70045750      -0.08352796      -0.03426287       0.08618913       0.00294887      -0.00208102      -0.00109546
H       -1.19179295       8.86206419      25.61461255       0.07050258      -0.16941223      -0.27127061      -0.00149276      -0.00157840       0.00085855
C        0.21534098       8.01163689      27.00073028      -0.22284818      -0.16739202      -0.79562683       0.00018340       0.00084503       0.00050528
H        0.94673344       8.82964812      27.04093738      -0.08797178       0.01302605       0.20310598      -0.00004468       0.00075224       0.00061282
H        0.75746969       7.07610084      27.18633581      -0.00954858      -0.06009545       0.23836413      -0.00045804       0.00079656       0.00141294
H       -0.47232028       8.15634932      27.85266954       0.12184773       0.11875893       0.16586927       0.00004489       0.00195151      -0.00018404
Zn       5.58463697       5.54822073      22.75842669       1.32473998       0.74145982       0.56500241      -0.00200348       0.00204902       0.00129509
C        6.73316501       4.39115672      23.89377967       0.72819835       0.46773839       0.34548072      -0.00050918       0.00053571      -0.00100775
H        7.70674602       4.22956932      23.40694762      -0.06158844      -0.36189615      -0.03599013      -0.00011981       0.00170648      -0.00079269
H        6.13352419       3.46534533      23.80679766      -0.01196652       0.16952132      -0.36385128       0.00026508       0.00034301      -0.00194465
C        6.91590326       4.73922946      25.36800989      -0.23207256       0.35097582       1.43518404      -0.00171371      -0.00005825      -0.00079717
H        5.95693047       4.83422267      25.88840730      -0.10543379      -0.17419505      -0.03322018      -0.00227086      -0.00143894      -0.00141166
H        7.44253420       5.68818921      25.49304677       0.11001597      -0.00717132      -0.24133804      -0.00247518       0.00014672      -0.00002161
H        7.50285056       3.98020091      25.89902905      -0.24390181      -0.01238482       0.10975530      -0.00193529       0.00004358      -0.00097635
C        3.52731783       3.83110779      25.33586497       0.26337327      -0.16603808       0.06459243      -0.00338837       0.01337453      -0.02145042
C        3.19883437       6.15994285      25.82221230      -0.07520059      -0.82970630       0.18491116      -0.01023236       0.01680151      -0.03816538
C        3.15029954       5.87469628      27.17760814       0.07122093      -0.58002916      -0.26043888      -0.00807932       0.01926503      -0.01928729
C        3.44087639       3.53319686      26.69144984      -0.27959068       0.74007334       0.51197503      -0.00251649       0.01823736      -0.00891291
C        3.42669794       5.15311326      24.86680374       0.13052763      -0.13190408      -0.84045224      -0.00735682       0.00577253      -0.01585824
C        3.28729124       4.56045117      27.62880690      -0.76799110       0.62094916       0.01182952      -0.00540277       0.02719082      -0.03697205
H        3.03234491       6.68598532      27.89873144      -0.01426271       0.29498044      -0.08836549       0.00142934       0.02117093      -0.02907954
H        3.08296877       7.19927613      25.50183045       0.01662967       0.01918085      -0.00177018      -0.00445359       0.01293863      -0.02971855
H        3.52106592       2.50319510      27.03547523      -0.18592741       0.19361813       0.29669809       0.00133334       0.02187838      -0.00188517
H        3.70383922       3.03281694      24.61237183      -0.26324742       0.08179587      -0.05398510       0.00197628       0.00896432      -0.01433245
O        3.56514747       5.45200471      23.55781881      -0.34198245       0.54075050       0.65545970      -0.00319252       0.00515413      -0.02321209
N        3.36229795       4.27453206      29.02009820      -2.09668688       0.78802089      -1.10850579      -0.01162350       0.03118729      -0.01309872
H        3.10666693       5.09649311      29.56986022      -0.51272569       0.29868991       0.02779909      -0.07336724       0.01365051      -0.01859809
H        4.34781647       4.03893213      29.24578844      -0.08524513      -0.17212128       0.17350948      -0.14477939       0.21486239      -0.06182686
Zn       3.89473531       2.48038402      30.51387605       0.00000000       0.00000000       0.00000000       0.19260296      -0.08031882       0.10992616
C        2.94496159       1.49386819      31.90705170       0.00000000       0.00000000       0.00000000      -0.01443223      -0.02330754       0.03166248
C        1.89290337       2.16938945      32.78917630       0.00000000       0.00000000       0.00000000      -0.01179330       0.00334968       0.01026146
H        2.56319177       0.55435597      31.47868609       0.00000000       0.00000000       0.00000000      -0.03433433      -0.00390750       0.00517541
H        3.81802367       1.20428414      32.52027092       0.00000000       0.00000000       0.00000000      -0.03917793      -0.06790926       0.05357750
H        2.24207741       3.12912869      33.19638074       0.00000000       0.00000000       0.00000000       0.00172635      -0.00279034       0.01273301
H        1.62598796       1.53475703      33.65105690       0.00000000       0.00000000       0.00000000      -0.04584565       0.01095047       0.00701770
H        0.96504903       2.37211617      32.24006680       0.00000000       0.00000000       0.00000000       0.00337049       0.02266484      -0.00927953
C        5.77781993       2.78876930      29.84921391       0.00000000       0.00000000       0.00000000       0.01366512      -0.10185616       0.08036495
H        5.96624977       3.15620519      28.82373245       0.00000000       0.00000000       0.00000000      -0.11837786      -0.05915963       0.05590316
H        5.74598482       0.65979362      29.37169941       0.00000000       0.00000000       0.00000000       0.10690097      -0.05918379       0.00242729
C        6.31279507       1.36169631      30.00296908       0.00000000       0.00000000       0.00000000       0.10229271      -0.07068081       0.01847960
H        6.19270554       1.01975581      31.04143533       0.00000000       0.00000000       0.00000000       0.11137083      -0.10703797       0.00805150
H        6.31241234       3.48821948      30.51473289       0.00000000       0.00000000       0.00000000       0.02359742      -0.06713584       0.04264388
H        7.37495510       1.25671673      29.73578211       0.00000000       0.00000000       0.00000000       0.10342685      -0.02450282       0.00312471
117
Lattice="6.733 0.0 0.0 6.447765397510814e-16 10.477 0.0 2.449293598294707e-15 2.449293598294707e-15 40.0" Properties=species:S:1:pos:R:3:momenta:R:3:forces:R:3 energy=-587.051957247594 pbc="T T F"
Zn       3.63733633       0.46887119      14.17981652       0.00000000       0.00000000       0.00000000       0.00000000       0.00000000       0.00000000
Zn       5.25958978       0.53744408      17.02040633       2.01606379      -0.18529759       2.05932681       0.00004126       0.00002445      -0.00020596
Zn       3.66971834       0.49434870      19.71546341      -2.31636486      -0.57873544      -1.47380595      -0.00005373       0.00015214      -0.00013172
O        3.63733633       2.46041009      14.17981652       0.00000000       0.00000000       0.00000000       0.00000000       0.00000000       0.00000000
O        5.26225874       2.51951598      17.07016252      -0.19848679      -0.23210539      -0.41071758      -0.00000939       0.00004748       0.00022092
O        3.58058882       2.48841785      19.79670483       0.17668446      -0.37662459       0.20103344       0.00001241       0.00020796       0.00052523
Zn       5.31228633       3.10137119      15.14689051       0.00000000       0.00000000       0.00000000       0.00000000       0.00000000       0.00000000
Zn       3.58081900       3.14768847      17.91903596       1.67836144      -1.85468485      -0.89701908       0.00000571      -0.00009964       0.00016196
Zn       5.23825184       3.06392301      20.75956058      -0.87635929      -0.05222940      -0.92080725      -0.00002876      -0.00034236       0.00105649
O        5.31228633       5.09291009      15.14689051       0.00000000       0.00000000       0.00000000       0.00000000       0.00000000       0.00000000
O        3.58186150       5.15011754      17.94492942      -0.54487818      -0.25706518      -0.23361303       0.00006295      -0.00005315       0.00044436
O        5.25867014       5.04040787      20.79544819       0.83792499      -0.08823600      -0.50984554       0.00004962       0.00008265       0.00049072
Zn       3.63733633       5.73387119      14.17981652       0.00000000       0.00000000       0.00000000       0.00000000       0.00000000       0.00000000
Zn       5.26881403       5.77117055      17.03151130      -1.77764866      -4.79598197       1.30257035      -0.00006195      -0.00010276      -0.00019174
Zn       3.66623878       5.75490680      19.83544385       0.52329443      -1.65261085      -1.08234411       0.00002739      -0.00049512      -0.00006246
O        3.63733633       7.72541009      14.17981652       0.00000000       0.00000000       0.00000000       0.00000000       0.00000000       0.00000000
O        5.25825036       7.75020912      17.07171627       0.44123338      -0.74465043      -0.47395890       0.00000874      -0.00003327       0.00024141
O        3.54387462       7.73348389      19.91194274      -0.30110505      -0.78616273      -0.33589456       0.00075695      -0.00051913       0.00074957
Zn       5.31228633       8.36637119      15.14689051       0.00000000       0.00000000       0.00000000       0.00000000       0.00000000       0.00000000
Zn       3.57833148       8.32998865      17.97612747       1.25359046      -0.02531170      -1.46968192       0.00006891      -0.00010321      -0.00000757
Zn       5.28545984       8.38781246      20.81079193       1.81130415       2.12374629      -0.56032155       0.00047855       0.00062049      -0.00026106
O        5.31228633      10.35791009      15.14689051       0.00000000       0.00000000       0.00000000       0.00000000       0.00000000       0.00000000
O        3.57982211      10.32813367      17.85286419       0.13355147       0.28894087      -0.13369384       0.00001568      -0.00002343       0.00016531
O        5.26435157      10.32550654      20.64649221      -0.28825895      -0.18717282      -0.38433345      -0.00008942       0.00026324       0.00020793
Zn       0.28743633       0.46887119      14.17981652       0.00000000       0.00000000       0.00000000       0.00000000       0.00000000       0.00000000
Zn       1.90320171       0.54266081      17.03222645       0.69859440       3.98647684      -1.77780641      -0.00003578      -0.00000012      -0.00019975
Zn       0.11432741       0.52854162      19.72209721      -0.50404099       1.39441440      -1.59101796       0.00002044      -0.00008335       0.00014373
O        0.28743633       2.46041009      14.17981652       0.00000000       0.00000000       0.00000000       0.00000000       0.00000000       0.00000000
O        1.89656747       2.52278342      17.07193448       0.81467638      -0.00170316      -0.95132904      -0.00001059       0.00002483       0.00027221
O        0.20426216       2.51763130      19.82031579       0.01350509       0.68826315      -0.14152633      -0.00006516       0.00002192       0.00073556
Zn       1.96238633       3.10137119      15.14689051       0.00000000       0.00000000       0.00000000       0.00000000       0.00000000       0.00000000
Zn       0.21284814       3.14061856      17.92414969       0.44137727      -1.26839135       1.15141526      -0.00003522      -0.00015448       0.00037439
Zn       1.90641577       2.97154133      20.75520331      -0.67096441      -0.24492916      -1.63078059      -0.00001251      -0.00033313       0.00055180
O        1.96238633       5.09291009      15.14689051       0.00000000       0.00000000       0.00000000       0.00000000       0.00000000       0.00000000
O        0.21526247       5.14118096      17.93920010       0.87509253      -1.03484293      -0.05888451       0.00001433      -0.00010601       0.00017249
O        1.89798228       5.03665029      20.73148710      -0.00030986      -0.51519890      -0.14112635       0.00016459      -0.00007002       0.00045247
Zn       0.28743633       5.73387119      14.17981652       0.00000000       0.00000000       0.00000000       0.00000000       0.00000000       0.00000000
Zn       1.89705147       5.77466894      17.04333636       1.43591329       1.91128097      -0.70734646       0.00011552      -0.00014275      -0.00019041
Zn       0.12834466       5.73933596      19.83594355      -1.58965564      -0.92997951       0.33955032       0.00010419      -0.00007305      -0.00034301
O        0.28743633       7.72541009      14.17981652       0.00000000       0.00000000       0.00000000       0.00000000       0.00000000       0.00000000
O        1.89837303       7.75184247      17.07154725       0.58567127       1.76717174      -0.65927197       0.00001902      -0.00004348       0.00033914
O        0.19235023       7.71318748      19.82265841      -0.40113038       0.49733257       0.07003287       0.00003994      -0.00007976       0.00053558
Zn       1.96238633       8.36637119      15.14689051       0.00000000       0.00000000       0.00000000       0.00000000       0.00000000       0.00000000
Zn       0.21096458       8.36024419      17.92470033      -0.87151382      -0.09003902       1.41378329      -0.00003582       0.00003894       0.00006488
Zn       1.81093861       8.34749249      20.76902195       0.84206610      -0.26504975       1.56877521       0.00020447      -0.00001613      -0.00049214
O        1.96238633      10.35791009      15.14689051       0.00000000       0.00000000       0.00000000       0.00000000       0.00000000       0.00000000
O        0.21578409      10.36238550      17.86083125       0.59501245       0.33545081      -0.96124827      -0.00003280       0.00005318       0.00031017
O        1.88485414      10.36568990      20.56322139      -0.07273279      -0.18960606       0.76668970       0.00000191       0.00000397       0.00018343
H        5.34014722       0.96489281      21.80957773       0.29693377       0.20694669       0.08482862      -0.00004999      -0.00006373       0.00134310
O        5.25859884       1.81688512      22.37128775       0.50966448       0.34514619       0.76564573       0.00010216      -0.00036024       0.00156266
H        1.86866888       0.45812532      21.39899702      -0.06975996      -0.07350286      -0.30523529       0.00014676      -0.00035355       0.00045367
O        1.95609022       1.86807244      22.35270308       0.29962534       0.00508976      -0.40514671       0.00017922      -0.00000528       0.00044962
O        5.27655399       7.55379351      22.60330585      -0.14050377      -0.08400032      -0.31784105       0.00072317       0.00134925       0.00082479
H        1.93513423       5.33792928      21.66333496       0.11248870      -0.50191521       0.36445378       0.00046800      -0.00002540      -0.00021801
O        1.68189162       7.83780133      22.64141499      -0.55406433       1.48795033       1.34272393       0.00110995       0.00026494       0.00027534
Zn       0.49291045       1.71967173      23.55891658       0.30515565      -0.51363715       4.09874676       0.00032896       0.00067512       0.00151166
C        0.01719023       0.76262430      25.18126465      -0.49135952      -0.21949945       0.98121298       0.00045964       0.00208374       0.00267349
H        0.70169920      -0.09345735      25.23736047       0.31052989       0.16896977      -0.55348284      -0.00030116       0.00161995       0.00251696
H       -0.96406623       0.33775135      24.94780969       0.03236457       0.14355431      -0.29729248       0.00024570       0.00243432       0.00303786
C       -0.03971076       1.46511124      26.52991075      -0.08636333      -0.27041099      -0.32265717       0.00198050       0.00112520       0.00304167
H        0.92196393       1.90648960      26.82837611       0.01581337      -0.03156695       0.01747578       0.00190864       0.00105632       0.00274621
H       -0.32607033       0.75638676      27.32272043       0.10640329       0.00766188      -0.05612254       0.00309053       0.00025371       0.00266886
H       -0.77226552       2.28153005      26.53938443       0.03816103       0.09425998       0.05408590       0.00199214       0.00160185       0.00541349
Zn       3.54456703       1.17541691      23.27945069       1.06993031      -1.81252050       0.56553725      -0.00022480       0.00051345       0.00257049
C        3.39641506      -0.38250913      24.48872440      -0.38173236       0.53439993       0.23202204       0.00056113       0.00150982       0.00390583
H        4.23790310      -1.03748462      24.19499043      -0.09926184      -0.12236299      -0.05721433       0.00046072       0.00162179       0.00343053
H        2.46835127      -0.86421720      24.14383661       0.13716773      -0.13786514      -0.03863425       0.00030802       0.00079401       0.00513076
C        3.35780268      -0.19416952      26.00580907       0.14298327      -0.15663228       0.71074720       0.00226061       0.00194356       0.00405983
H        2.51066355       0.43585454      26.30402467       0.05371804      -0.14849500      -0.07341492       0.00072380       0.00013807       0.00410216
H        4.27270333       0.27424643      26.38975014      -0.24476276       0.23719261      -0.20394214       0.00139213       0.00476593       0.00206385
H        3.25023722      -1.15308082      26.53953625       0.18683373       0.04572921      -0.08973499       0.00544161       0.00230850       0.00480429
Zn       3.43897802       7.42406573      23.10019545      -3.13430569       1.35537965      -0.00612730       0.00123916       0.00191093      -0.00242077
Zn       0.26343807       7.86377077      23.90327367       0.41560611       1.34018650       1.68695935       0.00072003       0.00134889       0.00042046
C       -0.56031094       7.96998807      25.68782326      -0.82868519      -1.09192800      -0.45987868       0.00086249      -0.00036896       0.00016310
H       -1.24161852       7.11058784      25.70156494      -0.08352796      -0.03426287       0.08618913       0.00270048      -0.00204196      -0.00007532
H       -1.19109521       8.86122925      25.61398706       0.07050258      -0.16941223      -0.27127061      -0.00125192      -0.00184771       0.00034299
C        0.21562432       8.01106957      27.00060252      -0.22284818      -0.16739202      -0.79562683       0.00014109       0.00077528       0.00041814
H        0.94671969       8.82964894      27.04018181      -0.08797178       0.01302605       0.20310598      -0.00011484       0.00083321       0.00017019
H        0.75906645       7.07615732      27.18639002      -0.00954858      -0.06009545       0.23836413       0.00021305       0.00066038       0.00124905
H       -0.47248634       8.15469644      27.85292269       0.12184773       0.11875893       0.16586927      -0.00028829       0.00071205       0.00005946
Zn       5.58778917       5.54661085      22.75682498       1.32473998       0.74145982       0.56500241       0.00066505       0.00074923      -0.00062302
C        6.73387046       4.39089937      23.89496345       0.72819835       0.46773839       0.34548072      -0.00051877       0.00037890      -0.00017312
H        7.70697433       4.22764321      23.40776256      -0.06158844      -0.36189615      -0.03599013      -0.00011263       0.00072267      -0.00001420
H        6.13335137       3.46554620      23.80867669      -0.01196652       0.16952132      -0.36385128       0.00000653       0.00046035      -0.00074716
C        6.91850500       4.73890662      25.36908749      -0.23207256       0.35097582       1.43518404      -0.00014592      -0.00024928      -0.00016015
H        5.95986102       4.83512123      25.89026050      -0.10543379      -0.17419505      -0.03322018      -0.00059662      -0.00062660       0.00003812
H        7.44574665       5.68769717      25.49365237       0.11001597      -0.00717132      -0.24133804      -0.00055664      -0.00009414       0.00022104
H        7.50585184       3.97976326      25.89973478      -0.24390181      -0.01238482       0.10975530      -0.00039184      -0.00028560      -0.00038916
C        3.53117015       3.81740146      25.35901897       0.26337327      -0.16603808       0.06459243       0.00399972       0.00612393      -0.01483094
C        3.21140006       6.14006024      25.86586456      -0.07520059      -0.82970630       0.18491116       0.00386224       0.00089783      -0.01509264
C        3.16080157       5.84359144      27.21821698       0.07122093      -0.58002916      -0.26043888       0.00538208      -0.00323404       0.02103955
C        3.44422075       3.50704717      26.71081817      -0.27959068       0.74007334       0.51197503       0.00396245      -0.00168940       0.01540155
C        3.43499091       5.14226844      24.89659158       0.13052763      -0.13190408      -0.84045224       0.00098835      -0.00107353       0.01032663
C        3.29501655       4.52021451      27.67439539      -0.76799110       0.62094916       0.01182952       0.00415047      -0.00254738      -0.00898413
H        3.02921298       6.65266910      27.93959015      -0.01426271       0.29498044      -0.08836549      -0.00004070       0.00452430      -0.00944308
H        3.08784143       7.17959218      25.54815829       0.01662967       0.01918085      -0.00177018      -0.00199697      -0.00368379       0.00337031
H        3.52013874       2.46945274      27.03407648      -0.18592741       0.19361813       0.29669809      -0.00119692       0.00059225      -0.00787240
H        3.70114018       3.02282490      24.62981526      -0.26324742       0.08179587      -0.05398510      -0.00135222       0.00527836      -0.00198572
O        3.56927614       5.44725458      23.59018592      -0.34198245       0.54075050       0.65545970       0.00105161       0.00003274      -0.00024826
N        3.38105123       4.23376173      29.04359981      -2.09668688       0.78802089      -1.10850579      -0.01504075      -0.00768542       0.00796968
H        3.21407388       5.08211953      29.59034461      -0.51272569       0.29868991       0.02779909      -0.00442785      -0.01117077       0.00044783
H        4.56162989       3.72915018      29.33749132      -0.08524513      -0.17212128       0.17350948      -0.00081497      -0.03180914       0.01165611
Zn       3.59144198       2.59540681      30.33663860       0.00000000       0.00000000       0.00000000      -0.03853485       0.00966425      -0.00556718
C        2.95402609       1.52390638      31.84445807       0.00000000       0.00000000       0.00000000      -0.01325362      -0.00580921      -0.00957381
C        1.91198284       2.16725354      32.76716605       0.00000000       0.00000000       0.00000000      -0.00358584       0.00151796      -0.00797736
H        2.59236857       0.55920868      31.45776629       0.00000000       0.00000000       0.00000000      -0.02169072      -0.00017756      -0.01428477
H        3.87003203       1.29581219      32.41348670       0.00000000       0.00000000       0.00000000      -0.00890541      -0.01121174      -0.01754839
H        2.24742114       3.13571282      33.16421377       0.00000000       0.00000000       0.00000000       0.00762895      -0.00044574      -0.01044793
H        1.70243269       1.52424630      33.63821150       0.00000000       0.00000000       0.00000000      -0.00350636       0.00356273      -0.00679149
H        0.95820148       2.34443910      32.25455537       0.00000000       0.00000000       0.00000000      -0.00300796       0.00942215      -0.00605831
C        5.74278235       2.94064623      29.74664271       0.00000000       0.00000000       0.00000000       0.00487407       0.00993262       0.00570415
H        6.14301986       3.26520806      28.76851964       0.00000000       0.00000000       0.00000000       0.02569496       0.01701133       0.01687913
H        5.59237902       0.75987878      29.34577463       0.00000000       0.00000000       0.00000000      -0.00465080       0.01427660      -0.00987237
C        6.15312120       1.46709152      29.97609012       0.00000000       0.00000000       0.00000000      -0.00543412       0.00701317      -0.00035834
H        6.00149995       1.15565475      31.02014159       0.00000000       0.00000000       0.00000000      -0.00832529      -0.00477578      -0.00409320
H        6.22851450       3.58432959      30.49710964       0.00000000       0.00000000       0.00000000       0.00278057       0.00001289       0.01923071
H        7.21893940       1.30359190      29.74588190       0.00000000       0.00000000       0.00000000      -0.00863206       0.01193614      -0.00203651
117
Lattice="6.733 0.0 0.0 6.447765397510814e-16 10.477 0.0 2.449293598294707e-15 2.449293598294707e-15 40.0" Properties=species:S:1:pos:R:3:momenta:R:3:forces:R:3 energy=-587.9992158785176 pbc="T T F"
Zn       3.63733633       0.46887119      14.17981652       0.00000000       0.00000000       0.00000000       0.00000000       0.00000000       0.00000000
Zn       5.25959963       0.53729479      17.01956302       2.01606379      -0.18529759       2.05932681       0.00011986      -0.00044272      -0.00291712
Zn       3.66983744       0.49421065      19.71444296      -2.31636486      -0.57873544      -1.47380595       0.00032493      -0.00037749      -0.00352010
O        3.63733633       2.46041009      14.17981652       0.00000000       0.00000000       0.00000000       0.00000000       0.00000000       0.00000000
O        5.26224728       2.51941151      17.07057195      -0.19848679      -0.23210539      -0.41071758      -0.00002004      -0.00024955       0.00161212
O        3.58063469       2.48840746      19.79739697       0.17668446      -0.37662459       0.20103344       0.00020408       0.00001062       0.00299847
Zn       5.31228633       3.10137119      15.14689051       0.00000000       0.00000000       0.00000000       0.00000000       0.00000000       0.00000000
Zn       3.58080447       3.14778763      17.91824678       1.67836144      -1.85468485      -0.89701908      -0.00005774       0.00026049      -0.00235054
Zn       5.23835061       3.06399263      20.75807890      -0.87635929      -0.05222940      -0.92080725       0.00034273       0.00000806      -0.00403396
O        5.31228633       5.09291009      15.14689051       0.00000000       0.00000000       0.00000000       0.00000000       0.00000000       0.00000000
O        3.58194370       5.15007585      17.94564321      -0.54487818      -0.25706518      -0.23361303       0.00031612      -0.00014354       0.00295043
O        5.25852890       5.04079700      20.79686915       0.83792499      -0.08823600      -0.50984554      -0.00010498       0.00140058       0.00520443
Zn       3.63733633       5.73387119      14.17981652       0.00000000       0.00000000       0.00000000       0.00000000       0.00000000       0.00000000
Zn       5.26882649       5.77100164      17.03062989      -1.77764866      -4.79598197       1.30257035      -0.00007687      -0.00071909      -0.00300749
Zn       3.66615264       5.75477242      19.83457675       0.52329443      -1.65261085      -1.08234411      -0.00031825      -0.00092871      -0.00273249
O        3.63733633       7.72541009      14.17981652       0.00000000       0.00000000       0.00000000       0.00000000       0.00000000       0.00000000
O        5.25825309       7.75015724      17.07217194       0.44123338      -0.74465043      -0.47395890       0.00010876      -0.00018954       0.00168298
O        3.54418715       7.73332133      19.91311897      -0.30110505      -0.78616273      -0.33589456       0.00166031      -0.00087923       0.00462542
Zn       5.31228633       8.36637119      15.14689051       0.00000000       0.00000000       0.00000000       0.00000000       0.00000000       0.00000000
Zn       3.57833295       8.32997252      17.97539222       1.25359046      -0.02531170      -1.46968192       0.00006556      -0.00012930      -0.00234275
Zn       5.28532553       8.38784640      20.80966572       1.81130415       2.12374629      -0.56032155      -0.00002318       0.00090145      -0.00367734
O        5.31228633      10.35791009      15.14689051       0.00000000       0.00000000       0.00000000       0.00000000       0.00000000       0.00000000
O        3.57982307      10.32807435      17.85313560       0.13355147       0.28894087      -0.13369384       0.00002614      -0.00019337       0.00115668
O        5.26425796      10.32596120      20.64745851      -0.28825895      -0.18717282      -0.38433345      -0.00045070       0.00188824       0.00375899
Zn       0.28743633       0.46887119      14.17981652       0.00000000       0.00000000       0.00000000       0.00000000       0.00000000       0.00000000
Zn       1.90318295       0.54250678      17.03138484       0.69859440       3.98647684      -1.77780641      -0.00012388      -0.00051633      -0.00289662
Zn       0.11414658       0.52839215      19.72114056      -0.50404099       1.39441440      -1.59101796      -0.00054101      -0.00075724      -0.00291298
O        0.28743633       2.46041009      14.17981652       0.00000000       0.00000000       0.00000000       0.00000000       0.00000000       0.00000000
O        1.89656027       2.52268253      17.07239291       0.81467638      -0.00170316      -0.95132904      -0.00006121      -0.00026810       0.00183428
O        0.20421201       2.51756723      19.82111174       0.01350509       0.68826315      -0.14152633      -0.00025914      -0.00033764       0.00365794
Zn       1.96238633       3.10137119      15.14689051       0.00000000       0.00000000       0.00000000       0.00000000       0.00000000       0.00000000
Zn       0.21285701       3.14069067      17.92338870       0.44137727      -1.26839135       1.15141526       0.00000376       0.00012742      -0.00195604
Zn       1.90640537       2.97151047      20.75403203      -0.67096441      -0.24492916      -1.63078059      -0.00009044      -0.00020988      -0.00343836
O        1.96238633       5.09291009      15.14689051       0.00000000       0.00000000       0.00000000       0.00000000       0.00000000       0.00000000
O        0.21529201       5.14110653      17.93962530       0.87509253      -1.03484293      -0.05888451       0.00010824      -0.00032233       0.00161695
O        1.89797193       5.03653784      20.73183846      -0.00030986      -0.51519890      -0.14112635      -0.00022902      -0.00046439       0.00161217
Zn       0.28743633       5.73387119      14.17981652       0.00000000       0.00000000       0.00000000       0.00000000       0.00000000       0.00000000
Zn       1.89711403       5.77445180      17.04247386       1.43591329       1.91128097      -0.70734646       0.00036252      -0.00087464      -0.00291808
Zn       0.12827231       5.73923033      19.83494896      -1.58965564      -0.92997951       0.33955032      -0.00015020      -0.00047368      -0.00346430
O        0.28743633       7.72541009      14.17981652       0.00000000       0.00000000       0.00000000       0.00000000       0.00000000       0.00000000
O        1.89837713       7.75175661      17.07203877       0.58567127       1.76717174      -0.65927197      -0.00008901      -0.00027488       0.00192822
O        0.19215421       7.71315469      19.82354738      -0.40113038       0.49733257       0.07003287      -0.00072045      -0.00017610       0.00369527
Zn       1.96238633       8.36637119      15.14689051       0.00000000       0.00000000       0.00000000       0.00000000       0.00000000       0.00000000
Zn       0.21097106       8.36026189      17.92402236      -0.87151382      -0.09003902       1.41378329      -0.00004273       0.00003006      -0.00180312
Zn       1.81109737       8.34736124      20.76809403       0.84206610      -0.26504975       1.56877521       0.00053726      -0.00050344      -0.00363884
O        1.96238633      10.35791009      15.14689051       0.00000000       0.00000000       0.00000000       0.00000000       0.00000000       0.00000000
O        0.21577286      10.36235006      17.86116965       0.59501245       0.33545081      -0.96124827      -0.00004922      -0.00005520       0.00150423
O        1.88482694      10.36553864      20.56362212      -0.07273279      -0.18960606       0.76668970      -0.00003234      -0.00052999       0.00177432
H        5.34005962       0.96457849      21.80914162       0.29693377       0.20694669       0.08482862      -0.00039349      -0.00112820      -0.00012506
O        5.25922398       1.81612432      22.37284415       0.50966448       0.34514619       0.76564573       0.00238378      -0.00308464       0.00734214
H        1.86847727       0.45767541      21.39905741      -0.06975996      -0.07350286      -0.30523529      -0.00044986      -0.00190861       0.00072308
O        1.95589986       1.86843127      22.35373631       0.29962534       0.00508976      -0.40514671      -0.00058258       0.00068218       0.00445374
O        5.27657629       7.55406776      22.60461316      -0.14050377      -0.08400032      -0.31784105       0.00189482       0.00255072       0.00570896
H        1.93491612       5.33792325      21.66354157       0.11248870      -0.50191521       0.36445378       0.00046688      -0.00012592       0.00075635
O        1.68222292       7.83802331      22.64243452      -0.55406433       1.48795033       1.34272393       0.00139101       0.00165651       0.00378066
Zn       0.49092512       1.72096903      23.55710151       0.30515565      -0.51363715       4.09874676      -0.00621105       0.00486554      -0.00459832
C        0.01752754       0.76312097      25.18098306      -0.49135952      -0.21949945       0.98121298       0.00118661       0.00407772       0.00141373
H        0.70168328      -0.09312569      25.23761125       0.31052989       0.16896977      -0.55348284      -0.00044287       0.00286234       0.00340017
H       -0.96386765       0.33809154      24.94836497       0.03236457       0.14355431      -0.29729248       0.00094935       0.00382831       0.00494140
C       -0.03966010       1.46499915      26.52992626      -0.08636333      -0.27041099      -0.32265717       0.00143871       0.00122021       0.00328066
H        0.92261355       1.90676908      26.82711202       0.01581337      -0.03156695       0.01747578       0.00423816       0.00221474      -0.00142964
H       -0.32610846       0.75453561      27.32200804       0.10640329       0.00766188      -0.05612254       0.00278609      -0.00592367       0.00052218
H       -0.77291233       2.28121159      26.53869578       0.03816103       0.09425998       0.05408590      -0.00044851       0.00112770       0.00331900
Zn       3.54429507       1.17634048      23.27868752       1.06993031      -1.81252050       0.56553725      -0.00117957       0.00328581      -0.00012574
C        3.39640704      -0.38179188      24.48889789      -0.38173236       0.53439993       0.23202204       0.00050889       0.00420564       0.00423656
H        4.23760293      -1.03704406      24.19532075      -0.09926184      -0.12236299      -0.05721433      -0.00073032       0.00344385       0.00465696
H        2.46863194      -0.86415187      24.14415431       0.13716773      -0.13786514      -0.03863425       0.00147333       0.00132477       0.00620592
C        3.35763736      -0.19453690      26.00608234       0.14298327      -0.15663228       0.71074720       0.00150523       0.00078525       0.00436229
H        2.51057053       0.43596941      26.30385002       0.05371804      -0.14849500      -0.07341492       0.00050825       0.00081868       0.00347013
H        4.27274781       0.27432093      26.38949355      -0.24476276       0.23719261      -0.20394214       0.00160224       0.00533509       0.00122033
H        3.25022806      -1.15375444      26.53953724       0.18683373       0.04572921      -0.08973499       0.00537256       0.00002560       0.00477528
Zn       3.43877795       7.42145873      23.10017035      -3.13430569       1.35537965      -0.00612730       0.00107713      -0.00472008      -0.00492270
Zn       0.26233276       7.86264653      23.90165170       0.41560611       1.34018650       1.68695935      -0.00343181      -0.00208340      -0.00558357
C       -0.55983859       7.97020601      25.68747364      -0.82868519      -1.09192800      -0.45987868       0.00209588       0.00037504      -0.00064335
H       -1.24125017       7.11088243      25.70195062      -0.08352796      -0.03426287       0.08618913       0.00413984      -0.00128227       0.00133150
H       -1.19103380       8.86119700      25.61385113       0.07050258      -0.16941223      -0.27127061      -0.00105469      -0.00202680      -0.00025317
C        0.21562955       8.01113303      27.00056274      -0.22284818      -0.16739202      -0.79562683      -0.00016557       0.00072785       0.00033191
H        0.94703215       8.82971259      27.03995932      -0.08797178       0.01302605       0.20310598       0.00100021       0.00092215      -0.00065819
H        0.75965790       7.07647581      27.18641490      -0.00954858      -0.06009545       0.23836413       0.00202405       0.00187259       0.00120615
H       -0.47300676       8.15430858      27.85317193       0.12184773       0.11875893       0.16586927      -0.00224561      -0.00059777       0.00109882
Zn       5.58730271       5.54595402      22.75619364       1.32473998       0.74145982       0.56500241      -0.00236181      -0.00169648      -0.00243273
C        6.73392428       4.39111449      23.89522945       0.72819835       0.46773839       0.34548072      -0.00085191       0.00100770       0.00086992
H        7.70700397       4.22786066      23.40797177      -0.06158844      -0.36189615      -0.03599013      -0.00041281       0.00164234       0.00057479
H        6.13295244       3.46597242      23.80875305      -0.01196652       0.16952132      -0.36385128      -0.00135914       0.00144894      -0.00026968
C        6.91890912       4.73881275      25.36942211      -0.23207256       0.35097582       1.43518404       0.00025233      -0.00083038       0.00127006
H        5.95989418       4.83528532      25.89024661      -0.10543379      -0.17419505      -0.03322018      -0.00079112      -0.00017569       0.00035421
H        7.44661402       5.68743175      25.49394403       0.11001597      -0.00717132      -0.24133804       0.00218119      -0.00143549       0.00095908
H        7.50700056       3.97987420      25.89976642      -0.24390181      -0.01238482       0.10975530       0.00334503      -0.00013920      -0.00048853
C        3.53417081       3.81581887      25.37086391       0.26337327      -0.16603808       0.06459243       0.01226304      -0.00089328       0.02725688
C        3.22313869       6.13406283      25.87955511      -0.07520059      -0.82970630       0.18491116       0.04416485      -0.01750117       0.02946590
C        3.16317771       5.83625652      27.23087201       0.07122093      -0.58002916      -0.26043888       0.01127137      -0.01992406       0.04538342
C        3.44043555       3.50263724      26.72321610      -0.27959068       0.74007334       0.51197503      -0.01257407      -0.00855526       0.04790928
C        3.43711898       5.13917414      24.90401207       0.13052763      -0.13190408      -0.84045224       0.00794837      -0.00563075       0.02520513
C        3.26306244       4.50505277      27.70288424      -0.76799110       0.62094916       0.01182952      -0.11123360      -0.04878272       0.09087055
H        3.02231265       6.64894658      27.94637714      -0.01426271       0.29498044      -0.08836549      -0.02745243       0.00028998       0.00493491
H        3.09568521       7.17358035      25.56003939       0.01662967       0.01918085      -0.00177018       0.02768419      -0.01838864       0.02797515
H        3.51745624       2.46178714      27.03586923      -0.18592741       0.19361813       0.29669809      -0.01179584      -0.01841497       0.00015366
H        3.70599257       3.02120864      24.64122017      -0.26324742       0.08179587      -0.05398510       0.01862761       0.00114158       0.03445147
O        3.56879112       5.44663036      23.59643826      -0.34198245       0.54075050       0.65545970      -0.00067719      -0.00143480       0.01196737
N        3.17846959       4.22550791      29.05942181      -2.09668688       0.78802089      -1.10850579      -0.72565667      -0.03018102       0.05571541
H        3.16812942       5.09326170      29.59496805      -0.51272569       0.29868991       0.02779909      -0.18684439       0.04130211       0.00610060
H        4.81947422       3.47494828      29.45074051      -0.08524513      -0.17212128       0.17350948       0.92908695      -0.91715075       0.43940190
Zn       3.35358540       2.69767647      30.27953997       0.00000000       0.00000000       0.00000000      -0.85144084       0.37181637      -0.19870941
C        2.95745760       1.54437583      31.81935316       0.00000000       0.00000000       0.00000000       0.00708553       0.06587252      -0.09496255
C        1.91522999       2.16811933      32.76435578       0.00000000       0.00000000       0.00000000       0.01002893       0.00463602      -0.01588157
H        2.60094492       0.57082370      31.44704843       0.00000000       0.00000000       0.00000000       0.00962914       0.04097163      -0.04979203
H        3.88290119       1.32593898      32.37535630       0.00000000       0.00000000       0.00000000       0.02899929       0.07974321      -0.13420016
H        2.24665540       3.13603300      33.16575442       0.00000000       0.00000000       0.00000000       0.00369573      -0.00005848      -0.00340141
H        1.71416814       1.51889818      33.63262728       0.00000000       0.00000000       0.00000000       0.03213117      -0.01470249      -0.02692084
H        0.95563707       2.34329890      32.26075324       0.00000000       0.00000000       0.00000000      -0.00736807       0.00457639       0.01224861
C        5.83253904       2.98709061      29.68802154       0.00000000       0.00000000       0.00000000       0.32402132       0.16354792      -0.18507153
H        6.27817412       3.27844743      28.73314254       0.00000000       0.00000000       0.00000000       0.47559992       0.05461547      -0.10083540
H        5.56776864       0.78801352      29.33674615       0.00000000       0.00000000       0.00000000      -0.07605033       0.10205495      -0.04070275
C        6.12715206       1.49554195      29.96515174       0.00000000       0.00000000       0.00000000      -0.08483230       0.09469283      -0.03631736
H        5.96985992       1.19706026      31.01186213       0.00000000       0.00000000       0.00000000      -0.10060777       0.12513562      -0.02965114
H        6.26381729       3.61129250      30.48079257       0.00000000       0.00000000       0.00000000       0.13988891       0.08467615      -0.03164040
H        7.19153530       1.30593190      29.74828927       0.00000000       0.00000000       0.00000000      -0.08797124       0.01782430       0.00308520
117
Lattice="6.733 0.0 0.0 6.447765397510814e-16 10.477 0.0 2.449293598294707e-15 2.449293598294707e-15 40.0" Properties=species:S:1:pos:R:3:momenta:R:3:forces:R:3 energy=-588.7154735941346 pbc="T T F"
Zn       3.63733633       0.46887119      14.17981652       0.00000000       0.00000000       0.00000000       0.00000000       0.00000000       0.00000000
Zn       5.25959196       0.53720118      17.01978519       2.01606379      -0.18529759       2.05932681      -0.00001599      -0.00008330       0.00030835
Zn       3.66916726       0.49362012      19.71491664      -2.31636486      -0.57873544      -1.47380595      -0.00031849      -0.00037105       0.00084257
O        3.63733633       2.46041009      14.17981652       0.00000000       0.00000000       0.00000000       0.00000000       0.00000000       0.00000000
O        5.26225707       2.51935066      17.07041279      -0.19848679      -0.23210539      -0.41071758      -0.00001293      -0.00004572      -0.00008540
O        3.58053603       2.48801932      19.79691584       0.17668446      -0.37662459       0.20103344       0.00005645      -0.00013496      -0.00000403
Zn       5.31228633       3.10137119      15.14689051       0.00000000       0.00000000       0.00000000       0.00000000       0.00000000       0.00000000
Zn       3.58079593       3.14772525      17.91831593       1.67836144      -1.85468485      -0.89701908       0.00002839      -0.00018460       0.00042479
Zn       5.23837063       3.06384547      20.75730223      -0.87635929      -0.05222940      -0.92080725      -0.00003627      -0.00055020       0.00095319
O        5.31228633       5.09291009      15.14689051       0.00000000       0.00000000       0.00000000       0.00000000       0.00000000       0.00000000
O        3.58198232       5.15008459      17.94577320      -0.54487818      -0.25706518      -0.23361303      -0.00000731      -0.00010571      -0.00000813
O        5.25829866       5.04059774      20.79666427       0.83792499      -0.08823600      -0.50984554      -0.00010510      -0.00030630       0.00029187
Zn       3.63733633       5.73387119      14.17981652       0.00000000       0.00000000       0.00000000       0.00000000       0.00000000       0.00000000
Zn       5.26878559       5.77109384      17.03083658      -1.77764866      -4.79598197       1.30257035      -0.00001983       0.00007105       0.00019305
Zn       3.66587764       5.75505852      19.83506421       0.52329443      -1.65261085      -1.08234411      -0.00009315      -0.00030372       0.00041875
O        3.63733633       7.72541009      14.17981652       0.00000000       0.00000000       0.00000000       0.00000000       0.00000000       0.00000000
O        5.25825330       7.75024096      17.07227728       0.44123338      -0.74465043      -0.47395890       0.00004536       0.00002759       0.00014920
O        3.54362504       7.73351729      19.91369970      -0.30110505      -0.78616273      -0.33589456       0.00022851      -0.00024429       0.00018253
Zn       5.31228633       8.36637119      15.14689051       0.00000000       0.00000000       0.00000000       0.00000000       0.00000000       0.00000000
Zn       3.57816231       8.32981653      17.97626985       1.25359046      -0.02531170      -1.46968192      -0.00003803      -0.00006558       0.00055894
Zn       5.28482198       8.38770835      20.81081450       1.81130415       2.12374629      -0.56032155      -0.00009521      -0.00011882       0.00117943
O        5.31228633      10.35791009      15.14689051       0.00000000       0.00000000       0.00000000       0.00000000       0.00000000       0.00000000
O        3.57975724      10.32802468      17.85308694       0.13355147       0.28894087      -0.13369384      -0.00005245       0.00006803       0.00015939
O        5.26407937      10.32581710      20.64732200      -0.28825895      -0.18717282      -0.38433345      -0.00010593      -0.00018524       0.00011334
Zn       0.28743633       0.46887119      14.17981652       0.00000000       0.00000000       0.00000000       0.00000000       0.00000000       0.00000000
Zn       1.90314309       0.54244415      17.03151476       0.69859440       3.98647684      -1.77780641       0.00000109      -0.00002094       0.00027184
Zn       0.11422988       0.52780283      19.72144277      -0.50404099       1.39441440      -1.59101796       0.00005862      -0.00043071       0.00077460
O        0.28743633       2.46041009      14.17981652       0.00000000       0.00000000       0.00000000       0.00000000       0.00000000       0.00000000
O        1.89655814       2.52264822      17.07219757       0.81467638      -0.00170316      -0.95132904      -0.00000820       0.00002899      -0.00005135
O        0.20438196       2.51714653      19.82069117       0.01350509       0.68826315      -0.14152633      -0.00015689      -0.00028789       0.00006275
Zn       1.96238633       3.10137119      15.14689051       0.00000000       0.00000000       0.00000000       0.00000000       0.00000000       0.00000000
Zn       0.21288097       3.14061533      17.92354328       0.44137727      -1.26839135       1.15141526      -0.00004203      -0.00023553       0.00048914
Zn       1.90657464       2.97203697      20.75426326      -0.67096441      -0.24492916      -1.63078059      -0.00001305      -0.00014439       0.00089146
O        1.96238633       5.09291009      15.14689051       0.00000000       0.00000000       0.00000000       0.00000000       0.00000000       0.00000000
O        0.21527786       5.14110726      17.93952102       0.87509253      -1.03484293      -0.05888451      -0.00004163      -0.00013760      -0.00005529
O        1.89792693       5.03654413      20.73179017      -0.00030986      -0.51519890      -0.14112635       0.00007146      -0.00021364       0.00008132
Zn       0.28743633       5.73387119      14.17981652       0.00000000       0.00000000       0.00000000       0.00000000       0.00000000       0.00000000
Zn       1.89722185       5.77446193      17.04269999       1.43591329       1.91128097      -0.70734646      -0.00003886      -0.00005576       0.00023052
Zn       0.12818620       5.73938179      19.83523545      -1.58965564      -0.92997951       0.33955032      -0.00017674       0.00004683       0.00032682
O        0.28743633       7.72541009      14.17981652       0.00000000       0.00000000       0.00000000       0.00000000       0.00000000       0.00000000
O        1.89834900       7.75175181      17.07203470       0.58567127       1.76717174      -0.65927197       0.00002200      -0.00007499       0.00009296
O        0.19203866       7.71328639      19.82441049      -0.40113038       0.49733257       0.07003287       0.00011741       0.00014800       0.00057599
Zn       1.96238633       8.36637119      15.14689051       0.00000000       0.00000000       0.00000000       0.00000000       0.00000000       0.00000000
Zn       0.21107109       8.36000169      17.92508205      -0.87151382      -0.09003902       1.41378329       0.00010071      -0.00000240       0.00067432
Zn       1.81079718       8.34505207      20.77306267       0.84206610      -0.26504975       1.56877521       0.00061416      -0.00145868       0.00271107
O        1.96238633      10.35791009      15.14689051       0.00000000       0.00000000       0.00000000       0.00000000       0.00000000       0.00000000
O        0.21580596      10.36223109      17.86105936       0.59501245       0.33545081      -0.96124827       0.00002959       0.00008655       0.00012507
O        1.88414130      10.36348522      20.56517188      -0.07273279      -0.18960606       0.76668970      -0.00041730      -0.00119208       0.00124677
H        5.33940587       0.96453718      21.80875266       0.29693377       0.20694669       0.08482862      -0.00040761      -0.00027381       0.00131728
O        5.25889628       1.81647761      22.37175028       0.50966448       0.34514619       0.76564573      -0.00005072       0.00011257       0.00056271
H        1.86806400       0.45765644      21.39953400      -0.06975996      -0.07350286      -0.30523529      -0.00019509      -0.00013951       0.00093466
O        1.95550646       1.86859736      22.35289196       0.29962534       0.00508976      -0.40514671      -0.00031123      -0.00028528      -0.00011038
O        5.27662818       7.55268214      22.60479091      -0.14050377      -0.08400032      -0.31784105      -0.00001107      -0.00013448       0.00040944
H        1.93358572       5.33993020      21.66303592       0.11248870      -0.50191521       0.36445378      -0.00115033       0.00144938      -0.00030574
O        1.68182516       7.81616926      22.64341648      -0.55406433       1.48795033       1.34272393       0.00033358      -0.01405752      -0.00004898
Zn       0.48805029       1.72114599      23.55436723       0.30515565      -0.51363715       4.09874676      -0.00105219      -0.00027679       0.00105222
C        0.01668826       0.76044864      25.17669369      -0.49135952      -0.21949945       0.98121298       0.00024585       0.00062831      -0.00008267
H        0.70180047      -0.09489752      25.23299825       0.31052989       0.16896977      -0.55348284       0.00034829       0.00060260       0.00113545
H       -0.96474447       0.33500439      24.94514410       0.03236457       0.14355431      -0.29729248       0.00040946       0.00038439       0.00205216
C       -0.04088081       1.46257429      26.52496132      -0.08636333      -0.27041099      -0.32265717       0.00064174      -0.00017045      -0.00042585
H        0.92192431       1.90478206      26.81976765       0.01581337      -0.03156695       0.01747578       0.00110815       0.00211187      -0.00144508
H       -0.32627507       0.75287776      27.31785509       0.10640329       0.00766188      -0.05612254       0.00497348       0.00001672       0.00181727
H       -0.77384994       2.27875103      26.53496084       0.03816103       0.09425998       0.05408590       0.00024102      -0.00062645       0.00403608
Zn       3.54314404       1.17727454      23.27876779       1.06993031      -1.81252050       0.56553725      -0.00123555       0.00057852       0.00228591
C        3.39559217      -0.38234742      24.48714066      -0.38173236       0.53439993       0.23202204       0.00008346       0.00124966       0.00267474
H        4.23742605      -1.03678566      24.19367841      -0.09926184      -0.12236299      -0.05721433       0.00023348       0.00230819       0.00253609
H        2.46804356      -0.86539924      24.14246479       0.13716773      -0.13786514      -0.03863425       0.00017716       0.00051636       0.00484748
C        3.35691067      -0.19503812      26.00439826       0.14298327      -0.15663228       0.71074720       0.00125076       0.00117097       0.00204123
H        2.50933186       0.43460172      26.30245918       0.05371804      -0.14849500      -0.07341492      -0.00001251      -0.00021406       0.00355737
H        4.27174199       0.27456372      26.38741192      -0.24476276       0.23719261      -0.20394214       0.00082987       0.00477499       0.00208195
H        3.25029962      -1.15418626      26.53816435       0.18683373       0.04572921      -0.08973499       0.00504774       0.00217534       0.00428795
Zn       3.44083712       7.41634253      23.10292912      -3.13430569       1.35537965      -0.00612730       0.00137058      -0.00256181       0.00353703
Zn       0.26350429       7.85582687      23.90403597       0.41560611       1.34018650       1.68695935       0.00199673      -0.00249486       0.00122350
C       -0.55952221       7.96918507      25.68841222      -0.82868519      -1.09192800      -0.45987868       0.00094035      -0.00073974       0.00064354
H       -1.24041865       7.10958010      25.70396632      -0.08352796      -0.03426287       0.08618913       0.00306088      -0.00244480       0.00040486
H       -1.19066594       8.86007366      25.61313089       0.07050258      -0.16941223      -0.27127061      -0.00040896      -0.00209808      -0.00057872
C        0.21596902       8.01149178      27.00126461      -0.22284818      -0.16739202      -0.79562683       0.00044636       0.00055649       0.00048441
H        0.94705148       8.83030414      27.03999847      -0.08797178       0.01302605       0.20310598       0.00006454       0.00113458      -0.00003227
H        0.76017332       7.07704209      27.18731253      -0.00954858      -0.06009545       0.23836413       0.00097072       0.00124103       0.00120203
H       -0.47270377       8.15478692      27.85353395       0.12184773       0.11875893       0.16586927       0.00012589       0.00080749      -0.00012870
Zn       5.58711323       5.54421730      22.75653218       1.32473998       0.74145982       0.56500241       0.00034521      -0.00025804       0.00046949
C        6.73414905       4.39037917      23.89569541       0.72819835       0.46773839       0.34548072       0.00052748      -0.00016986       0.00032042
H        7.70697830       4.22719758      23.40798711      -0.06158844      -0.36189615      -0.03599013       0.00024130      -0.00017023      -0.00027352
H        6.13257778       3.46557369      23.80972547      -0.01196652       0.16952132      -0.36385128      -0.00001486       0.00022771       0.00014877
C        6.91973124       4.73840173      25.36967069      -0.23207256       0.35097582       1.43518404       0.00078383      -0.00030877       0.00008039
H        5.96139174       4.83491723      25.89159654      -0.10543379      -0.17419505      -0.03322018       0.00123362      -0.00062979       0.00077518
H        7.44818290       5.68671565      25.49397818       0.11001597      -0.00717132      -0.24133804       0.00121629      -0.00052957       0.00030171
H        7.50769472       3.97896844      25.89926361      -0.24390181      -0.01238482       0.10975530       0.00069181      -0.00082414      -0.00074469
C        3.53307973       3.81170040      25.37911918       0.26337327      -0.16603808       0.06459243      -0.00109425      -0.00506511       0.00476684
C        3.23158995       6.13187936      25.88364068      -0.07520059      -0.82970630       0.18491116       0.00554038      -0.00338064       0.00307536
C        3.15389171       5.83360485      27.23327563       0.07122093      -0.58002916      -0.26043888      -0.00721195      -0.00032872       0.00129168
C        3.42191498       3.49740003      26.72940017      -0.27959068       0.74007334       0.51197503      -0.01373059      -0.00342348       0.00558930
C        3.44078675       5.13539460      24.90992444       0.13052763      -0.13190408      -0.84045224       0.00115732       0.00192773       0.00643533
C        3.23147008       4.50228784      27.70081387      -0.76799110       0.62094916       0.01182952      -0.02235503      -0.00768780      -0.00415407
H        3.01289581       6.64674307      27.94842145      -0.01426271       0.29498044      -0.08836549      -0.00694847      -0.00480219       0.00421754
H        3.11575866       7.17255249      25.56629683       0.01662967       0.01918085      -0.00177018       0.01381160       0.00120334       0.00760240
H        3.50145527       2.45680925      27.04295162      -0.18592741       0.19361813       0.29669809      -0.00971910      -0.00493560       0.00359271
H        3.71375939       3.01604546      24.65340416      -0.26324742       0.08179587      -0.05398510       0.00755771      -0.00217792       0.00777798
O        3.57084588       5.44247031      23.60212176      -0.34198245       0.54075050       0.65545970       0.00171508      -0.00344581       0.00394220
N        3.12985657       4.23559595      29.05392183      -2.09668688       0.78802089      -1.10850579      -0.03559666       0.00715641      -0.00247226
H        3.04855303       5.10751613      29.57590205      -0.51272569       0.29868991       0.02779909      -0.07792834       0.01079553      -0.01581020
H        5.06337049       3.33802406      29.54916053      -0.08524513      -0.17212128       0.17350948       0.15863834      -0.08848659       0.05730647
Zn       3.08270500       2.78503539      30.22368575       0.00000000       0.00000000       0.00000000      -0.19641499       0.05946742      -0.04513644
C        2.91530943       1.60314616      31.75919377       0.00000000       0.00000000       0.00000000      -0.03844966       0.03489545      -0.04836532
C        1.90952604       2.16468242      32.77992651       0.00000000       0.00000000       0.00000000      -0.00622772      -0.00180282       0.00406958
H        2.60100362       0.60715898      31.41133068       0.00000000       0.00000000       0.00000000      -0.01136324       0.02135924      -0.03182797
H        3.89711974       1.45835328      32.23691074       0.00000000       0.00000000       0.00000000       0.00117962       0.08679323      -0.10590380
H        2.23970748       3.12854240      33.19323679       0.00000000       0.00000000       0.00000000      -0.00678437      -0.00257714       0.00592332
H        1.76637904       1.48502725      33.63536663       0.00000000       0.00000000       0.00000000       0.03268436      -0.01783203      -0.00292738
H        0.92080947       2.32887098      32.33218050       0.00000000       0.00000000       0.00000000      -0.02932524      -0.00870713       0.04459701
C        6.09531873       2.97698794      29.66222929       0.00000000       0.00000000       0.00000000       0.17509229      -0.00050929      -0.01548880
H        6.56018336       3.24338518      28.70690579       0.00000000       0.00000000       0.00000000       0.20317320       0.00294854       0.00095922
H        5.56865587       0.86476982      29.33673803       0.00000000       0.00000000       0.00000000      -0.00124822       0.06148622      -0.01211504
C        6.21791103       1.48594056      29.96987320       0.00000000       0.00000000       0.00000000       0.05697766       0.00022664      -0.00200164
H        5.97733525       1.24931463      31.01586061       0.00000000       0.00000000       0.00000000      -0.01419379       0.03809101      -0.00754923
H        6.53837274       3.59837425      30.45245215       0.00000000       0.00000000       0.00000000       0.16443402      -0.00349204       0.00051474
H        7.24326889       1.14322476      29.78393003       0.00000000       0.00000000       0.00000000       0.02894474      -0.10477451       0.03136820
117
Lattice="6.733 0.0 0.0 6.447765397510814e-16 10.477 0.0 2.449293598294707e-15 2.449293598294707e-15 40.0" Properties=species:S:1:pos:R:3:momenta:R:3:forces:R:3 energy=-588.8906538729271 pbc="T T F"
Zn       3.63733633       0.46887119      14.17981652       0.00000000       0.00000000       0.00000000       0.00000000       0.00000000       0.00000000
Zn       5.25945494       0.53715546      17.01973012       2.01606379      -0.18529759       2.05932681      -0.00006313       0.00000959       0.00019870
Zn       3.66783046       0.49296334      19.71519754      -2.31636486      -0.57873544      -1.47380595      -0.00026449      -0.00014847       0.00040528
O        3.63733633       2.46041009      14.17981652       0.00000000       0.00000000       0.00000000       0.00000000       0.00000000       0.00000000
O        5.26201230       2.51931226      17.07027162      -0.19848679      -0.23210539      -0.41071758      -0.00002792      -0.00002855       0.00043559
O        3.57914224       2.48783707      19.79701550       0.17668446      -0.37662459       0.20103344      -0.00011060       0.00000672       0.00054772
Zn       5.31228633       3.10137119      15.14689051       0.00000000       0.00000000       0.00000000       0.00000000       0.00000000       0.00000000
Zn       3.58041780       3.14765451      17.91816430       1.67836144      -1.85468485      -0.89701908      -0.00002772      -0.00007800       0.00022704
Zn       5.23879705       3.06637471      20.75027656      -0.87635929      -0.05222940      -0.92080725       0.00003524      -0.00023263       0.00027480
O        5.31228633       5.09291009      15.14689051       0.00000000       0.00000000       0.00000000       0.00000000       0.00000000       0.00000000
O        3.58206400       5.15005205      17.94643646      -0.54487818      -0.25706518      -0.23361303       0.00000438      -0.00005943       0.00049381
O        5.25970310       5.04151657      20.79583583       0.83792499      -0.08823600      -0.50984554       0.00025047       0.00010754       0.00044633
Zn       3.63733633       5.73387119      14.17981652       0.00000000       0.00000000       0.00000000       0.00000000       0.00000000       0.00000000
Zn       5.26856197       5.77121916      17.03085587      -1.77764866      -4.79598197       1.30257035      -0.00001860       0.00000040       0.00020267
Zn       3.66591300       5.75535975      19.83571712       0.52329443      -1.65261085      -1.08234411       0.00008807      -0.00017074       0.00030224
O        3.63733633       7.72541009      14.17981652       0.00000000       0.00000000       0.00000000       0.00000000       0.00000000       0.00000000
O        5.25817783       7.75030678      17.07244257       0.44123338      -0.74465043      -0.47395890      -0.00003790       0.00002248       0.00038466
O        3.54371924       7.73363764      19.91484992      -0.30110505      -0.78616273      -0.33589456       0.00012033      -0.00009359       0.00058796
Zn       5.31228633       8.36637119      15.14689051       0.00000000       0.00000000       0.00000000       0.00000000       0.00000000       0.00000000
Zn       3.57813694       8.32965048      17.97710419       1.25359046      -0.02531170      -1.46968192       0.00002131       0.00002989       0.00031528
Zn       5.28546586       8.38776215      20.81218382       1.81130415       2.12374629      -0.56032155       0.00019187       0.00007255       0.00045081
O        5.31228633      10.35791009      15.14689051       0.00000000       0.00000000       0.00000000       0.00000000       0.00000000       0.00000000
O        3.57971781      10.32798039      17.85319081       0.13355147       0.28894087      -0.13369384      -0.00004475      -0.00002147       0.00051824
O        5.26371112      10.32599188      20.64738225      -0.28825895      -0.18717282      -0.38433345      -0.00012403      -0.00006223       0.00049951
Zn       0.28743633       0.46887119      14.17981652       0.00000000       0.00000000       0.00000000       0.00000000       0.00000000       0.00000000
Zn       1.90317810       0.54229795      17.03140066       0.69859440       3.98647684      -1.77780641       0.00000415       0.00000721       0.00022067
Zn       0.11389870       0.52707398      19.72043194      -0.50404099       1.39441440      -1.59101796      -0.00002777      -0.00008109       0.00013674
O        0.28743633       2.46041009      14.17981652       0.00000000       0.00000000       0.00000000       0.00000000       0.00000000       0.00000000
O        1.89665871       2.52250836      17.07179667       0.81467638      -0.00170316      -0.95132904       0.00002820      -0.00003757       0.00042558
O        0.20373008       2.51642602      19.81747448       0.01350509       0.68826315      -0.14152633      -0.00009126      -0.00005891       0.00017555
Zn       1.96238633       3.10137119      15.14689051       0.00000000       0.00000000       0.00000000       0.00000000       0.00000000       0.00000000
Zn       0.21303247       3.14108306      17.92172427       0.44137727      -1.26839135       1.15141526       0.00000415       0.00001078       0.00012250
Zn       1.90445588       2.97177314      20.75449435      -0.67096441      -0.24492916      -1.63078059      -0.00023328      -0.00032409       0.00053543
O        1.96238633       5.09291009      15.14689051       0.00000000       0.00000000       0.00000000       0.00000000       0.00000000       0.00000000
O        0.21533211       5.14144972      17.93917755       0.87509253      -1.03484293      -0.05888451       0.00001505      -0.00000994       0.00034831
O        1.89792742       5.03636995      20.73185997      -0.00030986      -0.51519890      -0.14112635      -0.00000703      -0.00004132       0.00080664
Zn       0.28743633       5.73387119      14.17981652       0.00000000       0.00000000       0.00000000       0.00000000       0.00000000       0.00000000
Zn       1.89754843       5.77454661      17.04265240       1.43591329       1.91128097      -0.70734646       0.00003374      -0.00000113       0.00019504
Zn       0.12917001       5.74035317      19.83457255      -1.58965564      -0.92997951       0.33955032       0.00019452       0.00000143       0.00016183
O        0.28743633       7.72541009      14.17981652       0.00000000       0.00000000       0.00000000       0.00000000       0.00000000       0.00000000
O        1.89848412       7.75175986      17.07213909       0.58567127       1.76717174      -0.65927197       0.00007451       0.00001303       0.00038588
O        0.19223870       7.71409242      19.82456068      -0.40113038       0.49733257       0.07003287       0.00009295       0.00006315       0.00034417
Zn       1.96238633       8.36637119      15.14689051       0.00000000       0.00000000       0.00000000       0.00000000       0.00000000       0.00000000
Zn       0.21117852       8.35985480      17.92510927      -0.87151382      -0.09003902       1.41378329       0.00002633       0.00002133       0.00009518
Zn       1.81054295       8.34427749      20.77537192       0.84206610      -0.26504975       1.56877521       0.00002501       0.00005618       0.00033518
O        1.96238633      10.35791009      15.14689051       0.00000000       0.00000000       0.00000000       0.00000000       0.00000000       0.00000000
O        0.21578741      10.36196294      17.86049893       0.59501245       0.33545081      -0.96124827       0.00000549      -0.00004524       0.00038117
O        1.88335378      10.36229268      20.56549408      -0.07273279      -0.18960606       0.76668970      -0.00009411      -0.00005161       0.00056621
H        5.33124317       0.96503950      21.80304198       0.29693377       0.20694669       0.08482862      -0.00104724      -0.00056535       0.00022423
O        5.25100729       1.81932043      22.36421036       0.50966448       0.34514619       0.76564573      -0.00060592      -0.00059086       0.00028626
H        1.86208216       0.45786395      21.39925535      -0.06975996      -0.07350286      -0.30523529      -0.00061902      -0.00015132       0.00044618
O        1.93273891       1.86677108      22.35239426       0.29962534       0.00508976      -0.40514671      -0.00221456      -0.00076251       0.00031543
O        5.27840606       7.55199066      22.60530718      -0.14050377      -0.08400032      -0.31784105       0.00047608      -0.00028010       0.00016206
H        1.93359670       5.33996600      21.66311872       0.11248870      -0.50191521       0.36445378       0.00002599      -0.00025588       0.00007930
O        1.68214041       7.81231889      22.64500156      -0.55406433       1.48795033       1.34272393      -0.00002093      -0.00004729       0.00015926
Zn       0.44699900       1.71955537      23.53979733       0.30515565      -0.51363715       4.09874676      -0.00415807      -0.00077805      -0.00022668
C        0.00346216       0.74857288      25.16516697      -0.49135952      -0.21949945       0.98121298      -0.00047284       0.00046596       0.00086529
H        0.70015110      -0.09812301      25.21365771       0.31052989       0.16896977      -0.55348284       0.00010065       0.00106006       0.00141616
H       -0.97559534       0.31203034      24.94499670       0.03236457       0.14355431      -0.29729248      -0.00012837      -0.00091203       0.00241105
C       -0.04685752       1.45342820      26.51345170      -0.08636333      -0.27041099      -0.32265717      -0.00001229       0.00048293       0.00086974
H        0.91986096       1.89265243      26.79972657       0.01581337      -0.03156695       0.01747578       0.00027708       0.00222674      -0.00042064
H       -0.33328754       0.74908057      27.31148375       0.10640329       0.00766188      -0.05612254       0.00288354       0.00059856       0.00259073
H       -0.77554835       2.27364219      26.52311228       0.03816103       0.09425998       0.05408590      -0.00088615      -0.00014691       0.00298968
Zn       3.52262303       1.18218987      23.27348368       1.06993031      -1.81252050       0.56553725      -0.00283019      -0.00066396       0.00089345
C        3.39124557      -0.37985246      24.48138568      -0.38173236       0.53439993       0.23202204       0.00010813       0.00092651       0.00289417
H        4.23671164      -1.02808561      24.18541134      -0.09926184      -0.12236299      -0.05721433       0.00062353       0.00208708       0.00371765
H        2.46605063      -0.86777412      24.13726340       0.13716773      -0.13786514      -0.03863425       0.00056364      -0.00029548       0.00507084
C        3.35429562      -0.19301311      25.99853089       0.14298327      -0.15663228       0.71074720       0.00097436       0.00226034       0.00246160
H        2.50499720       0.43344167      26.29867625       0.05371804      -0.14849500      -0.07341492      -0.00118003       0.00041636       0.00282952
H        4.26802764       0.28028506      26.37886096      -0.24476276       0.23719261      -0.20394214       0.00001443       0.00761987       0.00175190
H        3.25133554      -1.15240045      26.53301087       0.18683373       0.04572921      -0.08973499       0.00629845       0.00367629       0.00589184
Zn       3.44262752       7.41480540      23.10022686      -3.13430569       1.35537965      -0.00612730       0.00024332       0.00005861      -0.00088976
Zn       0.26569124       7.85224986      23.90755875       0.41560611       1.34018650       1.68695935       0.00008371       0.00066473       0.00019925
C       -0.55890399       7.96261703      25.69127798      -0.82868519      -1.09192800      -0.45987868       0.00017063      -0.00038309       0.00020016
H       -1.23130245       7.09676609      25.70810710      -0.08352796      -0.03426287       0.08618913       0.00114383      -0.00110661       0.00015740
H       -1.19852302       8.84700988      25.61464483       0.07050258      -0.16941223      -0.27127061      -0.00094890      -0.00112065       0.00019974
C        0.21705460       8.01430943      27.00317514      -0.22284818      -0.16739202      -0.79562683       0.00034340       0.00050053       0.00013808
H        0.94455714       8.83658700      27.03824411      -0.08797178       0.01302605       0.20310598      -0.00049695       0.00129994      -0.00016801
H        0.76544970       7.08308304      27.19199283      -0.00954858      -0.06009545       0.23836413       0.00107622       0.00119511       0.00021413
H       -0.47184690       8.15779348      27.85513498       0.12184773       0.11875893       0.16586927       0.00008269       0.00012099       0.00011622
Zn       5.59118030       5.54278410      22.75587741       1.32473998       0.74145982       0.56500241       0.00137462      -0.00073567      -0.00008591
C        6.72722057       4.38247215      23.90127578       0.72819835       0.46773839       0.34548072      -0.00247280      -0.00181710       0.00188175
H        7.69464852       4.19386597      23.41176695      -0.06158844      -0.36189615      -0.03599013      -0.00365928      -0.00885447       0.00285534
H        6.10444497       3.46964834      23.83346111      -0.01196652       0.16952132      -0.36385128      -0.00759365       0.00034214       0.00773708
C        6.92341278       4.73941254      25.37165615      -0.23207256       0.35097582       1.43518404       0.00055594       0.00106776       0.00069234
H        5.96712900       4.84470635      25.89602751      -0.10543379      -0.17419505      -0.03322018       0.00092726       0.00366426       0.00184515
H        7.45836543       5.68488628      25.48927729       0.11001597      -0.00717132      -0.24133804       0.00221214       0.00037457      -0.00192687
H        7.50821506       3.97822868      25.90214410      -0.24390181      -0.01238482       0.10975530      -0.00030518       0.00094781       0.00137676
C        3.53220846       3.81444139      25.37428172       0.26337327      -0.16603808       0.06459243      -0.00018116       0.00216674      -0.00345815
C        3.23964019       6.13991925      25.86908627      -0.07520059      -0.82970630       0.18491116       0.00070588       0.00143312      -0.00350049
C        3.15620813       5.84716851      27.21847239       0.07122093      -0.58002916      -0.26043888       0.00029121      -0.00126922      -0.00006364
C        3.41907900       3.50652187      26.72502521      -0.27959068       0.74007334       0.51197503      -0.00049817       0.00144306       0.00183939
C        3.44500885       5.13748544      24.90120249       0.13052763      -0.13190408      -0.84045224      -0.00007062      -0.00077759       0.00070342
C        3.23403657       4.51874982      27.68911244      -0.76799110       0.62094916       0.01182952       0.00059406       0.00500238      -0.00752484
H        3.01699275       6.66091371      27.93313866      -0.01426271       0.29498044      -0.08836549       0.00039344       0.00289356      -0.00196263
H        3.13768474       7.18151700      25.55003382       0.01662967       0.01918085      -0.00177018       0.00179010       0.00140425      -0.00227847
H        3.49120320       2.46749349      27.04586532      -0.18592741       0.19361813       0.29669809      -0.00128291       0.00168786      -0.00018762
H        3.71219277       3.01498121      24.65265118      -0.26324742       0.08179587      -0.05398510      -0.00018814       0.00012851      -0.00026870
O        3.57402952       5.43935350      23.59241216      -0.34198245       0.54075050       0.65545970       0.00017532       0.00020642      -0.00239543
N        3.14126193       4.26429024      29.04323692      -2.09668688       0.78802089      -1.10850579       0.00046175       0.00240406       0.00702918
H        3.01917301       5.13918973      29.55261412      -0.51272569       0.29868991       0.02779909      -0.00285879      -0.00001023      -0.00304468
H        5.42670589       3.44693298      30.00690044      -0.08524513      -0.17212128       0.17350948       0.02150455       0.01074351       0.01477531
Zn       3.00449884       2.83210890      30.19319839       0.00000000       0.00000000       0.00000000      -0.00580311       0.00346713      -0.00516881
C        2.91787267       1.63706375      31.70770410       0.00000000       0.00000000       0.00000000      -0.00421942      -0.00055757      -0.00615891
C        1.98288851       2.11054240      32.83406636       0.00000000       0.00000000       0.00000000      -0.00036159      -0.00700934      -0.00050159
H        2.62131612       0.64016917      31.35048557       0.00000000       0.00000000       0.00000000      -0.00499550      -0.00097128      -0.01082455
H        3.94556278       1.52994089      32.08630444       0.00000000       0.00000000       0.00000000      -0.00325184      -0.00208771      -0.01559757
H        2.26671746       3.09731568      33.22805768       0.00000000       0.00000000       0.00000000      -0.00280602      -0.00857561      -0.00153702
H        1.99737106       1.41188802      33.68554513       0.00000000       0.00000000       0.00000000       0.00235779      -0.01123662      -0.00345400
H        0.94002436       2.18647006      32.50056775       0.00000000       0.00000000       0.00000000      -0.00633286      -0.01041139       0.00524580
C        6.35857501       2.93001101      29.73452804       0.00000000       0.00000000       0.00000000       0.02089106       0.00152369       0.00619284
H        6.52719634       3.14104525      28.67213290       0.00000000       0.00000000       0.00000000       0.02929272       0.00302878       0.00420763
H        5.47691108       0.94515400      29.47978867       0.00000000       0.00000000       0.00000000      -0.00523190       0.00995709       0.00173475
C        6.30053987       1.43281230      30.02141681       0.00000000       0.00000000       0.00000000       0.00401166      -0.00022754      -0.00019105
H        6.16098561       1.22528426      31.09103898       0.00000000       0.00000000       0.00000000       0.00601028       0.00179198      -0.00041443
H        7.16303717       3.42700578      30.29881122       0.00000000       0.00000000       0.00000000       0.03426836      -0.00847982       0.01106728
H        7.22178375       0.92408131      29.70566277       0.00000000       0.00000000       0.00000000      -0.00155679      -0.01003354      -0.00576912
117
Lattice="6.733 0.0 0.0 6.447765397510814e-16 10.477 0.0 2.449293598294707e-15 2.449293598294707e-15 40.0" Properties=species:S:1:pos:R:3:momenta:R:3:forces:R:3 energy=-588.8926508027515 pbc="T T F"
Zn       3.63733633       0.46887119      14.17981652       0.00000000       0.00000000       0.00000000       0.00000000       0.00000000       0.00000000
Zn       5.25964509       0.53717316      17.01987904       2.01606379      -0.18529759       2.05932681      -0.00127361      -0.00040036      -0.00120652
Zn       3.66863670       0.49347121      19.71408043      -2.31636486      -0.57873544      -1.47380595      -0.00398940      -0.00166531       0.00039841
O        3.63733633       2.46041009      14.17981652       0.00000000       0.00000000       0.00000000       0.00000000       0.00000000       0.00000000
O        5.26215425       2.51930088      17.07021583      -0.19848679      -0.23210539      -0.41071758      -0.00033812      -0.00163146       0.00066726
O        3.57991915       2.48749309      19.79600124       0.17668446      -0.37662459       0.20103344      -0.00045764      -0.00043780      -0.00114824
Zn       5.31228633       3.10137119      15.14689051       0.00000000       0.00000000       0.00000000       0.00000000       0.00000000       0.00000000
Zn       3.58092338       3.14777921      17.91863790       1.67836144      -1.85468485      -0.89701908      -0.00097804       0.00255335      -0.00501789
Zn       5.23763225       3.06306737      20.75552567      -0.87635929      -0.05222940      -0.92080725       0.00002562       0.00410379      -0.00723691
O        5.31228633       5.09291009      15.14689051       0.00000000       0.00000000       0.00000000       0.00000000       0.00000000       0.00000000
O        3.58156492       5.15020170      17.94700644      -0.54487818      -0.25706518      -0.23361303      -0.00055345      -0.00166232      -0.00927301
O        5.25770019       5.03877934      20.79055201       0.83792499      -0.08823600      -0.50984554      -0.00221680      -0.00306981       0.00102297
Zn       3.63733633       5.73387119      14.17981652       0.00000000       0.00000000       0.00000000       0.00000000       0.00000000       0.00000000
Zn       5.26793626       5.77108569      17.03178281      -1.77764866      -4.79598197       1.30257035       0.00147781      -0.00269679      -0.00449208
Zn       3.66393352       5.75599873      19.83570965       0.52329443      -1.65261085      -1.08234411       0.00004438      -0.00117682      -0.00428564
O        3.63733633       7.72541009      14.17981652       0.00000000       0.00000000       0.00000000       0.00000000       0.00000000       0.00000000
O        5.25815919       7.75015560      17.07245782       0.44123338      -0.74465043      -0.47395890       0.00066955       0.00201683      -0.00073914
O        3.54086437       7.73435189      19.91350035      -0.30110505      -0.78616273      -0.33589456       0.00146932       0.00162270      -0.00259523
Zn       5.31228633       8.36637119      15.14689051       0.00000000       0.00000000       0.00000000       0.00000000       0.00000000       0.00000000
Zn       3.57773140       8.32952124      17.97611111       1.25359046      -0.02531170      -1.46968192      -0.00096036       0.00206177      -0.00166676
Zn       5.28403291       8.38664430      20.80561120       1.81130415       2.12374629      -0.56032155      -0.00066006       0.00221444       0.00137820
O        5.31228633      10.35791009      15.14689051       0.00000000       0.00000000       0.00000000       0.00000000       0.00000000       0.00000000
O        3.57971827      10.32787958      17.85305164       0.13355147       0.28894087      -0.13369384      -0.00045073      -0.00027731      -0.00649026
O        5.26427606      10.32486986      20.64569112      -0.28825895      -0.18717282      -0.38433345       0.00020200       0.00204151       0.00328680
Zn       0.28743633       0.46887119      14.17981652       0.00000000       0.00000000       0.00000000       0.00000000       0.00000000       0.00000000
Zn       1.90311024       0.54275297      17.03141916       0.69859440       3.98647684      -1.77780641       0.00100611      -0.00116498      -0.00017772
Zn       0.11483718       0.52788823      19.72056627      -0.50404099       1.39441440      -1.59101796       0.00188409      -0.00201822      -0.00066596
O        0.28743633       2.46041009      14.17981652       0.00000000       0.00000000       0.00000000       0.00000000       0.00000000       0.00000000
O        1.89664403       2.52276050      17.07200336       0.81467638      -0.00170316      -0.95132904      -0.00027246      -0.00106693       0.00021693
O        0.20432271       2.51679684      19.81965049       0.01350509       0.68826315      -0.14152633       0.00218892      -0.00057074       0.00116651
Zn       1.96238633       3.10137119      15.14689051       0.00000000       0.00000000       0.00000000       0.00000000       0.00000000       0.00000000
Zn       0.21270981       3.13996532      17.92332840       0.44137727      -1.26839135       1.15141526       0.00102948       0.00330778      -0.00414998
Zn       1.90610625       2.97406498      20.75234764      -0.67096441      -0.24492916      -1.63078059       0.00267598       0.00099391      -0.00180539
O        1.96238633       5.09291009      15.14689051       0.00000000       0.00000000       0.00000000       0.00000000       0.00000000       0.00000000
O        0.21496550       5.14036498      17.93885982       0.87509253      -1.03484293      -0.05888451       0.00291023       0.00063320      -0.00399157
O        1.89747138       5.03767732      20.73242678      -0.00030986      -0.51519890      -0.14112635       0.00226448      -0.00462079      -0.01253063
Zn       0.28743633       5.73387119      14.17981652       0.00000000       0.00000000       0.00000000       0.00000000       0.00000000       0.00000000
Zn       1.89705981       5.77414180      17.04294175       1.43591329       1.91128097      -0.70734646       0.00030413      -0.00223531      -0.00101836
Zn       0.12813674       5.73897928      19.83386759      -1.58965564      -0.92997951       0.33955032       0.00526494       0.00026229      -0.00042182
O        0.28743633       7.72541009      14.17981652       0.00000000       0.00000000       0.00000000       0.00000000       0.00000000       0.00000000
O        1.89841913       7.75132101      17.07171771       0.58567127       1.76717174      -0.65927197      -0.00089499       0.00262147      -0.00059085
O        0.19216557       7.71252388      19.82335679      -0.40113038       0.49733257       0.07003287       0.00105430       0.00182959      -0.00225989
Zn       1.96238633       8.36637119      15.14689051       0.00000000       0.00000000       0.00000000       0.00000000       0.00000000       0.00000000
Zn       0.21151734       8.35976104      17.92489520      -0.87151382      -0.09003902       1.41378329      -0.00044546       0.00067437      -0.00226569
Zn       1.80887992       8.34405493      20.77648686       0.84206610      -0.26504975       1.56877521      -0.00274786       0.00459390      -0.00402493
O        1.96238633      10.35791009      15.14689051       0.00000000       0.00000000       0.00000000       0.00000000       0.00000000       0.00000000
O        0.21581358      10.36203398      17.86086301       0.59501245       0.33545081      -0.96124827       0.00137659      -0.00036271      -0.00470031
O        1.88356241      10.36239063      20.56496908      -0.07273279      -0.18960606       0.76668970       0.00076746      -0.00400954      -0.00547067
H        5.34195160       0.96160392      21.79977072       0.29693377       0.20694669       0.08482862      -0.00360695       0.00044628       0.00114395
O        5.25726727       1.81345876      22.36310835       0.50966448       0.34514619       0.76564573       0.00501503       0.00576001       0.00872670
H        1.86684868       0.45941714      21.39757621      -0.06975996      -0.07350286      -0.30523529      -0.00072505      -0.00301620       0.00087141
O        1.95732688       1.86735259      22.34835548       0.29962534       0.00508976      -0.40514671      -0.00033799       0.00526437       0.00166285
O        5.27528190       7.55017129      22.59865195      -0.14050377      -0.08400032      -0.31784105      -0.00395572       0.00102576       0.00319335
H        1.93104960       5.34186099      21.66364291       0.11248870      -0.50191521       0.36445378       0.00443227      -0.00043739      -0.00372070
O        1.67600102       7.81257850      22.64462769      -0.55406433       1.48795033       1.34272393       0.00325239       0.00064499       0.00127011
Zn       0.49437260       1.71749027      23.54772814       0.30515565      -0.51363715       4.09874676       0.00004863       0.00516856       0.01281111
C       -0.00049845       0.76436807      25.16484528      -0.49135952      -0.21949945       0.98121298      -0.00187957       0.01099806       0.01056961
H        0.67938533      -0.09389116      25.24165210       0.31052989       0.16896977      -0.55348284      -0.00186057       0.00674014      -0.00048206
H       -0.98074468       0.34471103      24.91556610       0.03236457       0.14355431      -0.29729248       0.00097393       0.00417536       0.00394078
C       -0.07738892       1.48244375      26.50416565      -0.08636333      -0.27041099      -0.32265717      -0.00378574       0.00291040      -0.00331160
H        0.89917479       1.86440152      26.83787957       0.01581337      -0.03156695       0.01747578      -0.00278308      -0.00122916       0.00779280
H       -0.44834873       0.80269843      27.28910349       0.10640329       0.00766188      -0.05612254      -0.00321123       0.00132685      -0.00003652
H       -0.75349116       2.34544312      26.47493284       0.03816103       0.09425998       0.05408590       0.00185693       0.00147334       0.00258337
Zn       3.54593735       1.15815606      23.25673101       1.06993031      -1.81252050       0.56553725       0.00519866       0.01243966       0.01913818
C        3.38251892      -0.40497383      24.45752444      -0.38173236       0.53439993       0.23202204       0.00367795       0.01227356       0.01262452
H        4.22188758      -1.06313850      24.16531071      -0.09926184      -0.12236299      -0.05721433      -0.00187948       0.00888747       0.00313205
H        2.45289965      -0.88171405      24.11156591       0.13716773      -0.13786514      -0.03863425       0.00320988       0.01123383       0.00572581
C        3.34486303      -0.20946884      25.97332092       0.14298327      -0.15663228       0.71074720       0.00492198       0.00581648      -0.00368918
H        2.50484999       0.43265803      26.26755208       0.05371804      -0.14849500      -0.07341492       0.00336314       0.00115025       0.00621920
H        4.26387212       0.25376292      26.35278124      -0.24476276       0.23719261      -0.20394214       0.00284744       0.00056924       0.00286037
H        3.22715881      -1.16302734      26.51405792       0.18683373       0.04572921      -0.08973499       0.00476905      -0.00038444      -0.00183814
Zn       3.43802408       7.41824400      23.09799127      -3.13430569       1.35537965      -0.00612730      -0.00478331      -0.00478372       0.00628711
Zn       0.24426117       7.85936398      23.89656934       0.41560611       1.34018650       1.68695935       0.00612428      -0.00496879       0.00567711
C       -0.57758943       7.98793517      25.68319254      -0.82868519      -1.09192800      -0.45987868       0.00573381      -0.00108554       0.00646566
H       -1.28662472       7.14941345      25.70328005      -0.08352796      -0.03426287       0.08618913       0.00509175      -0.00042237       0.00101835
H       -1.18520089       8.89560260      25.61155872       0.07050258      -0.16941223      -0.27127061       0.00105900      -0.00560046       0.00120880
C        0.20932966       8.01313283      26.99201929      -0.22284818      -0.16739202      -0.79562683       0.00108104      -0.00149076      -0.00736375
H        0.94243682       8.83065381      27.03201398      -0.08797178       0.01302605       0.20310598      -0.00140918      -0.00336230      -0.00069270
H        0.75329924       7.07558867      27.16141418      -0.00954858      -0.06009545       0.23836413      -0.00301621      -0.00025295       0.00054666
H       -0.47109146       8.14998293      27.85197291       0.12184773       0.11875893       0.16586927      -0.00064659       0.00038292      -0.00253523
Zn       5.58546796       5.54143771      22.74562516       1.32473998       0.74145982       0.56500241      -0.00310194      -0.00189756       0.01249093
C        6.74741667       4.38040621      23.86174434       0.72819835       0.46773839       0.34548072      -0.00695738       0.00767817       0.01840680
H        7.70755902       4.21496863      23.34995327      -0.06158844      -0.36189615      -0.03599013      -0.00599064       0.00111289       0.01417683
H        6.13930607       3.45891619      23.78763168      -0.01196652       0.16952132      -0.36385128      -0.00045594       0.00345351       0.00988215
C        6.96264081       4.73450171      25.33048741      -0.23207256       0.35097582       1.43518404       0.00076043       0.00412775      -0.00478358
H        6.01376475       4.78430705      25.87589518      -0.10543379      -0.17419505      -0.03322018       0.00255292       0.00751523       0.00828454
H        7.44745827       5.70794684      25.44239640       0.11001597      -0.00717132      -0.24133804       0.00317024       0.00237594       0.00396793
H        7.60676406       4.00842004      25.84374165      -0.24390181      -0.01238482       0.10975530      -0.00956257       0.00040357       0.00594625
C        3.56368166       3.81496914      25.35843854       0.26337327      -0.16603808       0.06459243       0.00782271       0.01162367       0.03768594
C        3.23858889       6.13403549      25.86617067      -0.07520059      -0.82970630       0.18491116       0.00206606      -0.00989261       0.00951990
C        3.19201044       5.83531881      27.21584106       0.07122093      -0.58002916      -0.26043888       0.01376873      -0.00264083      -0.01154901
C        3.51076955       3.50361254      26.71241200      -0.27959068       0.74007334       0.51197503       0.02119917       0.01958516      -0.02733823
C        3.45615999       5.13846496      24.89448630       0.13052763      -0.13190408      -0.84045224       0.00322188      -0.01612826      -0.00168168
C        3.34681215       4.51230543      27.68319938      -0.76799110       0.62094916       0.01182952      -0.00183329      -0.01134682       0.00817543
H        3.03359349       6.64044047      27.93614245      -0.01426271       0.29498044      -0.08836549       0.00105631       0.00976214      -0.00139022
H        3.09373926       7.17140388      25.55082299       0.01662967       0.01918085      -0.00177018       0.00344575      -0.00129073      -0.00663835
H        3.61825558       2.46570195      27.02522330      -0.18592741       0.19361813       0.29669809       0.02018667      -0.00635826       0.01808002
H        3.71487695       3.02098401      24.62540751      -0.26324742       0.08179587      -0.05398510       0.02314116      -0.01893311      -0.00836825
O        3.57145946       5.44294835      23.58608465      -0.34198245       0.54075050       0.65545970       0.01790531       0.00474134      -0.00676880
N        3.34928254       4.26107374      29.04243746      -2.09668688       0.78802089      -1.10850579       0.02774879       0.00525350       0.02081544
H        3.23676839       5.13584516      29.55407205      -0.51272569       0.29868991       0.02779909       0.01611780       0.01424792       0.00446736
H        5.94119180       3.18022562      30.54532838      -0.08524513      -0.17212128       0.17350948       0.02606184      -0.01917011       0.00380570
Zn       3.21273297       2.83547420      30.20186721       0.00000000       0.00000000       0.00000000      -0.00231566       0.00680651       0.00611500
C        3.10975279       1.63802415      31.71576061       0.00000000       0.00000000       0.00000000      -0.00620127      -0.00065040      -0.00320863
C        2.18615084       2.11833173      32.85085015       0.00000000       0.00000000       0.00000000       0.02359857      -0.00732880      -0.01888580
H        2.79106158       0.65022904      31.35090896       0.00000000       0.00000000       0.00000000       0.00088466       0.00723956      -0.01330480
H        4.13631449       1.50550957      32.09086025       0.00000000       0.00000000       0.00000000      -0.00256672      -0.00175154      -0.01122010
H        2.50348232       3.08314187      33.27209579       0.00000000       0.00000000       0.00000000       0.02080215      -0.00525378      -0.01026408
H        2.17448082       1.39558196      33.68286043       0.00000000       0.00000000       0.00000000      -0.00496399       0.00606646      -0.01385577
H        1.14745534       2.24722414      32.51827496       0.00000000       0.00000000       0.00000000       0.00417594       0.00535311      -0.00511556
C        6.50033754       2.64285520      29.76482842       0.00000000       0.00000000       0.00000000       0.01239567      -0.00616059       0.03445782
H        6.04654295       2.89544183      28.79800695       0.00000000       0.00000000       0.00000000       0.01265059      -0.00008920       0.02747257
H        5.53662170       0.68419579      29.85334158       0.00000000       0.00000000       0.00000000       0.01386671       0.00792510       0.00893587
C        6.52557289       1.13630397      30.01815384       0.00000000       0.00000000       0.00000000       0.00788757       0.00644010       0.00305977
H        6.82201279       0.89433003      31.04802312       0.00000000       0.00000000       0.00000000      -0.00072354       0.02275010      -0.00889866
H        7.50868116       3.08738640      29.75164504       0.00000000       0.00000000       0.00000000      -0.00495615      -0.02201792      -0.00559965
H        7.22198105       0.62312019      29.34129176       0.00000000       0.00000000       0.00000000       0.00239743       0.00821543       0.01488297
